# Supplementary material for: A conserved SNP variation in the pre-miR396c flanking region in Oryza sativa indica landraces correlates with mature miRNA abundance
Source: Sci Rep. 2023 Feb 7;13:2195. doi: 10.1038/s41598-023-28836-1 (PMC9905475; doi:10.1038/s41598-023-28836-1)
Supplement: Supplementary file 2 — Supplementary Information 2. [file 41598_2023_28836_MOESM2_ESM.xlsx]

## Sheet: Complete Data
JAPONICA NIPPONBARE POSITIONS	ASSAY ID	34287911	SUBPOPULATION	Country	K9_group_Admixture
BERENJ 1277 S::IRGC 3461-1::[IRIS 313-9783]	IRIS_313-9783	T	admix	Afghanistan	admix
GENIT::IRGC 3272-1::[IRIS 313-9778]	IRIS_313-9778	C	admix	Argentina	admix
KOIYA DIGHA::IRGC 63517-1::[IRIS 313-9445]	IRIS_313-9445	T	admix	Bangladesh	admix
KALAMON 113::IRGC 6534-1::[IRIS 313-10537]	IRIS_313-10537	T	admix	Bangladesh	admix
DUDHSAR::IRGC 26458-1::[IRIS 313-10980]	IRIS_313-10980	T	admix	Bangladesh	admix
KHAGRAI DIGHA::IRGC 53529-1::[IRIS 313-11486]	IRIS_313-11486	C/T	admix	Bangladesh	admix
BAZAIL 980::IRGC 32817-2::[IRIS 313-11124]	IRIS_313-11124	C/T	admix	Bangladesh	admix
GASMAL 339::IRGC 29333-1::[IRIS 313-11066]	IRIS_313-11066	C	admix	Bangladesh	admix
TUPA::IRGC 29432-1::[IRIS 313-11070]	IRIS_313-11070	C	admix	Bangladesh	admix
DHALA AMAN 973::IRGC 32861-1::[IRIS 313-11125]	IRIS_313-11125	C	admix	Bangladesh	admix
KAMJA::IRGC 62171-1::[IRIS 313-8302]	IRIS_313-8302	T	admix	Bhutan	admix
TIMA::IRGC 67856-1::[IRIS 313-9506]	IRIS_313-9506	C/T	admix	Bhutan	admix
YANGKUM (RED)::[IRIS 313-9404]	IRIS_313-9404	C	admix	Bhutan	admix
KOCHUM::IRGC 64906-1::[IRIS 313-11690]	IRIS_313-11690	C	admix	Bhutan	admix
MARAVILHA::[CX280]	CX280	T	admix	Brazil	admix
BRANCO PRECOCE::IRGC 50441-2::[IRIS 313-11425]	IRIS_313-11425	C	admix	Brazil	admix
BAWANGBIAN 1::[B084]	B084	C	admix	China	admix
MUGUANUO::[B086]	B086	C	admix	China	admix
GENG 7623::[B141]	B141	C	admix	China	admix
NINGHUI 21::[B142]	B142	C	admix	China	admix
QB_604::[CX210]	CX210	C	admix	China	admix
C349::[CX286]	CX286	C	admix	China	admix
COMPACT PLANT TYPE MATERIAL::[CX365]	CX365	C	admix	China	admix
YSBR1::[CX395]	CX395	C	admix	China	admix
C418::[CX6]	CX6	C	admix	China	admix
TAI 6::IRGC 69058-1::[IRIS 313-8739]	IRIS_313-8739	T	admix	Cote d'Ivoire	admix
MALOGBANA::IRGC 16086-1::[IRIS 313-10729]	IRIS_313-10729	C	admix	Cote d'Ivoire	admix
JINEIYADAO::[B020]	B020		admix	Guinea	admix
ARC 13252::IRGC 22604-1::[IRIS 313-8382]	IRIS_313-8382	T	admix	India	admix
SONAPATNAI::IRGC 46695-1::[IRIS 313-9120]	IRIS_313-9120	T	admix	India	admix
ISWAR KORA::IRGC 50674-1::[IRIS 313-11432]	IRIS_313-11432	T	admix	India	admix
GODADANI::IRGC 60944-1::[IRIS 313-11598]	IRIS_313-11598	T	admix	India	admix
UPRH 31::IRGC 61503-1::[IRIS 313-11616]	IRIS_313-11616	T	admix	India	admix
ARC 12124::IRGC 21929-1::[IRIS 313-10879]	IRIS_313-10879	T	admix	India	admix
ARC 13204::IRGC 22558-1::[IRIS 313-10894]	IRIS_313-10894	T	admix	India	admix
ARC 13276::IRGC 22622-2::[IRIS 313-10896]	IRIS_313-10896	T	admix	India	admix
RATNAGIRI 45-2::IRGC 39709-1::[IRIS 313-11243]	IRIS_313-11243	T	admix	India	admix
LAWANGAI::IRGC 49850-2::[IRIS 313-11417]	IRIS_313-11417	T	admix	India	admix
ARC 11626::IRGC 21528-1::[IRIS 313-9392]	IRIS_313-9392	C/T	admix	India	admix
HR 22::IRGC 6394-1::[IRIS 313-10531]	IRIS_313-10531	C/T	admix	India	admix
ZIRI::[CX108]	CX108	C/T	admix	India	admix
ARC 12536::IRGC 41068-1::[IRIS 313-9053]	IRIS_313-9053	C	admix	India	admix
ARC 10916::IRGC 12673-1::[IRIS 313-10676]	IRIS_313-10676	C	admix	India	admix
ARC 7263::IRGC 20570-2::[IRIS 313-10850]	IRIS_313-10850	C	admix	India	admix
ARC 10537::IRGC 20981-1::[IRIS 313-10856]	IRIS_313-10856	C	admix	India	admix
ARC 10825::IRGC 21082-1::[IRIS 313-10857]	IRIS_313-10857	C	admix	India	admix
ARC 11338::IRGC 21329-1::[IRIS 313-10864]	IRIS_313-10864	C	admix	India	admix
ARC 12413::IRGC 22044-1::[IRIS 313-10881]	IRIS_313-10881		admix	India	admix
ARC 12490::IRGC 22095-1::[IRIS 313-10883]	IRIS_313-10883	C	admix	India	admix
ARC 6579::IRGC 42510-1::[IRIS 313-11290]	IRIS_313-11290	C	admix	India	admix
ARC 11397::IRGC 42664-1::[IRIS 313-11295]	IRIS_313-11295	C	admix	India	admix
ARC 13460::IRGC 42732-2::[IRIS 313-11297]	IRIS_313-11297	C	admix	India	admix
SUKAMANDI 1005::IRGC 6065-1::[IRIS 313-10522]	IRIS_313-10522	T	admix	Indonesia	admix
POENOET HITAM::IRGC 8193-1::[IRIS 313-8324]	IRIS_313-8324	C	admix	Indonesia	admix
SUKARADJA::IRGC 18936-1::[IRIS 313-9242]	IRIS_313-9242	C	admix	Indonesia	admix
ANDEL WELUT::IRGC 16339-1::[IRIS 313-10738]	IRIS_313-10738	C	admix	Indonesia	admix
PARE MAROMBA::IRGC 25074-2::[IRIS 313-10948]	IRIS_313-10948	C	admix	Indonesia	admix
TELURIKAN::IRGC 27478-1::[IRIS 313-11012]	IRIS_313-11012	C	admix	Indonesia	admix
TJANTAJAN::[B173]	B173	C	admix	Indonesia	admix
FRAGANCE::GERVEX 1651-C1::[IRIS 313-8184]	IRIS_313-8184	C	admix	Italy	admix
UKON NISHIKI::IRGC 8314-1::[IRIS 313-10585]	IRIS_313-10585	C	admix	Japan	admix
GINGA::[CX112]	CX112	C	admix	Japan	admix
MILYANG23::[CX29]	CX29	C	admix	Korea, Republic of	admix
KHAO PA SIEV::IRGC 30063-1::[IRIS 313-11092]	IRIS_313-11092	C	admix	Lao People's Democratic Republic	admix
KALAPATLE::IRGC 68500-1::[IRIS 313-10025]	IRIS_313-10025	T	admix	Madagascar	admix
LATSIBOZAKA 112-1::GERVEX 8233-C1::[IRIS 313-7722]	IRIS_313-7722	T	admix	Madagascar	admix
TSIMIAKABIJA::IRGC 69074-1::[IRIS 313-11766]	IRIS_313-11766	T	admix	Madagascar	admix
TANALA::IRGC 79467-1::[IRIS 313-12004]	IRIS_313-12004	T	admix	Madagascar	admix
BETSILAIZINA::GERVEX 8405-C1::[IRIS 313-7646]	IRIS_313-7646	C	admix	Madagascar	admix
AMBOHIMANDAY::IRGC 68330-1::[IRIS 313-11754]	IRIS_313-11754	C	admix	Madagascar	admix
VARY LAVA DE BOLOGNE::IRGC 69101-1::[IRIS 313-11767]	IRIS_313-11767	C	admix	Madagascar	admix
DARAWAL::IRGC 71514-1::[IRIS 313-9101]	IRIS_313-9101	C/T	admix	Malaysia	admix
PULUT MERAH 2::IRGC 60427-1::[IRIS 313-11591]	IRIS_313-11591	C	admix	Malaysia	admix
DELI 2::IRGC 80313-1::[IRIS 313-12030]	IRIS_313-12030	C	admix	Malaysia	admix
MR39::[CX316]	CX316	C	admix	Malaysia	admix
C 1 6-5-2::IRGC 10669-1::[IRIS 313-9818]	IRIS_313-9818	C	admix	Mexico	admix
KHAO KUM PAR::IRGC 57966-1::[IRIS 313-11542]	IRIS_313-11542	T	admix	Myanmar	admix
NGAKWE THETYIN::IRGC 33477-2::[IRIS 313-11136]	IRIS_313-11136	C	admix	Myanmar	admix
KAKANI 2::IRGC 13373-C1::[IRIS 313-7933]	IRIS_313-7933	T	admix	Nepal	admix
KARISHNABELI::IRGC 61979-1::[IRIS 313-11628]	IRIS_313-11628	C/T	admix	Nepal	admix
JUNGEMARSI::IRGC 76901-1::[IRIS 313-11956]	IRIS_313-11956	C/T	admix	Nepal	admix
KAUSHI::IRGC 49789-1::[IRIS 313-11415]	IRIS_313-11415	C/T	admix	Nigeria	admix
YERI BUTUKA::IRGC 82591-1::[IRIS 313-12065]	IRIS_313-12065	C	admix	Nigeria	admix
TOG5674::[CX400]	CX400	C	admix	Nigeria	admix
PDR 34-2-1-2::IRGC 117020-1::[IRIS 313-10295]	IRIS_313-10295	T	admix	Pakistan	admix
RATRIO::IRGC 28181-1::[IRIS 313-11033]	IRIS_313-11033	T	admix	Pakistan	admix
PUSA(BASMATI 1)::[CX46]	CX46	T	admix	Pakistan	admix
ZIRA SHAHI::IRGC 28327-1::[IRIS 313-11035]	IRIS_313-11035	C	admix	Pakistan	admix
RUBIO::[CX103]	CX103	C	admix	Peru	admix
R42::[B192]	B192	T	admix	Philippines	admix
FIDJI::GERVEX 1636-C1::[IRIS 313-8172]	IRIS_313-8172	C	admix	Philippines	admix
IR47686-4-4-B-1::[CX242]	CX242	C	admix	Philippines	admix
CX579::[CX579]	CX579	C	admix	Philippines	admix
105::IRGC 40896-1::[IRIS 313-8783]	IRIS_313-8783	T	admix	Sri Lanka	admix
CIWINI SML::IRGC 50642-1::[IRIS 313-9939]	IRIS_313-9939	C	admix	Surinam	admix
SML ACORNI::IRGC 13389-1::[IRIS 313-9464]	IRIS_313-9464	C	admix	Surinam	admix
PAOTSUPAGAIAHON::IRGC 17072-1::[IRIS 313-8873]	IRIS_313-8873	C	admix	Taiwan	admix
TAIZHONG 65/TAIZHONGHR539::[B158]	B158	C	admix	Taiwan	admix
LEK::IRGC 40199-1::[IRIS 313-8911]	IRIS_313-8911	C/T	admix	Thailand	admix
PAIZ AMBARBU::IRGC 36179-1::[IRIS 313-11189]	IRIS_313-11189	T	admix	Union of Soviet Socialist Republics (Former)	admix
NEWREX::IRGC 64657-1::[IRIS 313-9648]	IRIS_313-9648	C	admix	United States of America	admix
TOG6542::[CX402]	CX402	C	admix	West Africa	admix
MARHARORA::IRGC 63511-1::[IRIS 313-11663]	IRIS_313-11663	C	admix	Zimbabwe	admix
KARIA::IRGC 6702-1::[IRIS 313-10545]	IRIS_313-10545	T	aus	_no_info	cA (Aus)
JAGLI BORO::IRGC 27516-2::[IRIS 313-8252]	IRIS_313-8252	T	aus	Bangladesh	cA (Aus)
JABOR SAIL::IRGC 66831-1::[IRIS 313-8410]	IRIS_313-8410	T	aus	Bangladesh	cA (Aus)
CHANDARHAT::IRGC 25845-1::[IRIS 313-9368]	IRIS_313-9368	T	aus	Bangladesh	cA (Aus)
CHUNGUR BALI::IRGC 25855-1::[IRIS 313-9422]	IRIS_313-9422	T	aus	Bangladesh	cA (Aus)
KALIA::IRGC 34699-1::[IRIS 313-9626]	IRIS_313-9626	T	aus	Bangladesh	cA (Aus)
LENJA MURALI::IRGC 66815-1::[IRIS 313-9661]	IRIS_313-9661	T	aus	Bangladesh	cA (Aus)
LALSAITA::IRGC 43915-1::[IRIS 313-8789]	IRIS_313-8789	T	aus	Bangladesh	cA (Aus)
STRAW 23-400::IRGC 38390-1::[IRIS 313-8822]	IRIS_313-8822	T	aus	Bangladesh	cA (Aus)
BINNAFUL::IRGC 53479-1::[IRIS 313-11481]	IRIS_313-11481	T	aus	Bangladesh	cA (Aus)
BONGEZA::IRGC 53483-1::[IRIS 313-11482]	IRIS_313-11482	T	aus	Bangladesh	cA (Aus)
BOTESHSHORE::IRGC 53484-1::[IRIS 313-11483]	IRIS_313-11483	T	aus	Bangladesh	cA (Aus)
LARA BORO::IRGC 79342-1::[IRIS 313-12002]	IRIS_313-12002	T	aus	Bangladesh	cA (Aus)
LAL MOTI::IRGC 82168-1::[IRIS 313-12055]	IRIS_313-12055	T	aus	Bangladesh	cA (Aus)
HATEA::IRGC 86973-1::[IRIS 313-12141]	IRIS_313-12141	T	aus	Bangladesh	cA (Aus)
DB 3::IRGC 8361-1::[IRIS 313-10587]	IRIS_313-10587	T	aus	Bangladesh	cA (Aus)
DJ 69::IRGC 8482-1::[IRIS 313-10592]	IRIS_313-10592	T	aus	Bangladesh	cA (Aus)
DJ 47::IRGC 8497-1::[IRIS 313-10593]	IRIS_313-10593	T	aus	Bangladesh	cA (Aus)
DJ 29::IRGC 8505-1::[IRIS 313-10594]	IRIS_313-10594	T	aus	Bangladesh	cA (Aus)
DL 5::IRGC 8593-1::[IRIS 313-10595]	IRIS_313-10595	T	aus	Bangladesh	cA (Aus)
UCP 41::IRGC 8742-1::[IRIS 313-10600]	IRIS_313-10600	T	aus	Bangladesh	cA (Aus)
UCP 122::IRGC 8794-1::[IRIS 313-10603]	IRIS_313-10603	T	aus	Bangladesh	cA (Aus)
DV 2::IRGC 8806-1::[IRIS 313-10604]	IRIS_313-10604	T	aus	Bangladesh	cA (Aus)
DV 110::IRGC 8855-1::[IRIS 313-10606]	IRIS_313-10606	T	aus	Bangladesh	cA (Aus)
KATAKCHIKON::IRGC 25880-1::[IRIS 313-10963]	IRIS_313-10963	T	aus	Bangladesh	cA (Aus)
TILOKCHAN (SONABETHI)::IRGC 25927-1::[IRIS 313-10965]	IRIS_313-10965	T	aus	Bangladesh	cA (Aus)
BORA DIGA::IRGC 26439-1::[IRIS 313-10979]	IRIS_313-10979	T	aus	Bangladesh	cA (Aus)
BOTESWAR 2::IRGC 27536-1::[IRIS 313-11013]	IRIS_313-11013	T	aus	Bangladesh	cA (Aus)
CHAKILA::IRGC 27540-1::[IRIS 313-11014]	IRIS_313-11014	T	aus	Bangladesh	cA (Aus)
HANPA::IRGC 27547-2::[IRIS 313-11015]	IRIS_313-11015	T	aus	Bangladesh	cA (Aus)
KACHILON::IRGC 27555-1::[IRIS 313-11016]	IRIS_313-11016	T	aus	Bangladesh	cA (Aus)
MADISA::IRGC 27568-1::[IRIS 313-11018]	IRIS_313-11018	T	aus	Bangladesh	cA (Aus)
PORANG::IRGC 27577-1::[IRIS 313-11019]	IRIS_313-11019	T	aus	Bangladesh	cA (Aus)
AUS 84::IRGC 28947-2::[IRIS 313-11047]	IRIS_313-11047	T	aus	Bangladesh	cA (Aus)
AUS 171::IRGC 29004-1::[IRIS 313-11048]	IRIS_313-11048	T	aus	Bangladesh	cA (Aus)
AUS 282::IRGC 29072-1::[IRIS 313-11053]	IRIS_313-11053	T	aus	Bangladesh	cA (Aus)
AUS 299::IRGC 29087-1::[IRIS 313-11055]	IRIS_313-11055	T	aus	Bangladesh	cA (Aus)
AUS 301::IRGC 29089-1::[IRIS 313-11056]	IRIS_313-11056	T	aus	Bangladesh	cA (Aus)
AUS 329::IRGC 29116-1::[IRIS 313-11058]	IRIS_313-11058	T	aus	Bangladesh	cA (Aus)
AUS 344::IRGC 29131-1::[IRIS 313-11059]	IRIS_313-11059	T	aus	Bangladesh	cA (Aus)
AUS 359::IRGC 29146-2::[IRIS 313-11060]	IRIS_313-11060	T	aus	Bangladesh	cA (Aus)
BORO 70-2::IRGC 29283-1::[IRIS 313-11063]	IRIS_313-11063	T	aus	Bangladesh	cA (Aus)
BORO 275::IRGC 29294-2::[IRIS 313-11064]	IRIS_313-11064	T	aus	Bangladesh	cA (Aus)
BORO 394::IRGC 29297-2::[IRIS 313-11065]	IRIS_313-11065	T	aus	Bangladesh	cA (Aus)
KALIBORO 600::IRGC 29367-1::[IRIS 313-11067]	IRIS_313-11067	T	aus	Bangladesh	cA (Aus)
SAITA::IRGC 31618-1::[IRIS 313-11111]	IRIS_313-11111	T	aus	Bangladesh	cA (Aus)
HIJOL DIGA::IRGC 31655-1::[IRIS 313-11112]	IRIS_313-11112	T	aus	Bangladesh	cA (Aus)
BAZAIL 975::IRGC 32816-2::[IRIS 313-11123]	IRIS_313-11123	T	aus	Bangladesh	cA (Aus)
JASURE AUS::IRGC 43860-1::[IRIS 313-11322]	IRIS_313-11322	T	aus	Bangladesh	cA (Aus)
SADUMONI::IRGC 25919-1::[IRIS 313-10964]	IRIS_313-10964	C/T	aus	Bangladesh	cA (Aus)
JHORA::IRGC 43862-1::[IRIS 313-11323]	IRIS_313-11323	C/T	aus	Bangladesh	cA (Aus)
BHADOIA 303::IRGC 6588-1::[IRIS 313-8321]	IRIS_313-8321	C	aus	Bangladesh	cA (Aus)
HOLOI BASH (SOLOI BASH)::IRGC 64778-1::[IRIS 313-8721]	IRIS_313-8721	C	aus	Bangladesh	cA (Aus)
BATHURI::IRGC 25838-1::[IRIS 313-8963]	IRIS_313-8963	C	aus	Bangladesh	cA (Aus)
NOROI::IRGC 31611-1::[IRIS 313-8864]	IRIS_313-8864	C	aus	Bangladesh	cA (Aus)
KOYRA::IRGC 77267-1::[IRIS 313-8283]	IRIS_313-8283	C	aus	Bangladesh	cA (Aus)
AUS 439::IRGC 29221-1::[IRIS 313-8641]	IRIS_313-8641	C	aus	Bangladesh	cA (Aus)
EJALI::IRGC 53500-1::[IRIS 313-11484]	IRIS_313-11484	C	aus	Bangladesh	cA (Aus)
GORIA::IRGC 58736-1::[IRIS 313-11557]	IRIS_313-11557	C	aus	Bangladesh	cA (Aus)
PORASHI::IRGC 78397-1::[IRIS 313-11982]	IRIS_313-11982	C	aus	Bangladesh	cA (Aus)
DD 126::IRGC 8667-1::[IRIS 313-10598]	IRIS_313-10598	C	aus	Bangladesh	cA (Aus)
DM 49::IRGC 8775-1::[IRIS 313-10602]	IRIS_313-10602	C	aus	Bangladesh	cA (Aus)
DV 86::IRGC 8840-1::[IRIS 313-10605]	IRIS_313-10605	C	aus	Bangladesh	cA (Aus)
PANKHIRAJ::IRGC 24139-1::[IRIS 313-10930]	IRIS_313-10930	C	aus	Bangladesh	cA (Aus)
LAKHSMI DIGHA::IRGC 26390-2::[IRIS 313-10976]	IRIS_313-10976	C	aus	Bangladesh	cA (Aus)
JHUL DIGA::IRGC 26478-1::[IRIS 313-10981]	IRIS_313-10981	C	aus	Bangladesh	cA (Aus)
SUNGA WALA::IRGC 26802-1::[IRIS 313-10987]	IRIS_313-10987	C	aus	Bangladesh	cA (Aus)
LOROI::IRGC 27567-1::[IRIS 313-11017]	IRIS_313-11017	C	aus	Bangladesh	cA (Aus)
AUS 219::IRGC 29031-1::[IRIS 313-11049]	IRIS_313-11049	C	aus	Bangladesh	cA (Aus)
AUS 233::IRGC 29036-1::[IRIS 313-11050]	IRIS_313-11050	C	aus	Bangladesh	cA (Aus)
AUS 242::IRGC 29040-1::[IRIS 313-11051]	IRIS_313-11051	C	aus	Bangladesh	cA (Aus)
AUS 278::IRGC 29068-1::[IRIS 313-11052]	IRIS_313-11052	C	aus	Bangladesh	cA (Aus)
AUS 295::IRGC 29083-1::[IRIS 313-11054]	IRIS_313-11054	C	aus	Bangladesh	cA (Aus)
AUS 308::IRGC 29096-1::[IRIS 313-11057]	IRIS_313-11057	C	aus	Bangladesh	cA (Aus)
AUS 449::IRGC 29230-1::[IRIS 313-11061]	IRIS_313-11061	C	aus	Bangladesh	cA (Aus)
KORTIK KAIKA::IRGC 31841-1::[IRIS 313-11116]	IRIS_313-11116	C	aus	Bangladesh	cA (Aus)
DHARIAL::IRGC 34034-1::[IRIS 313-11154]	IRIS_313-11154	C	aus	Bangladesh	cA (Aus)
NATEL BORO::IRGC 34749-1::[IRIS 313-11163]	IRIS_313-11163	C	aus	Bangladesh	cA (Aus)
ZARBASAIL::IRGC 37346-1::[IRIS 313-11210]	IRIS_313-11210	C	aus	Bangladesh	cA (Aus)
NARIKEL BADI::IRGC 37550-1::[IRIS 313-11213]	IRIS_313-11213	C	aus	Bangladesh	cA (Aus)
SHITTA AMAN::IRGC 37596-1::[IRIS 313-11214]	IRIS_313-11214	C	aus	Bangladesh	cA (Aus)
KHAMA 1183::IRGC 37685-2::[IRIS 313-11216]	IRIS_313-11216	C	aus	Bangladesh	cA (Aus)
KALABOKRI::IRGC 43872-1::[IRIS 313-11324]	IRIS_313-11324	C	aus	Bangladesh	cA (Aus)
INDIA DULAR (NO ORDEM 7)::IRGC 26070-1::[IRIS 313-10969]	IRIS_313-10969	T	aus	Brazil	cA (Aus)
QINGKE::[B164]	B164	T	aus	China	cA (Aus)
HUHUI 91269::[B243]	B243	T	aus	China	cA (Aus)
COLOMBIA XXI::G1::[IRIS 313-15908]	IRIS_313-15908	T	aus	Colombia	cA (Aus)
ARC 11959::IRGC 21780-1::[IRIS 313-8554]	IRIS_313-8554	T	aus	India	cA (Aus)
ARC 10100::IRGC 20709-1::[IRIS 313-9137]	IRIS_313-9137	T	aus	India	cA (Aus)
SIMUL KHURI::IRGC 35154-1::[IRIS 313-8771]	IRIS_313-8771	T	aus	India	cA (Aus)
BEGUM::IRGC 33990-1::[IRIS 313-9641]	IRIS_313-9641	T	aus	India	cA (Aus)
LOCAL BHAT::IRGC 52343-1::[IRIS 313-11452]	IRIS_313-11452	T	aus	India	cA (Aus)
CIPPI::IRGC 52415-1::[IRIS 313-11455]	IRIS_313-11455	T	aus	India	cA (Aus)
KOLAMBA::IRGC 52456-1::[IRIS 313-11456]	IRIS_313-11456	T	aus	India	cA (Aus)
KARAHANI::IRGC 52664-1::[IRIS 313-11458]	IRIS_313-11458	T	aus	India	cA (Aus)
SALSI::IRGC 52833-1::[IRIS 313-11462]	IRIS_313-11462	T	aus	India	cA (Aus)
KALIPINCH::IRGC 53271-1::[IRIS 313-11476]	IRIS_313-11476	T	aus	India	cA (Aus)
KANPURI::IRGC 53278-1::[IRIS 313-11477]	IRIS_313-11477	T	aus	India	cA (Aus)
KALU T 139::IRGC 53670-1::[IRIS 313-11489]	IRIS_313-11489	T	aus	India	cA (Aus)
SIRHANTI::IRGC 53930-1::[IRIS 313-11492]	IRIS_313-11492	T	aus	India	cA (Aus)
AMAKOYALI::IRGC 60878-1::[IRIS 313-11595]	IRIS_313-11595	T	aus	India	cA (Aus)
MALCHI::IRGC 61004-1::[IRIS 313-11602]	IRIS_313-11602	T	aus	India	cA (Aus)
PANDRI PAREWA::IRGC 61030-1::[IRIS 313-11603]	IRIS_313-11603	T	aus	India	cA (Aus)
SUGARKAND::IRGC 61059-1::[IRIS 313-11604]	IRIS_313-11604	T	aus	India	cA (Aus)
UPRH 33::IRGC 61505-1::[IRIS 313-11617]	IRIS_313-11617	T	aus	India	cA (Aus)
UPRH 58::IRGC 61525-1::[IRIS 313-11618]	IRIS_313-11618	T	aus	India	cA (Aus)
UPRH 166::IRGC 61615-1::[IRIS 313-11619]	IRIS_313-11619	T	aus	India	cA (Aus)
UPRH 197::IRGC 61641-1::[IRIS 313-11620]	IRIS_313-11620	T	aus	India	cA (Aus)
NCS 271 A::IRGC 62216-1::[IRIS 313-11636]	IRIS_313-11636	T	aus	India	cA (Aus)
GORA DHAN 2::IRGC 66269-1::[IRIS 313-11712]	IRIS_313-11712	T	aus	India	cA (Aus)
CHUNDI::IRGC 67486-1::[IRIS 313-11737]	IRIS_313-11737	T	aus	India	cA (Aus)
KALIBAJARI::IRGC 67718-1::[IRIS 313-11742]	IRIS_313-11742	T	aus	India	cA (Aus)
BUTNAPAR::IRGC 74734-1::[IRIS 313-11917]	IRIS_313-11917	T	aus	India	cA (Aus)
KARANGI::IRGC 77128-1::[IRIS 313-11963]	IRIS_313-11963	T	aus	India	cA (Aus)
DODGUI::IRGC 6666-1::[IRIS 313-10543]	IRIS_313-10543	T	aus	India	cA (Aus)
T 21::IRGC 8892-1::[IRIS 313-10608]	IRIS_313-10608	T	aus	India	cA (Aus)
ARC 10843::IRGC 12653-1::[IRIS 313-10673]	IRIS_313-10673	T	aus	India	cA (Aus)
ARC 7336::IRGC 20606-1::[IRIS 313-10852]	IRIS_313-10852	T	aus	India	cA (Aus)
ARC 10145::IRGC 20744-1::[IRIS 313-10854]	IRIS_313-10854	T	aus	India	cA (Aus)
ARC 11276::IRGC 21278-1::[IRIS 313-10861]	IRIS_313-10861	T	aus	India	cA (Aus)
ARC 11751::IRGC 21614-1::[IRIS 313-10869]	IRIS_313-10869	T	aus	India	cA (Aus)
ARC 11777::IRGC 21639-1::[IRIS 313-10871]	IRIS_313-10871	T	aus	India	cA (Aus)
ARC 12021::IRGC 21837-1::[IRIS 313-10875]	IRIS_313-10875	T	aus	India	cA (Aus)
ARC 12067::IRGC 21881-1::[IRIS 313-10876]	IRIS_313-10876	T	aus	India	cA (Aus)
ARC 12079::IRGC 21888-1::[IRIS 313-10877]	IRIS_313-10877	T	aus	India	cA (Aus)
ARC 12101::IRGC 21907-1::[IRIS 313-10878]	IRIS_313-10878	T	aus	India	cA (Aus)
ARC 12433::IRGC 22064-1::[IRIS 313-10882]	IRIS_313-10882	T	aus	India	cA (Aus)
ARC 12867::IRGC 22401-1::[IRIS 313-10891]	IRIS_313-10891	T	aus	India	cA (Aus)
ARC 12920::IRGC 22450-1::[IRIS 313-10892]	IRIS_313-10892	T	aus	India	cA (Aus)
BAK TULSI::IRGC 34831-1::[IRIS 313-11164]	IRIS_313-11164	T	aus	India	cA (Aus)
BHUT MURI::IRGC 34861-1::[IRIS 313-11166]	IRIS_313-11166	T	aus	India	cA (Aus)
KADA CHOPA::IRGC 34954-1::[IRIS 313-11168]	IRIS_313-11168	T	aus	India	cA (Aus)
KANAI BASHI::IRGC 34967-1::[IRIS 313-11169]	IRIS_313-11169	T	aus	India	cA (Aus)
LAL TAURA::IRGC 35017-1::[IRIS 313-11170]	IRIS_313-11170	T	aus	India	cA (Aus)
M 142::IRGC 35054-1::[IRIS 313-11171]	IRIS_313-11171	T	aus	India	cA (Aus)
RANI BHOG::IRGC 35109-1::[IRIS 313-11172]	IRIS_313-11172	T	aus	India	cA (Aus)
SADA AUS::IRGC 35117-1::[IRIS 313-11173]	IRIS_313-11173	T	aus	India	cA (Aus)
SLO 19::IRGC 35157-1::[IRIS 313-11174]	IRIS_313-11174	T	aus	India	cA (Aus)
SONA AUS::IRGC 35160-1::[IRIS 313-11175]	IRIS_313-11175	T	aus	India	cA (Aus)
R 146::IRGC 38606-1::[IRIS 313-11232]	IRIS_313-11232	T	aus	India	cA (Aus)
ARC 14150::IRGC 41435-2::[IRIS 313-11265]	IRIS_313-11265	T	aus	India	cA (Aus)
ARC 15129::IRGC 41938-1::[IRIS 313-11277]	IRIS_313-11277	T	aus	India	cA (Aus)
ARC 13544::IRGC 42743-1::[IRIS 313-11298]	IRIS_313-11298	T	aus	India	cA (Aus)
ARC 14756::IRGC 41736-1::[IRIS 313-11272]	IRIS_313-11272	T	aus	India	cA (Aus)
AUS PADDY (RED)::IRGC 44978-1::[IRIS 313-11348]	IRIS_313-11348	T	aus	India	cA (Aus)
CHILE BORO::IRGC 45297-2::[IRIS 313-11353]	IRIS_313-11353	T	aus	India	cA (Aus)
SATHI::IRGC 46659-1::[IRIS 313-11371]	IRIS_313-11371	T	aus	India	cA (Aus)
W 398::IRGC 46787-1::[IRIS 313-11374]	IRIS_313-11374	T	aus	India	cA (Aus)
N22::[CX368]	CX368	T	aus	India	cA (Aus)
JHONA 349::[CX63]	CX63	T	aus	India	cA (Aus)
N 22::IRGC 46459-1::[IRIS 313-10150]	IRIS_313-10150	C/T	aus	India	cA (Aus)
ARC 14901::IRGC 41811-1::[IRIS 313-11274]	IRIS_313-11274	C/T	aus	India	cA (Aus)
DANGAR::IRGC 76296-1::[IRIS 313-9610]	IRIS_313-9610	C	aus	India	cA (Aus)
BARI SUTAR::IRGC 52410-1::[IRIS 313-11454]	IRIS_313-11454	C	aus	India	cA (Aus)
D 204-1::IRGC 6445-1::[IRIS 313-10534]	IRIS_313-10534	C	aus	India	cA (Aus)
ARC 5756::IRGC 20220-2::[IRIS 313-10845]	IRIS_313-10845	C	aus	India	cA (Aus)
ARC 7001::IRGC 20436-1::[IRIS 313-10849]	IRIS_313-10849	C	aus	India	cA (Aus)
ARC 11822::IRGC 21677-1::[IRIS 313-10873]	IRIS_313-10873	C	aus	India	cA (Aus)
BENA JHUPI::IRGC 34850-2::[IRIS 313-11165]	IRIS_313-11165	C	aus	India	cA (Aus)
ARC 7425::IRGC 42538-1::[IRIS 313-11291]	IRIS_313-11291	C	aus	India	cA (Aus)
KALAR KAR::IRGC 49737-2::[IRIS 313-11413]	IRIS_313-11413	C	aus	India	cA (Aus)
KASALATH::[CX227]	CX227	C	aus	India	cA (Aus)
MHARAKA::IRGC 70612-1::[IRIS 313-11809]	IRIS_313-11809	T	aus	Kenya	cA (Aus)
LATIJHABAR::IRGC 61991-1::[IRIS 313-11629]	IRIS_313-11629	T	aus	Nepal	cA (Aus)
MANSARA DHAN::IRGC 86940-1::[IRIS 313-12139]	IRIS_313-12139	T	aus	Nepal	cA (Aus)
SETYA::IRGC 88654-1::[IRIS 313-12183]	IRIS_313-12183	T	aus	Nepal	cA (Aus)
SIDALI::IRGC 9567-1::[IRIS 313-10623]	IRIS_313-10623	T	aus	Nepal	cA (Aus)
DEVARASI::IRGC 16173-1::[IRIS 313-10734]	IRIS_313-10734	T	aus	Nepal	cA (Aus)
LAL SAR::IRGC 16185-1::[IRIS 313-10735]	IRIS_313-10735	T	aus	Nepal	cA (Aus)
RERM BILASH::IRGC 16273-2::[IRIS 313-10736]	IRIS_313-10736	T	aus	Nepal	cA (Aus)
GHAIYA::IRGC 16286-1::[IRIS 313-10737]	IRIS_313-10737	T	aus	Nepal	cA (Aus)
KAMULI::IRGC 23928-1::[IRIS 313-10925]	IRIS_313-10925	T	aus	Nepal	cA (Aus)
SUGA PANKHA::IRGC 24054-1::[IRIS 313-10927]	IRIS_313-10927	T	aus	Nepal	cA (Aus)
ZACAODAO 13::[B049]	B049	T	aus	Nepal	cA (Aus)
SUFAID 246::IRGC 28303-1::[IRIS 313-8390]	IRIS_313-8390	T	aus	Pakistan	cA (Aus)
KHARSU 80::IRGC 28016-1::[IRIS 313-8398]	IRIS_313-8398	T	aus	Pakistan	cA (Aus)
TAK SUFAID::IRGC 73127-1::[IRIS 313-9283]	IRIS_313-9283	T	aus	Pakistan	cA (Aus)
KANGRI::IRGC 73104-1::[IRIS 313-11888]	IRIS_313-11888	T	aus	Pakistan	cA (Aus)
BAMLA SUFFAID 320::IRGC 27776-1::[IRIS 313-11020]	IRIS_313-11020	T	aus	Pakistan	cA (Aus)
DHAN 263::IRGC 27926-2::[IRIS 313-11025]	IRIS_313-11025	T	aus	Pakistan	cA (Aus)
JHONA 101::IRGC 27976-1::[IRIS 313-11027]	IRIS_313-11027	T	aus	Pakistan	cA (Aus)
MOTIA::IRGC 28036-1::[IRIS 313-11028]	IRIS_313-11028	T	aus	Pakistan	cA (Aus)
MUSHKAN 340 A::IRGC 28073-1::[IRIS 313-11029]	IRIS_313-11029	T	aus	Pakistan	cA (Aus)
NAWAN SATHRA BAGAR 344::IRGC 28079-1::[IRIS 313-11031]	IRIS_313-11031	T	aus	Pakistan	cA (Aus)
SANTHI 206::IRGC 28215-1::[IRIS 313-11034]	IRIS_313-11034	T	aus	Pakistan	cA (Aus)
34::IRGC 28371-2::[IRIS 313-11036]	IRIS_313-11036	T	aus	Pakistan	cA (Aus)
421::IRGC 28458-1::[IRIS 313-11037]	IRIS_313-11037	T	aus	Pakistan	cA (Aus)
BEGMI 135::IRGC 27845-1::[IRIS 313-11024]	IRIS_313-11024	C/T	aus	Pakistan	cA (Aus)
TAK::IRGC 73124-1::[IRIS 313-8655]	IRIS_313-8655	C	aus	Pakistan	cA (Aus)
JAMBALI::IRGC 73101-1::[IRIS 313-9449]	IRIS_313-9449	C	aus	Pakistan	cA (Aus)
SOLAY GHAT::IRGC 73121-1::[IRIS 313-9695]	IRIS_313-9695	C	aus	Pakistan	cA (Aus)
RATUA 81::IRGC 6829-1::[IRIS 313-10549]	IRIS_313-10549	C	aus	Pakistan	cA (Aus)
IR 73690-7-2-1-1-3-2-2-1::IRGC 117384-1::[IRIS 313-10380]	IRIS_313-10380	T	aus	Philippines	cA (Aus)
PODI HEENATI::IRGC 36345-1::[IRIS 313-9636]	IRIS_313-9636	T	aus	Sri Lanka	cA (Aus)
HODARAWALA::IRGC 67631-1::[IRIS 313-10020]	IRIS_313-10020	T	aus	Sri Lanka	cA (Aus)
KURULU WEE (WHITE)::IRGC 66518-1::[IRIS 313-8342]	IRIS_313-8342	T	aus	Sri Lanka	cA (Aus)
KURKARUPPAN::IRGC 15449-1::[IRIS 313-9861]	IRIS_313-9861	T	aus	Sri Lanka	cA (Aus)
WIR 1391::IRGC 51605-1::[IRIS 313-9963]	IRIS_313-9963	T	aus	Sri Lanka	cA (Aus)
RANRUWAN::IRGC 36360-1::[IRIS 313-11191]	IRIS_313-11191	T	aus	Sri Lanka	cA (Aus)
KARUTHA SEENATI::IRGC 15515-2::[IRIS 313-10718]	IRIS_313-10718	C	aus	Sri Lanka	cA (Aus)
DAWN CI 9534::GERVEX 481-C1::[IRIS 313-8073]	IRIS_313-8073	T	aus	United States of America	cA (Aus)
KASHA::IRGC 83865-1::[IRIS 313-12094]	IRIS_313-12094	T	aro	Bangladesh	cB (Bas)
LAL AMAN 207::IRGC 37754-1::[IRIS 313-11217]	IRIS_313-11217	T	aro	Bangladesh	cB (Bas)
BADSHABHOG 4-60::IRGC 37793-2::[IRIS 313-11218]	IRIS_313-11218	T	aro	Bangladesh	cB (Bas)
OVAL RED 29 B 601::IRGC 38130-2::[IRIS 313-11223]	IRIS_313-11223	T	aro	Bangladesh	cB (Bas)
TK DEEP STRAW 34-786::IRGC 38522-1::[IRIS 313-9170]	IRIS_313-9170	C	aro	Bangladesh	cB (Bas)
TK RED 35-799::IRGC 38535-1::[IRIS 313-9682]	IRIS_313-9682	C	aro	Bangladesh	cB (Bas)
BEGUNBICHI 33::IRGC 29260-1::[IRIS 313-11062]	IRIS_313-11062	C	aro	Bangladesh	cB (Bas)
PANKAIT 31::IRGC 29377-1::[IRIS 313-11068]	IRIS_313-11068	C	aro	Bangladesh	cB (Bas)
TUPA 15-3::IRGC 29416-2::[IRIS 313-11069]	IRIS_313-11069	C	aro	Bangladesh	cB (Bas)
MOTANGA::IRGC 49242-2::[IRIS 313-11401]	IRIS_313-11401	C	aro	Bangladesh	cB (Bas)
SHANKA::IRGC 67848-1::[IRIS 313-8814]	IRIS_313-8814	T	aro	Bhutan	cB (Bas)
TIMMURAY::IRGC 67857-1::[IRIS 313-8765]	IRIS_313-8765	T	aro	Bhutan	cB (Bas)
CHHOTI MASHINO::IRGC 67830-1::[IRIS 313-11743]	IRIS_313-11743	T	aro	Bhutan	cB (Bas)
ARC 10497::[IRIS 313-8813]	IRIS_313-8813	T	aro	India	cB (Bas)
JC 157::[IRIS 313-9629]	IRIS_313-9629	T	aro	India	cB (Bas)
JC 1::[IRIS 313-8326]	IRIS_313-8326	T	aro	India	cB (Bas)
PANKHARI 203::[IRIS 313-9083]	IRIS_313-9083	T	aro	India	cB (Bas)
JC 149::[IRIS 313-8385]	IRIS_313-8385	T	aro	India	cB (Bas)
KALISAL::IRGC 52324-1::[IRIS 313-11451]	IRIS_313-11451	T	aro	India	cB (Bas)
HANSRAJ::IRGC 70836-1::[IRIS 313-11825]	IRIS_313-11825	T	aro	India	cB (Bas)
HIRA NAKHI::IRGC 70840-1::[IRIS 313-11826]	IRIS_313-11826	T	aro	India	cB (Bas)
SANNABATHA::IRGC 5971-1::[IRIS 313-10521]	IRIS_313-10521	T	aro	India	cB (Bas)
ARC 11571::IRGC 21487-2::[IRIS 313-10868]	IRIS_313-10868	T	aro	India	cB (Bas)
ARC 13502::IRGC 41126-2::[IRIS 313-11258]	IRIS_313-11258	T	aro	India	cB (Bas)
BAJAL::IRGC 45024-2::[IRIS 313-11350]	IRIS_313-11350	T	aro	India	cB (Bas)
CR 44-1::IRGC 45397-1::[IRIS 313-11356]	IRIS_313-11356	T	aro	India	cB (Bas)
JALADHI 1::IRGC 45858-2::[IRIS 313-11360]	IRIS_313-11360	T	aro	India	cB (Bas)
KEYA NUNIA::IRGC 46117-2::[IRIS 313-11362]	IRIS_313-11362	T	aro	India	cB (Bas)
T 3::IRGC 46760-2::[IRIS 313-11373]	IRIS_313-11373	T	aro	India	cB (Bas)
CODE NO 31225::IRGC 46865-2::[IRIS 313-11375]	IRIS_313-11375	T	aro	India	cB (Bas)
KARNAL LOCAL::[CX149]	CX149	T	aro	India	cB (Bas)
IET 14720::IRTP 23179-G1::[IRIS 313-15909]	IRIS_313-15909	C/T	aro	India	cB (Bas)
ARC 13829::[IRIS 313-8712]	IRIS_313-8712	C	aro	India	cB (Bas)
ARC 7091::IRGC 20491-1::[IRIS 313-8498]	IRIS_313-8498	C	aro	India	cB (Bas)
ARC 7229::IRGC 12331-1::[IRIS 313-9172]	IRIS_313-9172	C	aro	India	cB (Bas)
ARC 10296::IRGC 12421-2::[IRIS 313-10670]	IRIS_313-10670	C	aro	India	cB (Bas)
ARC 7296::IRGC 20585-1::[IRIS 313-10851]	IRIS_313-10851	C	aro	India	cB (Bas)
ARC 7281::IRGC 24252-2::[IRIS 313-10933]	IRIS_313-10933	C	aro	India	cB (Bas)
ARC 13515::IRGC 41134-2::[IRIS 313-11259]	IRIS_313-11259	C	aro	India	cB (Bas)
ARC 18578::IRGC 42459-2::[IRIS 313-11289]	IRIS_313-11289	C	aro	India	cB (Bas)
ARC 10975::IRGC 42611-2::[IRIS 313-11293]	IRIS_313-11293	C	aro	India	cB (Bas)
ARC 14398::IRGC 41544-2::[IRIS 313-11268]	IRIS_313-11268	C	aro	India	cB (Bas)
ARC 14663::IRGC 41671-2::[IRIS 313-11270]	IRIS_313-11270	C	aro	India	cB (Bas)
BUCHI::IRGC 45237-2::[IRIS 313-11352]	IRIS_313-11352	C	aro	India	cB (Bas)
DOM ZARD::[IRIS 313-8747]	IRIS_313-8747	T	aro	Iran	cB (Bas)
SADRI RICE 1::[CX104]	CX104	T	aro	Iran	cB (Bas)
KHASAR::[CX143]	CX143	T	aro	Iran	cB (Bas)
DOMSIAH::[CX65]	CX65	T	aro	Iran	cB (Bas)
TAROM MOLAII::[CX66]	CX66	T	aro	Iran	cB (Bas)
BINAM::[CX67]	CX67	T	aro	Iran	cB (Bas)
UP15::[CX110]	CX110	T	aro	Japan	cB (Bas)
P 335::IRGC 69001-1::[IRIS 313-11765]	IRIS_313-11765	T	aro	Liberia	cB (Bas)
NS 1576::IRGC 68951-1::[IRIS 313-10032]	IRIS_313-10032	C	aro	Madagascar	cB (Bas)
IRAT 118::IRGC 55785-1::[IRIS 313-9978]	IRIS_313-9978	C	aro	Madagascar	cB (Bas)
KYAIN WAR ME DONE::IRGC 82819-1::[IRIS 313-12074]	IRIS_313-12074	C	aro	Myanmar	cB (Bas)
CHHOTE DHAN::[IRIS 313-8268]	IRIS_313-8268	T	aro	Nepal	cB (Bas)
RATO BASMATI::IRGC 59205-1::[IRIS 313-11567]	IRIS_313-11567	T	aro	Nepal	cB (Bas)
CHOBO::IRGC 61930-1::[IRIS 313-11625]	IRIS_313-11625	T	aro	Nepal	cB (Bas)
GUDURA::IRGC 61955-1::[IRIS 313-11626]	IRIS_313-11626	T	aro	Nepal	cB (Bas)
JADO::IRGC 61966-1::[IRIS 313-11627]	IRIS_313-11627	T	aro	Nepal	cB (Bas)
POHHERLIMASION::IRGC 62025-1::[IRIS 313-11630]	IRIS_313-11630	T	aro	Nepal	cB (Bas)
SETO JHINUWA::IRGC 62043-1::[IRIS 313-11632]	IRIS_313-11632	T	aro	Nepal	cB (Bas)
MADHUWA KARIA::IRGC 16138-2::[IRIS 313-10732]	IRIS_313-10732	T	aro	Nepal	cB (Bas)
RAM SALEE KATAKA::IRGC 24014-1::[IRIS 313-10926]	IRIS_313-10926	T	aro	Nepal	cB (Bas)
HALIDA::IRGC 59005-1::[IRIS 313-11564]	IRIS_313-11564	C	aro	Nepal	cB (Bas)
CHAWAL::IRGC 73090-1::[IRIS 313-9601]	IRIS_313-9601	T	aro	Pakistan	cB (Bas)
BASMATI 1::IRGC 27798-1::[IRIS 313-8656]	IRIS_313-8656	T	aro	Pakistan	cB (Bas)
BARA PASHAWARI 390::IRGC 27779-1::[IRIS 313-11021]	IRIS_313-11021	T	aro	Pakistan	cB (Bas)
BASMATI SUFAID 100::IRGC 27791-1::[IRIS 313-11022]	IRIS_313-11022	T	aro	Pakistan	cB (Bas)
BASMATI SURKH 161::IRGC 27797-1::[IRIS 313-11023]	IRIS_313-11023	T	aro	Pakistan	cB (Bas)
HANSRAJ::IRGC 27936-2::[IRIS 313-11026]	IRIS_313-11026	T	aro	Pakistan	cB (Bas)
MUTANT 12-42::IRGC 28076-1::[IRIS 313-11030]	IRIS_313-11030	T	aro	Pakistan	cB (Bas)
PALAM PURI BAS 137::IRGC 28084-1::[IRIS 313-11032]	IRIS_313-11032	T	aro	Pakistan	cB (Bas)
BASMATI 385::[CX72]	CX72	T	aro	Pakistan	cB (Bas)
MILAGROSA, ZAWA BANDAY::[CX59]	CX59	T	aro	Philippines	cB (Bas)
TAIPEI 167::IRGC 65371-1::[IRIS 313-11698]	IRIS_313-11698	T	aro	Taiwan	cB (Bas)
FORTUNA INIA::IRGC 55865-1::[IRIS 313-9980]	IRIS_313-9980	C	japx	Argentina	GJ-adm
EAN 4 C 1::IRGC 26016-1::[IRIS 313-9193]	IRIS_313-9193	C	japx	Brazil	GJ-adm
CUIABANA::IRTP 17401-C1::[IRIS 313-7870]	IRIS_313-7870	C	japx	Brazil	GJ-adm
JIJUCAS CLARO::[B036]	B036	C	japx	Brazil	GJ-adm
SLAVA::GERVEX 1287-C1::[IRIS 313-8143]	IRIS_313-8143	C	japx	Bulgaria	GJ-adm
PA YANG NOEUGN::IRGC 87778-1::[IRIS 313-12164]	IRIS_313-12164	C	japx	Cambodia	GJ-adm
GUMEI 2::[CX11]	CX11	C/T	japx	China	GJ-adm
XINTUAN HEI GU::IRGC 56159-1::[IRIS 313-11522]	IRIS_313-11522	C	japx	China	GJ-adm
LIJIAN 942::IRGC 82399-1::[IRIS 313-12060]	IRIS_313-12060	C	japx	China	GJ-adm
LU TAO 2::IRGC 1175-1::[IRIS 313-10453]	IRIS_313-10453	C	japx	China	GJ-adm
PI 160862-1::IRGC 1452-1::[IRIS 313-10459]	IRIS_313-10459	C	japx	China	GJ-adm
SENG CHUI LIN::IRGC 7313-1::[IRIS 313-10562]	IRIS_313-10562	C	japx	China	GJ-adm
ZAOSHENGBAI::[B003]	B003	C	japx	China	GJ-adm
DANDONGLUDAO::[B069]	B069	C	japx	China	GJ-adm
LAOGUANGTOU 83::[B070]	B070	C	japx	China	GJ-adm
LENGSHUIGU 2::[B109]	B109	C	japx	China	GJ-adm
YUYANNUO::[B136]	B136	C	japx	China	GJ-adm
HUHUI 628::[B144]	B144	C	japx	China	GJ-adm
LENGSHUINUO::[B148]	B148	C	japx	China	GJ-adm
CUNSANLI::[B205]	B205	C	japx	China	GJ-adm
HAOBAYONG 1::[B228]	B228	C	japx	China	GJ-adm
BANJIEMANG2::[B230]	B230	C	japx	China	GJ-adm
QD_441::[CX138]	CX138	C	japx	China	GJ-adm
AI YEH LU::[CX142]	CX142	C	japx	China	GJ-adm
02428-IL::[CX277]	CX277	C	japx	China	GJ-adm
LIJIANGXINTUANHEIGU::[CX282]	CX282		japx	China	GJ-adm
HAN 502::[CX284]	CX284	C	japx	China	GJ-adm
HP121::[CX307]	CX307	C	japx	China	GJ-adm
COLOMBIA 1::IRGC 116970-1::[IRIS 313-10272]	IRIS_313-10272	T	japx	Colombia	GJ-adm
CT 23::GERVEX 1488-C1::[IRIS 313-8158]	IRIS_313-8158	C	japx	Colombia	GJ-adm
CT 36::GERVEX 1489-C1::[IRIS 313-8159]	IRIS_313-8159	C	japx	Colombia	GJ-adm
ARLESIENNE::GERVEX 1530-C1::[IRIS 313-8168]	IRIS_313-8168	C	japx	France	GJ-adm
CALENDAL::GERVEX 1516-C1::[IRIS 313-8166]	IRIS_313-8166	C	japx	France	GJ-adm
DELTA::GERVEX 1519-C1::[IRIS 313-8167]	IRIS_313-8167	C	japx	France	GJ-adm
MEJANES 2::GERVEX 1560-C1::[IRIS 313-8170]	IRIS_313-8170	C	japx	France	GJ-adm
MELAS::GERVEX 1684-C1::[IRIS 313-8214]	IRIS_313-8214	C	japx	Greece	GJ-adm
ARC 11359::IRGC 21348-1::[IRIS 313-9176]	IRIS_313-9176	C	japx	India	GJ-adm
ARC 10028::IRGC 20656-2::[IRIS 313-10853]	IRIS_313-10853	C	japx	India	GJ-adm
ARC 11281::IRGC 21283-1::[IRIS 313-10862]	IRIS_313-10862	C	japx	India	GJ-adm
ARC 11802::IRGC 21662-2::[IRIS 313-10872]	IRIS_313-10872	C	japx	India	GJ-adm
KHUDWANI ACC 202::IRGC 34154-1::[IRIS 313-11156]	IRIS_313-11156	C	japx	India	GJ-adm
DACCA6::[CX109]	CX109	C	japx	India	GJ-adm
GERDEH::[IRIS 313-8256]	IRIS_313-8256	C	japx	Iran	GJ-adm
MOLO::IRGC 81603-1::[IRIS 313-10111]	IRIS_313-10111	C	japx	Italy	GJ-adm
GITANO::IRGC 82424-1::[IRIS 313-10119]	IRIS_313-10119	C	japx	Italy	GJ-adm
SALVO::GERVEX 1672-C1::[IRIS 313-8205]	IRIS_313-8205	C	japx	Italy	GJ-adm
GRITNA::GERVEX 71-C1::[IRIS 313-8029]	IRIS_313-8029	C	japx	Italy	GJ-adm
LUXOR::GERVEX 1662-C1::[IRIS 313-8195]	IRIS_313-8195	C	japx	Italy	GJ-adm
RUBIDIO::GERVEX 146-C1::[IRIS 313-8053]	IRIS_313-8053	C	japx	Italy	GJ-adm
MESTRE::GERVEX 1082-C1::[IRIS 313-8121]	IRIS_313-8121	C	japx	Italy	GJ-adm
LORD::GERVEX 127-C1::[IRIS 313-8049]	IRIS_313-8049	C	japx	Italy	GJ-adm
GRALDO::GERVEX 108-C1::[IRIS 313-8041]	IRIS_313-8041	C	japx	Italy	GJ-adm
RUBINO::GERVEX 80-C1::[IRIS 313-8031]	IRIS_313-8031	C	japx	Italy	GJ-adm
RONCOLO::GERVEX 124-C1::[IRIS 313-8048]	IRIS_313-8048	C	japx	Italy	GJ-adm
GIGANTE VERCELLI::GERVEX 1408-C1::[IRIS 313-8154]	IRIS_313-8154	C	japx	Italy	GJ-adm
AUGUSTO::GERVEX 1643-C1::[IRIS 313-8177]	IRIS_313-8177	C	japx	Italy	GJ-adm
ANSEATICO::GERVEX 67-C1::[IRIS 313-8027]	IRIS_313-8027	C	japx	Italy	GJ-adm
RIZZOTTO 51/1::GERVEX 50-C1::[IRIS 313-8023]	IRIS_313-8023	C	japx	Italy	GJ-adm
DORELLA::GERVEX 100-C1::[IRIS 313-8037]	IRIS_313-8037	C	japx	Italy	GJ-adm
RIKUTO KEMOCHI::[IRIS 313-9523]	IRIS_313-9523	C	japx	Japan	GJ-adm
JOKJEBICHAL::IRGC 77663-1::[IRIS 313-10096]	IRIS_313-10096	C	japx	Korea, Republic of	GJ-adm
KHAO NAM YEN::IRGC 29546-2::[IRIS 313-11075]	IRIS_313-11075	C	japx	Lao People's Democratic Republic	GJ-adm
LOMPUG::IRGC 71559-1::[IRIS 313-8883]	IRIS_313-8883	C	japx	Malaysia	GJ-adm
MANAUTHUKHA::[CX32]	CX32	C	japx	Myanmar	GJ-adm
CANLUBANG::IRGC 69816-1::[IRIS 313-11788]	IRIS_313-11788	C	japx	Philippines	GJ-adm
IR69428-6-1-1-3-3::[CX205]	CX205	C	japx	Philippines	GJ-adm
ESTRELA A::IRGC 72918-1::[IRIS 313-10061]	IRIS_313-10061	T	japx	Portugal	GJ-adm
OTA::GERVEX 1145-C1::[IRIS 313-8124]	IRIS_313-8124	C	japx	Portugal	GJ-adm
HAREM::GERVEX 929-C1::[IRIS 313-8116]	IRIS_313-8116	C	japx	Portugal	GJ-adm
FAMILIA 181::GERVEX 901-C1::[IRIS 313-8115]	IRIS_313-8115	C	japx	Portugal	GJ-adm
SANDOCA::GERVEX 1262-C1::[IRIS 313-8139]	IRIS_313-8139	C	japx	Portugal	GJ-adm
SAGRES::GERVEX 1258-C1::[IRIS 313-8137]	IRIS_313-8137	C	japx	Portugal	GJ-adm
AMARELES::[CX139]	CX139	C	japx	Portugal	GJ-adm
KULON::GERVEX 1473-C1::[IRIS 313-8155]	IRIS_313-8155	C	japx	Russia	GJ-adm
EGYPTIAN::IRGC 3217-1::[IRIS 313-9774]	IRIS_313-9774	C	japx	Turkey	GJ-adm
CALROSE 76::IRGC 34275-1::[IRIS 313-8669]	IRIS_313-8669	C	japx	United States of America	GJ-adm
IMPROVED BLUE ROSE::IRGC 5022-1::[IRIS 313-9366]	IRIS_313-9366	C	japx	United States of America	GJ-adm
CP 231::IRGC 34018-1::[IRIS 313-8658]	IRIS_313-8658	C	japx	United States of America	GJ-adm
NEP NGAU::IRGC 78369-1::[IRIS 313-8735]	IRIS_313-8735	C	japx	Viet Nam	GJ-adm
NEP HOA VANG::[IRIS 313-8690]	IRIS_313-8690	C	japx	Viet Nam	GJ-adm
CAU1::[CX353]	CX353	C	japx	Viet Nam	GJ-adm
CAU2::[CX354]	CX354	C	japx	Viet Nam	GJ-adm
TSCHINANANGKA::IRGC 64935-1::[IRIS 313-9048]	IRIS_313-9048	C	subtrop	Bhutan	GJ-sbtrp
DAGPA MRAS::IRGC 62166-1::[IRIS 313-8486]	IRIS_313-8486	C	subtrop	Bhutan	GJ-sbtrp
MANDASHERPO::IRGC 64913-1::[IRIS 313-8519]	IRIS_313-8519	C	subtrop	Bhutan	GJ-sbtrp
JANA (NAM)::IRGC 64897-1::[IRIS 313-8815]	IRIS_313-8815	C	subtrop	Bhutan	GJ-sbtrp
KAMNAM::IRGC 64902-1::[IRIS 313-8857]	IRIS_313-8857	C	subtrop	Bhutan	GJ-sbtrp
DAGPA BARA::IRGC 64887-1::[IRIS 313-9529]	IRIS_313-9529	C	subtrop	Bhutan	GJ-sbtrp
BALINGMI::IRGC 62156-1::[IRIS 313-8637]	IRIS_313-8637	C	subtrop	Bhutan	GJ-sbtrp
SHANGYIPA::IRGC 64928-1::[IRIS 313-11691]	IRIS_313-11691	C	subtrop	Bhutan	GJ-sbtrp
KAO SONG HAI::IRGC 61827-1::[IRIS 313-11623]	IRIS_313-11623	C	subtrop	China	GJ-sbtrp
XISHI 15::[B134]	B134	C	subtrop	China	GJ-sbtrp
LAMUJIA::[B241]	B241	C	subtrop	China	GJ-sbtrp
SHANJIUGU::[B245]	B245	C	subtrop	China	GJ-sbtrp
HAOMAKE (K)::[B266]	B266	C	subtrop	China	GJ-sbtrp
CIRAD 358::C1::[IRIS 313-7859]	IRIS_313-7859	C	subtrop	Cote d'Ivoire	GJ-sbtrp
ARC 11430 B::IRGC 14567-1::[IRIS 313-8999]	IRIS_313-8999	C	subtrop	India	GJ-sbtrp
IC 25690::IRGC 53973-1::[IRIS 313-11494]	IRIS_313-11494	C	subtrop	India	GJ-sbtrp
IARI 11387::IRGC 19573-1::[IRIS 313-10834]	IRIS_313-10834	C	subtrop	India	GJ-sbtrp
ARC 6188::IRGC 20370-1::[IRIS 313-10848]	IRIS_313-10848	C	subtrop	India	GJ-sbtrp
ARC 11424::IRGC 21380-2::[IRIS 313-10865]	IRIS_313-10865	C	subtrop	India	GJ-sbtrp
ARC 11478::IRGC 21418-1::[IRIS 313-10866]	IRIS_313-10866	C	subtrop	India	GJ-sbtrp
ARC 11538::IRGC 21463-1::[IRIS 313-10867]	IRIS_313-10867	C	subtrop	India	GJ-sbtrp
ARC 11768::IRGC 21630-1::[IRIS 313-10870]	IRIS_313-10870	C	subtrop	India	GJ-sbtrp
ARC 11946::IRGC 21768-2::[IRIS 313-10874]	IRIS_313-10874	C	subtrop	India	GJ-sbtrp
ARC 12493::IRGC 22098-1::[IRIS 313-10884]	IRIS_313-10884	C	subtrop	India	GJ-sbtrp
ARC 12655::IRGC 22226-2::[IRIS 313-10886]	IRIS_313-10886	C	subtrop	India	GJ-sbtrp
ARC 12726::IRGC 22288-2::[IRIS 313-10888]	IRIS_313-10888	C	subtrop	India	GJ-sbtrp
ARC 12730::IRGC 22291-1::[IRIS 313-10889]	IRIS_313-10889	C	subtrop	India	GJ-sbtrp
ARC 12861::IRGC 22395-1::[IRIS 313-10890]	IRIS_313-10890	C	subtrop	India	GJ-sbtrp
ARC 13156::IRGC 22514-1::[IRIS 313-10893]	IRIS_313-10893	C	subtrop	India	GJ-sbtrp
ARC 13257::IRGC 22608-1::[IRIS 313-10895]	IRIS_313-10895	C	subtrop	India	GJ-sbtrp
HOKURIKU 52::IRGC 72491-1::[IRIS 313-10056]	IRIS_313-10056	C	subtrop	Japan	GJ-sbtrp
CHAO MEO::IRGC 80273-1::[IRIS 313-12029]	IRIS_313-12029	C	subtrop	Lao People's Democratic Republic	GJ-sbtrp
XIENG KANG::IRGC 82533-1::[IRIS 313-12063]	IRIS_313-12063	C	subtrop	Lao People's Democratic Republic	GJ-sbtrp
NIA::IRGC 82728-1::[IRIS 313-12071]	IRIS_313-12071	C	subtrop	Lao People's Democratic Republic	GJ-sbtrp
HANG::IRGC 82842-1::[IRIS 313-12076]	IRIS_313-12076	C	subtrop	Lao People's Democratic Republic	GJ-sbtrp
YOI::IRGC 82855-1::[IRIS 313-12077]	IRIS_313-12077	C	subtrop	Lao People's Democratic Republic	GJ-sbtrp
MON LAI::IRGC 85857-1::[IRIS 313-12129]	IRIS_313-12129	C	subtrop	Lao People's Democratic Republic	GJ-sbtrp
THATENG::IRGC 86377-1::[IRIS 313-12134]	IRIS_313-12134	C	subtrop	Lao People's Democratic Republic	GJ-sbtrp
LEUANG::IRGC 90000-1::[IRIS 313-12200]	IRIS_313-12200	C	subtrop	Lao People's Democratic Republic	GJ-sbtrp
PANG::IRGC 91987-1::[IRIS 313-12226]	IRIS_313-12226	C	subtrop	Lao People's Democratic Republic	GJ-sbtrp
SET::IRGC 92200-1::[IRIS 313-12227]	IRIS_313-12227	C	subtrop	Lao People's Democratic Republic	GJ-sbtrp
SOM::IRGC 92221-1::[IRIS 313-12228]	IRIS_313-12228	C	subtrop	Lao People's Democratic Republic	GJ-sbtrp
KHAO KHOT::IRGC 93892-1::[IRIS 313-12242]	IRIS_313-12242	C	subtrop	Lao People's Democratic Republic	GJ-sbtrp
A MOUK::IRGC 94474-1::[IRIS 313-12252]	IRIS_313-12252	C	subtrop	Lao People's Democratic Republic	GJ-sbtrp
BAN BONG::IRGC 94565-1::[IRIS 313-12254]	IRIS_313-12254	C	subtrop	Lao People's Democratic Republic	GJ-sbtrp
DENG PEE::IRGC 94991-1::[IRIS 313-12257]	IRIS_313-12257	C	subtrop	Lao People's Democratic Republic	GJ-sbtrp
DON::IRGC 95117-1::[IRIS 313-12258]	IRIS_313-12258	C	subtrop	Lao People's Democratic Republic	GJ-sbtrp
NYAE::IRGC 95302-1::[IRIS 313-12262]	IRIS_313-12262	C	subtrop	Lao People's Democratic Republic	GJ-sbtrp
MUANG TAY::IRGC 98382-1::[IRIS 313-12299]	IRIS_313-12299	C	subtrop	Lao People's Democratic Republic	GJ-sbtrp
POU::IRGC 98968-1::[IRIS 313-12307]	IRIS_313-12307	C	subtrop	Lao People's Democratic Republic	GJ-sbtrp
TAM::IRGC 99161-1::[IRIS 313-12311]	IRIS_313-12311	C	subtrop	Lao People's Democratic Republic	GJ-sbtrp
TA SENG::IRGC 99176-1::[IRIS 313-12312]	IRIS_313-12312	C	subtrop	Lao People's Democratic Republic	GJ-sbtrp
LAI HIN::IRGC 99305-1::[IRIS 313-12313]	IRIS_313-12313	C	subtrop	Lao People's Democratic Republic	GJ-sbtrp
LG 10344::IRGC 99789-1::[IRIS 313-12321]	IRIS_313-12321	C	subtrop	Lao People's Democratic Republic	GJ-sbtrp
VOK::IRGC 99831-1::[IRIS 313-12322]	IRIS_313-12322	C	subtrop	Lao People's Democratic Republic	GJ-sbtrp
BAN KEO::IRGC 99953-1::[IRIS 313-12323]	IRIS_313-12323	C	subtrop	Lao People's Democratic Republic	GJ-sbtrp
BER YA::IRGC 99970-1::[IRIS 313-12324]	IRIS_313-12324	C	subtrop	Lao People's Democratic Republic	GJ-sbtrp
CHAO PEE::IRGC 106767-1::[IRIS 313-12330]	IRIS_313-12330	C	subtrop	Lao People's Democratic Republic	GJ-sbtrp
KON SIM::IRGC 95626-1::[IRIS 313-12265]	IRIS_313-12265	C	subtrop	Lao People's Democratic Republic	GJ-sbtrp
DENG NYAY::IRGC 106907-1::[IRIS 313-12332]	IRIS_313-12332	C	subtrop	Lao People's Democratic Republic	GJ-sbtrp
DO LEUANG::IRGC 106990-1::[IRIS 313-12336]	IRIS_313-12336	C	subtrop	Lao People's Democratic Republic	GJ-sbtrp
DOK HIEN NOI::IRGC 107021-1::[IRIS 313-12337]	IRIS_313-12337	C	subtrop	Lao People's Democratic Republic	GJ-sbtrp
NYAO::IRGC 107091-1::[IRIS 313-12340]	IRIS_313-12340	C	subtrop	Lao People's Democratic Republic	GJ-sbtrp
NYON::IRGC 107099-1::[IRIS 313-12341]	IRIS_313-12341	C	subtrop	Lao People's Democratic Republic	GJ-sbtrp
HAI NA::IRGC 107117-1::[IRIS 313-12342]	IRIS_313-12342	C	subtrop	Lao People's Democratic Republic	GJ-sbtrp
KHAO::IRGC 107359-1::[IRIS 313-12344]	IRIS_313-12344	C	subtrop	Lao People's Democratic Republic	GJ-sbtrp
VIENG::IRGC 107375-2::[IRIS 313-12345]	IRIS_313-12345	C	subtrop	Lao People's Democratic Republic	GJ-sbtrp
LAB::IRGC 107468-1::[IRIS 313-12346]	IRIS_313-12346	C	subtrop	Lao People's Democratic Republic	GJ-sbtrp
LAI DAM::IRGC 107490-1::[IRIS 313-12347]	IRIS_313-12347	C	subtrop	Lao People's Democratic Republic	GJ-sbtrp
LOUK NOK::IRGC 107599-1::[IRIS 313-12348]	IRIS_313-12348	C	subtrop	Lao People's Democratic Republic	GJ-sbtrp
MAK KHEUA DENG::IRGC 107709-1::[IRIS 313-12349]	IRIS_313-12349	C	subtrop	Lao People's Democratic Republic	GJ-sbtrp
MAK KHEUA KANG::IRGC 107712-1::[IRIS 313-12350]	IRIS_313-12350	C	subtrop	Lao People's Democratic Republic	GJ-sbtrp
KHAO LOUANG::IRGC 107770-1::[IRIS 313-12351]	IRIS_313-12351	C	subtrop	Lao People's Democratic Republic	GJ-sbtrp
MEE::IRGC 107773-1::[IRIS 313-12352]	IRIS_313-12352	C	subtrop	Lao People's Democratic Republic	GJ-sbtrp
MOK::IRGC 107804-1::[IRIS 313-12353]	IRIS_313-12353	C	subtrop	Lao People's Democratic Republic	GJ-sbtrp
MAK KHEUA::IRGC 11628-1::[IRIS 313-10653]	IRIS_313-10653	C	subtrop	Lao People's Democratic Republic	GJ-sbtrp
NOK KOD::IRGC 11784-1::[IRIS 313-10656]	IRIS_313-10656	C	subtrop	Lao People's Democratic Republic	GJ-sbtrp
THANGONE::IRGC 11816-1::[IRIS 313-10657]	IRIS_313-10657	C	subtrop	Lao People's Democratic Republic	GJ-sbtrp
LEP HED::IRGC 11917-1::[IRIS 313-10660]	IRIS_313-10660	C	subtrop	Lao People's Democratic Republic	GJ-sbtrp
KHAI DO::IRGC 12903-2::[IRIS 313-10679]	IRIS_313-10679	C	subtrop	Lao People's Democratic Republic	GJ-sbtrp
R 258::IRGC 23702-2::[IRIS 313-10922]	IRIS_313-10922	C	subtrop	Lao People's Democratic Republic	GJ-sbtrp
KHAO DAM::IRGC 29481-3::[IRIS 313-11073]	IRIS_313-11073	C	subtrop	Lao People's Democratic Republic	GJ-sbtrp
LAI HANG HMA::IRGC 29608-2::[IRIS 313-11077]	IRIS_313-11077	C	subtrop	Lao People's Democratic Republic	GJ-sbtrp
KHAO TAM::IRGC 30085-2::[IRIS 313-11093]	IRIS_313-11093	C	subtrop	Lao People's Democratic Republic	GJ-sbtrp
MAK BOUAP::IRGC 30106-3::[IRIS 313-11094]	IRIS_313-11094	C	subtrop	Lao People's Democratic Republic	GJ-sbtrp
YARSABA::IRGC 97567-1::[IRIS 313-12289]	IRIS_313-12289	C	subtrop	Myanmar	GJ-sbtrp
KAUK PAHLING::IRGC 95823-2::[IRIS 313-12266]	IRIS_313-12266	C	subtrop	Myanmar	GJ-sbtrp
BUBAW::IRGC 32989-2::[IRIS 313-11127]	IRIS_313-11127	C	subtrop	Myanmar	GJ-sbtrp
KHAW KAR 13::IRGC 36711-1::[IRIS 313-11195]	IRIS_313-11195	C	subtrop	Myanmar	GJ-sbtrp
NABESHI::[IRIS 313-8927]	IRIS_313-8927	C	subtrop	Taiwan	GJ-sbtrp
571::IRGC 48493-1::[IRIS 313-8872]	IRIS_313-8872	C	japx	Thailand	GJ-sbtrp
LEUANG GLIANG::IRGC 71271-1::[IRIS 313-9123]	IRIS_313-9123	C	subtrop	Thailand	GJ-sbtrp
E WAWNG::IRGC 71140-1::[IRIS 313-8884]	IRIS_313-8884	C	subtrop	Thailand	GJ-sbtrp
NAM ROO::IRGC 66996-1::[IRIS 313-10176]	IRIS_313-10176	C	subtrop	Thailand	GJ-sbtrp
YAHNG LEU::IRGC 78279-1::[IRIS 313-8565]	IRIS_313-8565	C	subtrop	Thailand	GJ-sbtrp
BUE GA WA::IRGC 60824-1::[IRIS 313-8599]	IRIS_313-8599	C	subtrop	Thailand	GJ-sbtrp
DAM::IRGC 23710-1::[IRIS 313-8580]	IRIS_313-8580	C	subtrop	Thailand	GJ-sbtrp
CHA LOY OE::C1::[IRIS 313-7856]	IRIS_313-7856	C	subtrop	Thailand	GJ-sbtrp
KHAO' DAENG HAWM::IRGC 71001-1::[IRIS 313-11831]	IRIS_313-11831	C	subtrop	Thailand	GJ-sbtrp
AE WAWNG POO DOO::IRGC 71007-1::[IRIS 313-11832]	IRIS_313-11832	C	subtrop	Thailand	GJ-sbtrp
BUENG MONG LENG WE::IRGC 71088-1::[IRIS 313-11834]	IRIS_313-11834	C	subtrop	Thailand	GJ-sbtrp
SING SAI::IRGC 71442-2::[IRIS 313-11845]	IRIS_313-11845	C	subtrop	Thailand	GJ-sbtrp
TON TIA GUAY NU::IRGC 71467-1::[IRIS 313-11846]	IRIS_313-11846	C	subtrop	Thailand	GJ-sbtrp
PHIT CHZK::IRGC 73317-1::[IRIS 313-11897]	IRIS_313-11897	C	subtrop	Thailand	GJ-sbtrp
PLE LIA::IRGC 73562-1::[IRIS 313-11900]	IRIS_313-11900	C	subtrop	Thailand	GJ-sbtrp
KHAO' NAN::IRGC 74981-1::[IRIS 313-11922]	IRIS_313-11922	C	subtrop	Thailand	GJ-sbtrp
KHAO' NGAW::IRGC 74985-1::[IRIS 313-11923]	IRIS_313-11923	C	subtrop	Thailand	GJ-sbtrp
NAM JAM::IRGC 75069-1::[IRIS 313-11924]	IRIS_313-11924	C	subtrop	Thailand	GJ-sbtrp
SI NAM PUENG::IRGC 75165-1::[IRIS 313-11926]	IRIS_313-11926	C	subtrop	Thailand	GJ-sbtrp
HO MOK::IRGC 73171-1::[IRIS 313-11892]	IRIS_313-11892	C	subtrop	Thailand	GJ-sbtrp
CHABLI CHABOL GLANG::IRGC 23706-1::[IRIS 313-10923]	IRIS_313-10923	C	subtrop	Thailand	GJ-sbtrp
KHAU TRA BONG::IRGC 78342-1::[IRIS 313-8578]	IRIS_313-8578	C	subtrop	Viet Nam	GJ-sbtrp
VIETNAM 1::C1::[IRIS 313-8011]	IRIS_313-8011	C	subtrop	Viet Nam	GJ-sbtrp
ALBANIA RICE::[B034]	B034	C	temp	Albania	GJ-tmp
PRECOZ 2 F A::GERVEX 1182-C1::[IRIS 313-8128]	IRIS_313-8128	C	temp	Argentina	GJ-tmp
SELN 244 A 6-20::GERVEX 1273-C1::[IRIS 313-8141]	IRIS_313-8141	C	temp	Australia	GJ-tmp
HARRA::GERVEX 501-C1::[IRIS 313-8075]	IRIS_313-8075	C	temp	Australia	GJ-tmp
YRM 6-2::GERVEX 1508-C1::[IRIS 313-8164]	IRIS_313-8164	C	temp	Australia	GJ-tmp
YR196::[B055]	B055	C	temp	Australia	GJ-tmp
BERGREIS::IRGC 3150-1::[IRIS 313-9771]	IRIS_313-9771	C	temp	Austria	GJ-tmp
WIR 1072::IRGC 57496-1::[IRIS 313-8890]	IRIS_313-8890	C	temp	Belgium	GJ-tmp
91-382::IRGC 63464-1::[IRIS 313-11661]	IRIS_313-11661	C	temp	Bhutan	GJ-tmp
IAS 22-8 PALMAR::IRGC 26058-1::[IRIS 313-10967]	IRIS_313-10967	C	temp	Brazil	GJ-tmp
KALIN::IRGC 77312-1::[IRIS 313-10089]	IRIS_313-10089	C	temp	Bulgaria	GJ-tmp
PLOVDIV 24::GERVEX 1168-C1::[IRIS 313-8126]	IRIS_313-8126	C	temp	Bulgaria	GJ-tmp
POLIZESTI 28::GERVEX 1170-C1::[IRIS 313-8127]	IRIS_313-8127	C	temp	Bulgaria	GJ-tmp
RODINA::GERVEX 1234-C1::[IRIS 313-8129]	IRIS_313-8129	C	temp	Bulgaria	GJ-tmp
SAEDINENIE::GERVEX 1255-C1::[IRIS 313-8135]	IRIS_313-8135	C	temp	Bulgaria	GJ-tmp
JUBILIENI::GERVEX 992-C1::[IRIS 313-8119]	IRIS_313-8119	C	temp	Bulgaria	GJ-tmp
CHIPKA::GERVEX 837-C1::[IRIS 313-8112]	IRIS_313-8112	C	temp	Bulgaria	GJ-tmp
PLOVDIV 22::GERVEX 1167-C1::[IRIS 313-8125]	IRIS_313-8125	C	temp	Bulgaria	GJ-tmp
AERJITUO::[B017]	B017	C	temp	Bulgaria	GJ-tmp
KANU DAM::IRGC 29755-1::[IRIS 313-9249]	IRIS_313-9249	C	temp	Cambodia	GJ-tmp
SRAU SLAP::IRGC 23267-2::[IRIS 313-10916]	IRIS_313-10916	C	temp	Cambodia	GJ-tmp
BULI INIA::IRGC 116961-1::[IRIS 313-10258]	IRIS_313-10258	C	temp	Chile	GJ-tmp
81 A 32::IRGC 60162-1::[IRIS 313-9140]	IRIS_313-9140	C	temp	China	GJ-tmp
AI DA ZHONG::IRGC 59348-1::[IRIS 313-9724]	IRIS_313-9724	C	temp	China	GJ-tmp
CHUNG YI::IRGC 1427-1::[IRIS 313-9233]	IRIS_313-9233	C	temp	China	GJ-tmp
NONG KE::IRGC 59807-1::[IRIS 313-9468]	IRIS_313-9468	C	temp	China	GJ-tmp
DA DAO TOU::IRGC 59499-1::[IRIS 313-9725]	IRIS_313-9725	C	temp	China	GJ-tmp
HAN NUO::IRGC 59591-1::[IRIS 313-10164]	IRIS_313-10164	C	temp	China	GJ-tmp
DAN YAN NUO::IRGC 4860-1::[IRIS 313-8481]	IRIS_313-8481	C	temp	China	GJ-tmp
FU LI HONG::IRGC 70250-1::[IRIS 313-8387]	IRIS_313-8387	C	temp	China	GJ-tmp
HAN NUO::IRGC 82350-1::[IRIS 313-10228]	IRIS_313-10228	C	temp	China	GJ-tmp
RPC 12::GERVEX 1505-C1::[IRIS 313-8162]	IRIS_313-8162	C	temp	China	GJ-tmp
SANGHAI::GERVEX 1264-C1::[IRIS 313-8140]	IRIS_313-8140	C	temp	China	GJ-tmp
BAI MANG AI ZHONG::IRGC 59408-1::[IRIS 313-11571]	IRIS_313-11571	C	temp	China	GJ-tmp
HEI TOU HONG::IRGC 59595-1::[IRIS 313-11574]	IRIS_313-11574	C	temp	China	GJ-tmp
HONG PI NUO::IRGC 59638-1::[IRIS 313-11575]	IRIS_313-11575	C	temp	China	GJ-tmp
LUAN DAO::IRGC 59762-1::[IRIS 313-11578]	IRIS_313-11578	C	temp	China	GJ-tmp
WAN GENG BAI DAO TOU::IRGC 59948-1::[IRIS 313-11582]	IRIS_313-11582	C	temp	China	GJ-tmp
YI SUI QI::IRGC 60088-1::[IRIS 313-11584]	IRIS_313-11584	C	temp	China	GJ-tmp
36037-1::IRGC 60177-2::[IRIS 313-11586]	IRIS_313-11586	C	temp	China	GJ-tmp
FEI ZHAO 12::IRGC 62683-1::[IRIS 313-11651]	IRIS_313-11651	C	temp	China	GJ-tmp
GONG SHE 9::IRGC 62693-1::[IRIS 313-11652]	IRIS_313-11652	C	temp	China	GJ-tmp
MA SHE 8::IRGC 62750-1::[IRIS 313-11653]	IRIS_313-11653		temp	China	GJ-tmp
PL 3165::IRGC 62827-1::[IRIS 313-11654]	IRIS_313-11654	C	temp	China	GJ-tmp
SI WAN 14::IRGC 63019-1::[IRIS 313-11655]	IRIS_313-11655	C	temp	China	GJ-tmp
MAO ZHA NUO::IRGC 70335-1::[IRIS 313-11803]	IRIS_313-11803	C	temp	China	GJ-tmp
FAN GENG 6::IRGC 70243-1::[IRIS 313-11800]	IRIS_313-11800	C	temp	China	GJ-tmp
DUAN SHEN ZI::IRGC 73962-1::[IRIS 313-11908]	IRIS_313-11908	C	temp	China	GJ-tmp
PEI ZAO 15::IRGC 75247-1::[IRIS 313-11931]	IRIS_313-11931	C	temp	China	GJ-tmp
HUA 24::IRGC 82127-1::[IRIS 313-12054]	IRIS_313-12054	C	temp	China	GJ-tmp
LIGEN 2::IRGC 82398-1::[IRIS 313-12059]	IRIS_313-12059	C	temp	China	GJ-tmp
YUNLEN 13::IRGC 82402-1::[IRIS 313-12061]	IRIS_313-12061	C	temp	China	GJ-tmp
LITCHIKIANG::IRGC 7287-1::[IRIS 313-10558]	IRIS_313-10558	C	temp	China	GJ-tmp
FI LAI FENG::IRGC 7288-1::[IRIS 313-10559]	IRIS_313-10559	C	temp	China	GJ-tmp
SHA TIAO TSAO::IRGC 7339-1::[IRIS 313-10563]	IRIS_313-10563	C	temp	China	GJ-tmp
TSAO SIAO PEH TAO::IRGC 8265-2::[IRIS 313-10583]	IRIS_313-10583	C	temp	China	GJ-tmp
CHING HSI 15::IRGC 36852-1::[IRIS 313-11201]	IRIS_313-11201	C	temp	China	GJ-tmp
4583::IRGC 36894-2::[IRIS 313-11202]	IRIS_313-11202	C	temp	China	GJ-tmp
HEIBIAO::[B001]	B001	C	temp	China	GJ-tmp
SANSUIJIN::[B002]	B002	C	temp	China	GJ-tmp
TIEGANWU::[B056]	B056	C	temp	China	GJ-tmp
XIUSHUI 115::[B057]	B057	C	temp	China	GJ-tmp
GUANGKEXIANGNUO::[B066]	B066	C	temp	China	GJ-tmp
GAOYANGDIANDAO DAHONGMANG::[B068]	B068	C	temp	China	GJ-tmp
MUXIQIU::[B071]	B071	C	temp	China	GJ-tmp
YIZHIXIANG::[B077]	B077		temp	China	GJ-tmp
HONGKEZHENUO::[B100]	B100	C	temp	China	GJ-tmp
YANGKENUO::[B101]	B101	C	temp	China	GJ-tmp
MAGUZI::[B102]	B102	C	temp	China	GJ-tmp
LAOHONGDAO::[B103]	B103	C	temp	China	GJ-tmp
HUANGPINUO::[B110]	B110	C	temp	China	GJ-tmp
ZIMANGFEIE::[B111]	B111	C	temp	China	GJ-tmp
LIXINGENG::[B117]	B117	C	temp	China	GJ-tmp
LIAOGENG 287::[B122]	B122	C	temp	China	GJ-tmp
GENG 87-304::[B124]	B124	C	temp	China	GJ-tmp
76--1::[B143]	B143	C	temp	China	GJ-tmp
ZAOSHUNONGHU 6::[B152]	B152	C	temp	China	GJ-tmp
LIMING B::[B154]	B154	C	temp	China	GJ-tmp
SHUIYUAN 300LI::[B160]	B160	C	temp	China	GJ-tmp
YELICANGHUA::[B161]	B161	C	temp	China	GJ-tmp
BAIGEDAO::[B162]	B162	C	temp	China	GJ-tmp
HONGMISANDAN::[B199]	B199	C	temp	China	GJ-tmp
LONGHUAMAOHU::[B204]	B204	C	temp	China	GJ-tmp
CHIKENUO::[B212]	B212	C	temp	China	GJ-tmp
HONGQI 5::[B215]	B215	C	temp	China	GJ-tmp
WUZIDUI::[B218]	B218	C	temp	China	GJ-tmp
CUNGUNUO::[B223]	B223	C	temp	China	GJ-tmp
GUANTUIBAIHE 1::[B225]	B225	C	temp	China	GJ-tmp
HEIMANGDAO::[B226]	B226	C	temp	China	GJ-tmp
ZHONGHUA 8::[B235]	B235	C	temp	China	GJ-tmp
JINDAO 1::[B236]	B236	C	temp	China	GJ-tmp
ZHENGDAO 5::[B240]	B240	C	temp	China	GJ-tmp
ANNONGWANGENG B::[B250]	B250	C	temp	China	GJ-tmp
XINGGUO::[B258]	B258	C	temp	China	GJ-tmp
WEIGUO::[B263]	B263	C	temp	China	GJ-tmp
CHENNONG 265::[CX14]	CX14	C	temp	China	GJ-tmp
YUAN JING 7::[CX16]	CX16	C	temp	China	GJ-tmp
WUYUGENG 3::[CX165]	CX165	C	temp	China	GJ-tmp
M3122::[CX211]	CX211	C	temp	China	GJ-tmp
CHENNONG 89366::[CX213]	CX213	C	temp	China	GJ-tmp
XUDAO 4::[CX251]	CX251	C	temp	China	GJ-tmp
C52::[CX287]	CX287	C	temp	China	GJ-tmp
MONGOLIA RICE::[CX306]	CX306	C	temp	China	GJ-tmp
JINCHUANYIHAO::[CX329]	CX329	C	temp	China	GJ-tmp
HEXI 41::[CX344]	CX344	C	temp	China	GJ-tmp
YUNGENG 23::[CX345]	CX345	C	temp	China	GJ-tmp
WUYUGENG 20::[CX350]	CX350	C	temp	China	GJ-tmp
053A-3::[CX351]	CX351	C	temp	China	GJ-tmp
YANDAO 8::[CX356]	CX356	C	temp	China	GJ-tmp
YANDAO 9::[CX380]	CX380	C	temp	China	GJ-tmp
HONGZA::[CX383]	CX383	C	temp	China	GJ-tmp
FENGZA::[CX384]	CX384	C	temp	China	GJ-tmp
JINYUAN 85::[CX389]	CX389	C	temp	China	GJ-tmp
YJ30::[CX391]	CX391	C	temp	China	GJ-tmp
NANGENG 46 (SOFT RICE)::[CX397]	CX397	C	temp	China	GJ-tmp
DIANGENG::[CX47]	CX47	C	temp	China	GJ-tmp
NAN-29-2::[CX49]	CX49	C	temp	China	GJ-tmp
TONGNIAN 1::[CX534]	CX534	C	temp	China	GJ-tmp
YUNGUANG 8::[CX56]	CX56	C	temp	China	GJ-tmp
ZHONGCHAO 123::[CX57]	CX57	C	temp	China	GJ-tmp
CX429::[CX429]	CX429	C	temp	China	GJ-tmp
CT 58::GERVEX 1491-C1::[IRIS 313-8160]	IRIS_313-8160	C	temp	Colombia	GJ-tmp
JO SANG DAE YA::IRGC 90852-1::[IRIS 313-9698]	IRIS_313-9698	C	temp	Democratic People's Republic of Korea	GJ-tmp
GAOLIQIU::[B023]	B023	C	temp	Democratic People's Republic of Korea	GJ-tmp
JIANGHUADAO::[B166]	B166	C	temp	Democratic People's Republic of Korea	GJ-tmp
QINGJINZAOSHENG::[B167]	B167	C	temp	Democratic People's Republic of Korea	GJ-tmp
WUDADAOZHONG::[CX116]	CX116	C	temp	Democratic People's Republic of Korea	GJ-tmp
ZIDAO::[CX315]	CX315	C	temp	Democratic People's Republic of Korea	GJ-tmp
SAKHA 102::GERVEX 1687-C1::[IRIS 313-8217]	IRIS_313-8217	C	temp	Egypt	GJ-tmp
SAKHA 103::GERVEX 1688-C1::[IRIS 313-8218]	IRIS_313-8218	C	temp	Egypt	GJ-tmp
NABATED A SMAR::[B038]	B038	C	temp	Egypt	GJ-tmp
GIZA159::[CX58]	CX58	C	temp	Egypt	GJ-tmp
68-2::IRGC 14546-1::[IRIS 313-8399]	IRIS_313-8399	C	temp	France	GJ-tmp
CIGALON::GERVEX 1514-C1::[IRIS 313-8165]	IRIS_313-8165	C	temp	France	GJ-tmp
KELUODUO B::[B179]	B179	C	temp	France	GJ-tmp
WIR 1951::IRGC 51643-1::[IRIS 313-9964]	IRIS_313-9964	C	temp	Georgia	GJ-tmp
WIR 2091::IRGC 57536-1::[IRIS 313-11536]	IRIS_313-11536	C	temp	Georgia	GJ-tmp
ROXANI::GERVEX 1686-C1::[IRIS 313-8216]	IRIS_313-8216	C	temp	Greece	GJ-tmp
AMARELO::IRGC 9389-1::[IRIS 313-9814]	IRIS_313-9814	C	temp	Hungary	GJ-tmp
PI 282203::IRGC 16292-1::[IRIS 313-9880]	IRIS_313-9880	C	temp	Hungary	GJ-tmp
KOPANCSI KEREK::IRGC 9305-1::[IRIS 313-9811]	IRIS_313-9811	C	temp	Hungary	GJ-tmp
SZANISZLO 2::IRGC 9353-1::[IRIS 313-9813]	IRIS_313-9813	C	temp	Hungary	GJ-tmp
H 305-84::IRGC 116988-1::[IRIS 313-10242]	IRIS_313-10242	C	temp	Hungary	GJ-tmp
AUZGUSTA::GERVEX 1634-C1::[IRIS 313-8171]	IRIS_313-8171	C	temp	Hungary	GJ-tmp
AOMIERTE 168::[B016]	B016	C	temp	Hungary	GJ-tmp
T 757::GERVEX 1316-C1::[IRIS 313-8147]	IRIS_313-8147	C	temp	India	GJ-tmp
CT 45::IRGC 34027-2::[IRIS 313-11153]	IRIS_313-11153	C	temp	India	GJ-tmp
K 113::IRGC 34107-1::[IRIS 313-11155]	IRIS_313-11155	C	temp	India	GJ-tmp
K 78-13::IRGC 36794-2::[IRIS 313-11198]	IRIS_313-11198	C	temp	India	GJ-tmp
RAZZA 77::IRGC 3130-1::[IRIS 313-9770]	IRIS_313-9770		temp	Italy	GJ-tmp
ROCCA::IRGC 50351-1::[IRIS 313-9937]	IRIS_313-9937	C	temp	Italy	GJ-tmp
SANT ANDREA::IRGC 65732-1::[IRIS 313-10014]	IRIS_313-10014	C	temp	Italy	GJ-tmp
GIOVANNI MARCHETTI::GERVEX 62-C1::[IRIS 313-8026]	IRIS_313-8026	C	temp	Italy	GJ-tmp
ITALPATNA 48::GERVEX 60-C1::[IRIS 313-8025]	IRIS_313-8025	C	temp	Italy	GJ-tmp
LOTO::GERVEX 104-C1::[IRIS 313-8039]	IRIS_313-8039	C	temp	Italy	GJ-tmp
RIBE 253::GERVEX 54-C1::[IRIS 313-8024]	IRIS_313-8024	C	temp	Italy	GJ-tmp
SMERALDO::GERVEX 138-C1::[IRIS 313-8052]	IRIS_313-8052	C	temp	Italy	GJ-tmp
OPALE::GERVEX 1667-C1::[IRIS 313-8200]	IRIS_313-8200	C	temp	Italy	GJ-tmp
PIEMONTE::GERVEX 81-C1::[IRIS 313-8032]	IRIS_313-8032	C	temp	Italy	GJ-tmp
GHIBLI::GERVEX 187-C1::[IRIS 313-8066]	IRIS_313-8066	C	temp	Italy	GJ-tmp
MIARA::GERVEX 129-C1::[IRIS 313-8050]	IRIS_313-8050	C	temp	Italy	GJ-tmp
FLIPPER::GERVEX 597-C1::[IRIS 313-8099]	IRIS_313-8099	C	temp	Italy	GJ-tmp
LOMELLINO::GERVEX 83-C1::[IRIS 313-8033]	IRIS_313-8033	C	temp	Italy	GJ-tmp
LINGUO::[B171]	B171	C	temp	Italy	GJ-tmp
7507-137::IRGC 40081-1::[IRIS 313-9438]	IRIS_313-9438	C	temp	Japan	GJ-tmp
TAKAO MOCHI::IRGC 2564-1::[IRIS 313-9081]	IRIS_313-9081	C	temp	Japan	GJ-tmp
NORIN 6::IRGC 2633-1::[IRIS 313-8755]	IRIS_313-8755	C	temp	Japan	GJ-tmp
KOTOBUKI MOCHI::[IRIS 313-9002]	IRIS_313-9002	C	temp	Japan	GJ-tmp
HOKUSETSU::IRGC 65705-1::[IRIS 313-9228]	IRIS_313-9228	C	temp	Japan	GJ-tmp
MURASAHITSUTSURI::IRGC 2493-1::[IRIS 313-9769]	IRIS_313-9769	C	temp	Japan	GJ-tmp
FUKUSHIMA MOCHI (GLUT)::IRGC 19296-1::[IRIS 313-9884]	IRIS_313-9884	C	temp	Japan	GJ-tmp
CHUGOKU 68 HEN::IRGC 72514-1::[IRIS 313-10057]	IRIS_313-10057	C	temp	Japan	GJ-tmp
ZUIHOU::IRGC 66982-1::[IRIS 313-11725]	IRIS_313-11725	C	temp	Japan	GJ-tmp
CHUBU 17::IRGC 72505-1::[IRIS 313-11875]	IRIS_313-11875	C	temp	Japan	GJ-tmp
NORIN 21::IRGC 493-1::[IRIS 313-10437]	IRIS_313-10437	C	temp	Japan	GJ-tmp
GINMASARI::IRGC 242-1::[IRIS 313-10430]	IRIS_313-10430	C	temp	Japan	GJ-tmp
KINUGASAWASE::IRGC 2609-1::[IRIS 313-10469]	IRIS_313-10469	C	temp	Japan	GJ-tmp
250 KUNGANI 1::IRGC 7370-1::[IRIS 313-10564]	IRIS_313-10564	C	temp	Japan	GJ-tmp
AIKAWA 44::IRGC 7676-1::[IRIS 313-10567]	IRIS_313-10567	C	temp	Japan	GJ-tmp
OITA MII 120::IRGC 7696-1::[IRIS 313-10568]	IRIS_313-10568	C	temp	Japan	GJ-tmp
BEN KEI::IRGC 7769-1::[IRIS 313-10569]	IRIS_313-10569	C	temp	Japan	GJ-tmp
CHUSEI HONEN::IRGC 7777-1::[IRIS 313-10570]	IRIS_313-10570	C	temp	Japan	GJ-tmp
SACHIKAZE::IRGC 10891-1::[IRIS 313-10642]	IRIS_313-10642	C	temp	Japan	GJ-tmp
DEWAMINORI::IRGC 12743-1::[IRIS 313-10677]	IRIS_313-10677	C	temp	Japan	GJ-tmp
7516-14::IRGC 40090-3::[IRIS 313-11246]	IRIS_313-11246	C	temp	Japan	GJ-tmp
QIUGUANGTENGXI 104::[B004]	B004	C	temp	Japan	GJ-tmp
WANSHI::[B005]	B005	C	temp	Japan	GJ-tmp
GONGCHENGXIANG::[B045]	B045	C	temp	Japan	GJ-tmp
QIUTIANXIAOTING::[B046]	B046	C	temp	Japan	GJ-tmp
ZHUYUAN::[B168]	B168	C	temp	Japan	GJ-tmp
AILUYU::[B169]	B169	C	temp	Japan	GJ-tmp
CHIMAO::[B182]	B182	C	temp	Japan	GJ-tmp
QINGNUO KYOHATAMOCHI::[B183]	B183	C	temp	Japan	GJ-tmp
YUEFU::[B269]	B269	C	temp	Japan	GJ-tmp
NIPPONBARE::[CX140]	CX140	C	temp	Japan	GJ-tmp
NONGKEN 58::[CX212]	CX212	C	temp	Japan	GJ-tmp
YUEGUANG::[CX330]	CX330	C	temp	Japan	GJ-tmp
GUANDONG 194 (SOFT RICE)::[CX396]	CX396	C	temp	Japan	GJ-tmp
JINBUBYEO::G1::[IRIS 313-15904]	IRIS_313-15904	C	temp	Korea, Republic of	GJ-tmp
HWANGJO::IRGC 55547-1::[IRIS 313-9379]	IRIS_313-9379	C	temp	Korea, Republic of	GJ-tmp
HUK ZO::IRGC 19760-1::[IRIS 313-9886]	IRIS_313-9886	C	temp	Korea, Republic of	GJ-tmp
JEUK DO::IRGC 19775-1::[IRIS 313-9887]	IRIS_313-9887	C	temp	Korea, Republic of	GJ-tmp
WA BANG::IRGC 19880-1::[IRIS 313-9890]	IRIS_313-9890	C	temp	Korea, Republic of	GJ-tmp
YONG AN HUK::IRGC 19891-1::[IRIS 313-9891]	IRIS_313-9891	C	temp	Korea, Republic of	GJ-tmp
HEUKSANJO::IRGC 55536-1::[IRIS 313-9974]	IRIS_313-9974	C	temp	Korea, Republic of	GJ-tmp
SUWEON 295::IRGC 58368-1::[IRIS 313-9996]	IRIS_313-9996	C	temp	Korea, Republic of	GJ-tmp
DACHEONGBYEO::IRGC 72533-1::[IRIS 313-10059]	IRIS_313-10059	C	temp	Korea, Republic of	GJ-tmp
CHALBYEO::IRGC 77639-1::[IRIS 313-10092]	IRIS_313-10092	C	temp	Korea, Republic of	GJ-tmp
CHEONJUDO::IRGC 77644-1::[IRIS 313-10093]	IRIS_313-10093	C	temp	Korea, Republic of	GJ-tmp
MAEKJO::IRGC 77666-1::[IRIS 313-10097]	IRIS_313-10097	C	temp	Korea, Republic of	GJ-tmp
GALSAEGSSAL SHAREI::IRGC 82881-1::[IRIS 313-10124]	IRIS_313-10124	C	temp	Korea, Republic of	GJ-tmp
DECHANGBYEO::IRGC 64858-1::[IRIS 313-11689]	IRIS_313-11689	C	temp	Korea, Republic of	GJ-tmp
NOINJO::IRGC 77669-1::[IRIS 313-11973]	IRIS_313-11973	C	temp	Korea, Republic of	GJ-tmp
GYEONGSAN 1::IRGC 79404-1::[IRIS 313-12003]	IRIS_313-12003	C	temp	Korea, Republic of	GJ-tmp
WEONJU 8::IRGC 90845-1::[IRIS 313-12217]	IRIS_313-12217	C	temp	Korea, Republic of	GJ-tmp
BACK KYUNG ZO::IRGC 19698-2::[IRIS 313-10837]	IRIS_313-10837	C	temp	Korea, Republic of	GJ-tmp
SSAL BYEO::IRGC 19867-2::[IRIS 313-10838]	IRIS_313-10838	C	temp	Korea, Republic of	GJ-tmp
TAE GU NA::IRGC 19875-2::[IRIS 313-10839]	IRIS_313-10839	C	temp	Korea, Republic of	GJ-tmp
YE ZO::IRGC 19888-1::[IRIS 313-10840]	IRIS_313-10840	C	temp	Korea, Republic of	GJ-tmp
ZHENFU 8::[B047]	B047	C	temp	Korea, Republic of	GJ-tmp
MR19::[CX317]	CX317	C	temp	Malaysia	GJ-tmp
RAI MANULA::IRGC 64138-1::[IRIS 313-11672]	IRIS_313-11672	C	temp	Nepal	GJ-tmp
TEPUKE::IRGC 12872-1::[IRIS 313-9838]	IRIS_313-9838	C	temp	New Zealand	GJ-tmp
WIR 884::IRGC 51591-1::[IRIS 313-9961]	IRIS_313-9961	C	temp	Norway	GJ-tmp
MUNJI::IRGC 70928-1::[IRIS 313-11829]	IRIS_313-11829	C	temp	Pakistan	GJ-tmp
JP-5::[CX74]	CX74	C	temp	Pakistan	GJ-tmp
BENLLOK::IRGC 3404-1::[IRIS 313-9782]	IRIS_313-9782	C	temp	Peru	GJ-tmp
IR 73688-57-2::IRGC 117383-1::[IRIS 313-10379]	IRIS_313-10379	C	temp	Philippines	GJ-tmp
IR 68333-R-R-B-19::IRGC 117381-1::[IRIS 313-10373]	IRIS_313-10373	C	temp	Philippines	GJ-tmp
NAGKAYAT::IRGC 584-1::[IRIS 313-10440]	IRIS_313-10440	C	temp	Philippines	GJ-tmp
IREQUIN::IRGC 44476-2::[IRIS 313-11336]	IRIS_313-11336	C	temp	Philippines	GJ-tmp
CX427::[CX427]	CX427	C	temp	Philippines	GJ-tmp
CX428::[CX428]	CX428	C	temp	Philippines	GJ-tmp
CX578::[CX578]	CX578	C	temp	Philippines	GJ-tmp
OEIRAS::IRGC 286-1::[IRIS 313-9759]	IRIS_313-9759	C	temp	Portugal	GJ-tmp
S 102/2::GERVEX 1251-C1::[IRIS 313-8134]	IRIS_313-8134	C	temp	Portugal	GJ-tmp
FAISCA::GERVEX 900-C1::[IRIS 313-8114]	IRIS_313-8114	C	temp	Portugal	GJ-tmp
ESCARLATE::GERVEX 887-C1::[IRIS 313-8113]	IRIS_313-8113	C	temp	Portugal	GJ-tmp
CAMPINO::GERVEX 824-C1::[IRIS 313-8109]	IRIS_313-8109	C	temp	Portugal	GJ-tmp
IBO 400::GERVEX 943-C1::[IRIS 313-8118]	IRIS_313-8118	C	temp	Portugal	GJ-tmp
SETTANTUNO::GERVEX 1279-C1::[IRIS 313-8142]	IRIS_313-8142	C	temp	Portugal	GJ-tmp
CARRICO::GERVEX 828-C1::[IRIS 313-8111]	IRIS_313-8111	C	temp	Portugal	GJ-tmp
SAFARI::GERVEX 1256-C1::[IRIS 313-8136]	IRIS_313-8136	C	temp	Portugal	GJ-tmp
SALOIO::GERVEX 1259-C1::[IRIS 313-8138]	IRIS_313-8138	C	temp	Portugal	GJ-tmp
VALTEJO::GERVEX 1355-C1::[IRIS 313-8151]	IRIS_313-8151	C	temp	Portugal	GJ-tmp
TOPAZIO::GERVEX 1332-C1::[IRIS 313-8149]	IRIS_313-8149	C	temp	Portugal	GJ-tmp
MUGA::GERVEX 1099-C1::[IRIS 313-8123]	IRIS_313-8123	C	temp	Portugal	GJ-tmp
LUSITO IRRADIADO 859-85-2::GERVEX 1676-C1::[IRIS 313-8208]	IRIS_313-8208	C	temp	Portugal	GJ-tmp
RUBI::GERVEX 1247-C1::[IRIS 313-8132]	IRIS_313-8132	C	temp	Portugal	GJ-tmp
CHINES::IRGC 9316-1::[IRIS 313-10618]	IRIS_313-10618	C	temp	Portugal	GJ-tmp
TIMICH 108::GERVEX 1325-C1::[IRIS 313-8148]	IRIS_313-8148	C	temp	Romania	GJ-tmp
HONGSE 90::[B170]	B170	C	temp	Russia	GJ-tmp
O. SATIVA::IRGC 12876-1::[IRIS 313-9839]	IRIS_313-9839	C	temp	Spain	GJ-tmp
BETIS::IRGC 74581-1::[IRIS 313-10083]	IRIS_313-10083	C	temp	Spain	GJ-tmp
SENIA::IRGC 74582-1::[IRIS 313-10084]	IRIS_313-10084	C	temp	Spain	GJ-tmp
ULLAL::GERVEX 556-C1::[IRIS 313-8097]	IRIS_313-8097	C	temp	Spain	GJ-tmp
CLOT::GERVEX 523-C1::[IRIS 313-8085]	IRIS_313-8085	C	temp	Spain	GJ-tmp
SHSS 53::GERVEX 550-C1::[IRIS 313-8095]	IRIS_313-8095	C	temp	Spain	GJ-tmp
FRANCES::GERVEX 527-C1::[IRIS 313-8087]	IRIS_313-8087	C	temp	Spain	GJ-tmp
MARENY::GERVEX 535-C1::[IRIS 313-8090]	IRIS_313-8090	C	temp	Spain	GJ-tmp
CAPATAZ::GERVEX 521-C1::[IRIS 313-8084]	IRIS_313-8084	C	temp	Spain	GJ-tmp
SR 113::GERVEX 553-C1::[IRIS 313-8096]	IRIS_313-8096	C	temp	Spain	GJ-tmp
SHINCHIKU IKU 103::IRGC 10430-1::[IRIS 313-9346]	IRIS_313-9346	C	temp	Taiwan	GJ-tmp
CHIANAN 8::IRGC 90-1::[IRIS 313-9703]	IRIS_313-9703	C	temp	Taiwan	GJ-tmp
TAICHUNG 65::IRGC 79-1::[IRIS 313-9701]	IRIS_313-9701	C	temp	Taiwan	GJ-tmp
TAICHUNG 179::IRGC 85-1::[IRIS 313-9702]	IRIS_313-9702	C	temp	Taiwan	GJ-tmp
C 722323::IRGC 73147-1::[IRIS 313-11890]	IRIS_313-11890	C	temp	Taiwan	GJ-tmp
TAICHUNG 188::IRGC 78209-1::[IRIS 313-11981]	IRIS_313-11981	C	temp	Taiwan	GJ-tmp
TAICHUNG 150::IRGC 80-1::[IRIS 313-10429]	IRIS_313-10429	C	temp	Taiwan	GJ-tmp
SHINCHIKU IKU 97::IRGC 10429-1::[IRIS 313-10631]	IRIS_313-10631	C	temp	Taiwan	GJ-tmp
SUPER::GERVEX 1304-C1::[IRIS 313-8145]	IRIS_313-8145	C	temp	Tanzania	GJ-tmp
M 203::IRGC 76309-1::[IRIS 313-8444]	IRIS_313-8444	C	temp	United States of America	GJ-tmp
M 102::IRGC 76307-1::[IRIS 313-8502]	IRIS_313-8502	C	temp	United States of America	GJ-tmp
M 7::IRGC 34281-1::[IRIS 313-8665]	IRIS_313-8665	C	temp	United States of America	GJ-tmp
S 201::IRGC 55230-1::[IRIS 313-8856]	IRIS_313-8856	C	temp	United States of America	GJ-tmp
CI 9498::IRGC 2134-1::[IRIS 313-9410]	IRIS_313-9410	C	temp	United States of America	GJ-tmp
CI 1600::IRGC 16305-1::[IRIS 313-9463]	IRIS_313-9463	C	temp	United States of America	GJ-tmp
TEXAS PATNA 49::IRGC 6077-1::[IRIS 313-9539]	IRIS_313-9539	C	temp	United States of America	GJ-tmp
THAIPERLA::GERVEX 696-C1::[IRIS 313-8105]	IRIS_313-8105	C	temp	United States of America	GJ-tmp
S 102::GERVEX 1671-C1::[IRIS 313-8204]	IRIS_313-8204	C	temp	United States of America	GJ-tmp
CN 1067::IRGC 65680-1::[IRIS 313-11702]	IRIS_313-11702	C	temp	United States of America	GJ-tmp
M401::[CX78]	CX78	C	temp	United States of America	GJ-tmp
JAPONES BALILLA::IRGC 5785-1::[IRIS 313-9790]	IRIS_313-9790	C	temp	Uruguay	GJ-tmp
KARA SHALI::IRGC 9293-1::[IRIS 313-10617]	IRIS_313-10617	C	temp	Uzbekistan	GJ-tmp
WUZILUOSI 215::[B014]	B014	C	temp	Uzbekistan	GJ-tmp
BLAU BLA::IRGC 78460-1::[IRIS 313-11984]	IRIS_313-11984	C	temp	Viet Nam	GJ-tmp
BAXIANG::[B008]	B008	C	temp	Viet Nam	GJ-tmp
BINIAPAN::[CX113]	CX113	C	trop	_no_info	GJ-trp
104 UPLA::GERVEX 167-C1::[IRIS 313-8063]	IRIS_313-8063	C	trop	Argentina	GJ-trp
32 UPLA::GERVEX 176-C1::[IRIS 313-8064]	IRIS_313-8064	C	trop	Argentina	GJ-trp
75 UPLA::GERVEX 161-C1::[IRIS 313-8061]	IRIS_313-8061	C	trop	Argentina	GJ-trp
77 UPLA::GERVEX 159-C1::[IRIS 313-8060]	IRIS_313-8060	C	trop	Argentina	GJ-trp
79 UPLA::GERVEX 154-C1::[IRIS 313-8057]	IRIS_313-8057	C	trop	Argentina	GJ-trp
80 UPLA::GERVEX 164-C1::[IRIS 313-8062]	IRIS_313-8062	C	trop	Argentina	GJ-trp
91 UPLA::GERVEX 155-C1::[IRIS 313-8058]	IRIS_313-8058	C	trop	Argentina	GJ-trp
NANOAY P.A::[B037]	B037	C	trop	Argentina	GJ-trp
GOOLARAH::GERVEX 500-C1::[IRIS 313-8074]	IRIS_313-8074	C	trop	Australia	GJ-trp
PELDE::GERVEX 502-C1::[IRIS 313-8076]	IRIS_313-8076	C	trop	Australia	GJ-trp
YR 83-23-11::[B043]	B043	C	trop	Australia	GJ-trp
80A97YR303-304-1-3::[B053]	B053	C	trop	Australia	GJ-trp
80050YR72136-43::[B054]	B054	C	trop	Australia	GJ-trp
80A60YR71009-1-5::[B191]	B191	C	trop	Australia	GJ-trp
IRAT 335::C1::[IRIS 313-7924]	IRIS_313-7924	C	trop	Bolivia	GJ-trp
CIRAD 403::GERVEX 9039-C1::[IRIS 313-7863]	IRIS_313-7863	T	trop	Brazil	GJ-trp
TRES MESES::IRGC 6464-1::[IRIS 313-8694]	IRIS_313-8694	C	trop	Brazil	GJ-trp
MIUDO ROXO::IRGC 50517-1::[IRIS 313-11429]	IRIS_313-11429	C	trop	Brazil	GJ-trp
MARANHAO BRANCO::IRGC 50503-1::[IRIS 313-11428]	IRIS_313-11428	C	trop	Brazil	GJ-trp
BICCO BRANCO::IRGC 9478-1::[IRIS 313-10619]	IRIS_313-10619	C	trop	Brazil	GJ-trp
R 27::IRGC 9498-1::[IRIS 313-10620]	IRIS_313-10620	C	trop	Brazil	GJ-trp
IAC 1132::IRGC 39052-1::[IRIS 313-11238]	IRIS_313-11238	C	trop	Brazil	GJ-trp
CHATAO::IRGC 50456-1::[IRIS 313-11426]	IRIS_313-11426	C	trop	Brazil	GJ-trp
GEM OU BRAZIL::IRGC 50470-1::[IRIS 313-11427]	IRIS_313-11427	C	trop	Brazil	GJ-trp
BRAZIL NUODAO::[CX214]	CX214	C	trop	Brazil	GJ-trp
IAC47::[CX241]	CX241	C	trop	Brazil	GJ-trp
IAC3::[CX262]	CX262	C	trop	Brazil	GJ-trp
IAC165::[CX269]	CX269	C	trop	Brazil	GJ-trp
BWANGA MOUI::IRGC 76262-1::[IRIS 313-11946]	IRIS_313-11946	C	trop	Burkina Faso	GJ-trp
FORTUNA COLORADO::IRGC 703-1::[IRIS 313-10444]	IRIS_313-10444		trop	Central America	GJ-trp
YUNLU 103::[CX359]	CX359	T	trop	China	GJ-trp
HAOGELAO::[CX367]	CX367	C/T	trop	China	GJ-trp
GUO DI HEI::IRGC 72697-1::[IRIS 313-10196]	IRIS_313-10196	C	trop	China	GJ-trp
NONGLINNUO::[CX285]	CX285	C	trop	China	GJ-trp
BD007::[CX352]	CX352	C	trop	China	GJ-trp
YUNLU 102::[CX355]	CX355	C	trop	China	GJ-trp
CNA 7\BO\1\1>33-13-6-1::C1::[IRIS 313-7866]	IRIS_313-7866	C	trop	Colombia	GJ-trp
CT 13582-15-5-M::C1::[IRIS 313-7868]	IRIS_313-7868	C	trop	Colombia	GJ-trp
FORTUNA BLANCO (SAN MARCOS)::IRGC 50764-1::[IRIS 313-11434]	IRIS_313-11434	C	trop	Colombia	GJ-trp
WAB 56-125::IRTP 19771-G1::[IRIS 313-15905]	IRIS_313-15905	T	trop	Cote d'Ivoire	GJ-trp
NERICA 1::[CX371]	CX371	T	trop	Cote d'Ivoire	GJ-trp
NERICA 2::[CX372]	CX372	T	trop	Cote d'Ivoire	GJ-trp
K 2 C 14::IRGC 68549-1::[IRIS 313-8277]	IRIS_313-8277	C	trop	Cote d'Ivoire	GJ-trp
MOROFIN::IRGC 56698-1::[IRIS 313-8768]	IRIS_313-8768	C	trop	Cote d'Ivoire	GJ-trp
IRAT 112::C1::[IRIS 313-7914]	IRIS_313-7914	C	trop	Cote d'Ivoire	GJ-trp
IRAT 104::C1::[IRIS 313-7912]	IRIS_313-7912	C	trop	Cote d'Ivoire	GJ-trp
MONMINEUPLEU::IRGC 50873-1::[IRIS 313-11435]	IRIS_313-11435	C	trop	Cote d'Ivoire	GJ-trp
SAKAZELE (538)::IRGC 50880-1::[IRIS 313-11436]	IRIS_313-11436	C	trop	Cote d'Ivoire	GJ-trp
KOUINONEPOU::IRGC 56663-1::[IRIS 313-11524]	IRIS_313-11524	C	trop	Cote d'Ivoire	GJ-trp
FOSSA (GBE)::IRGC 56767-1::[IRIS 313-11526]	IRIS_313-11526	C	trop	Cote d'Ivoire	GJ-trp
GOLO::IRGC 56856-1::[IRIS 313-11527]	IRIS_313-11527	C	trop	Cote d'Ivoire	GJ-trp
K 2 C 45::IRGC 68552-1::[IRIS 313-11759]	IRIS_313-11759	C	trop	Cote d'Ivoire	GJ-trp
NANIBRE::IRGC 16102-2::[IRIS 313-10730]	IRIS_313-10730	C	trop	Cote d'Ivoire	GJ-trp
KOTO OURA S 5::IRGC 15155-1::[IRIS 313-10712]	IRIS_313-10712	C	trop	Cote d'Ivoire	GJ-trp
HYB 5-2-1-1-4::IRGC 34283-2::[IRIS 313-11159]	IRIS_313-11159	C	trop	Cote d'Ivoire	GJ-trp
TOS 7536::IRGC 46985-2::[IRIS 313-11376]	IRIS_313-11376	C	trop	Cote d'Ivoire	GJ-trp
IRAT 36::[B188]	B188	C	trop	Cote d'Ivoire	GJ-trp
IRAT 669::[B189]	B189	C	trop	Cote d'Ivoire	GJ-trp
IRAT109::[CX220]	CX220	C	trop	Cote d'Ivoire	GJ-trp
NERICA 8::[CX373]	CX373	C	trop	Cote d'Ivoire	GJ-trp
NERICA 9::[CX374]	CX374	C	trop	Cote d'Ivoire	GJ-trp
NIRA PRIETO::IRGC 51145-1::[IRIS 313-11439]	IRIS_313-11439	C	trop	Cuba	GJ-trp
GIZA14::[CX111]	CX111	C	trop	Egypt	GJ-trp
DELITUS::IRGC 5769-1::[IRIS 313-8876]	IRIS_313-8876	C	trop	France	GJ-trp
GRAAL::GERVEX 1682-C1::[IRIS 313-8213]	IRIS_313-8213	C	trop	France	GJ-trp
IRAT 234::C1::[IRIS 313-7922]	IRIS_313-7922	C	trop	French Guiana	GJ-trp
NAKPUI::IRGC 67594-1::[IRIS 313-11739]	IRIS_313-11739	C	trop	Ghana	GJ-trp
IB 95::IRGC 74677-1::[IRIS 313-11915]	IRIS_313-11915	C	trop	Ghana	GJ-trp
REA::IRGC 73031-1::[IRIS 313-10062]	IRIS_313-10062	C	trop	Greece	GJ-trp
ALEXANDROS::GERVEX 1678-C1::[IRIS 313-8209]	IRIS_313-8209	C	trop	Greece	GJ-trp
KOSAGI::IRGC 57692-1::[IRIS 313-8769]	IRIS_313-8769	C	trop	Guinea	GJ-trp
PATIE ROUGE::IRGC 57686-1::[IRIS 313-11540]	IRIS_313-11540	C	trop	Guinea	GJ-trp
KEREN FENHO::IRGC 56735-1::[IRIS 313-8687]	IRIS_313-8687	C	trop	Guinea-Bissau	GJ-trp
IACA ESCURO::IRGC 6636-1::[IRIS 313-10541]	IRIS_313-10541	C	trop	Guinea-Bissau	GJ-trp
SD 120 SELN (CI 12320)::IRGC 1667-1::[IRIS 313-8745]	IRIS_313-8745	C	trop	Haiti	GJ-trp
ARC 6044::IRGC 12190-1::[IRIS 313-9201]	IRIS_313-9201	C	trop	India	GJ-trp
VANKALI::IRGC 53339-1::[IRIS 313-11479]	IRIS_313-11479	C	trop	India	GJ-trp
AP423::[CX132]	CX132	C	trop	India	GJ-trp
KETAN SAPI::IRGC 17954-2::[IRIS 313-10784]	IRIS_313-10784	T	trop	Indonesia	GJ-trp
PALOTAN MELATI::IRGC 18426-2::[IRIS 313-10800]	IRIS_313-10800	T	trop	Indonesia	GJ-trp
GOGO RAJAPAN::IRGC 17666-2::[IRIS 313-10771]	IRIS_313-10771	C/T	trop	Indonesia	GJ-trp
PULUT CENRANA::IRGC 27400-2::[IRIS 313-11008]	IRIS_313-11008	C/T	trop	Indonesia	GJ-trp
KETAN MENAH::IRGC 48733-1::[IRIS 313-10152]	IRIS_313-10152	C	trop	Indonesia	GJ-trp
SITORU::IRGC 66669-1::[IRIS 313-8664]	IRIS_313-8664	C	trop	Indonesia	GJ-trp
KETAN DONGGO::IRGC 54201-1::[IRIS 313-9301]	IRIS_313-9301	C	trop	Indonesia	GJ-trp
RIMBUN::IRGC 43741-1::[IRIS 313-9239]	IRIS_313-9239	C	trop	Indonesia	GJ-trp
BEUREUM MEULIT::IRGC 35563-1::[IRIS 313-8314]	IRIS_313-8314	C	trop	Indonesia	GJ-trp
LAYANDABU::IRGC 25214-1::[IRIS 313-9129]	IRIS_313-9129	C	trop	Indonesia	GJ-trp
INGSA BELANAK::IRGC 43402-1::[IRIS 313-9405]	IRIS_313-9405	C	trop	Indonesia	GJ-trp
SIFARASI::IRGC 66644-1::[IRIS 313-9691]	IRIS_313-9691	C	trop	Indonesia	GJ-trp
PIKTO MAMAS::IRGC 18487-1::[IRIS 313-8436]	IRIS_313-8436	C	trop	Indonesia	GJ-trp
PADI SEPAH::IRGC 48803-1::[IRIS 313-8865]	IRIS_313-8865	C	trop	Indonesia	GJ-trp
SIGAE::IRGC 66645-1::[IRIS 313-8998]	IRIS_313-8998	C	trop	Indonesia	GJ-trp
SAHULO FACHE SOYO::IRGC 66630-1::[IRIS 313-9470]	IRIS_313-9470	C	trop	Indonesia	GJ-trp
GANIGI::IRGC 48698-C1::[IRIS 313-7883]	IRIS_313-7883	C	trop	Indonesia	GJ-trp
GOGO::IRGC 43390-C1::[IRIS 313-7885]	IRIS_313-7885	C	trop	Indonesia	GJ-trp
ANENOE::IRGC 54140-1::[IRIS 313-11495]	IRIS_313-11495	C	trop	Indonesia	GJ-trp
BALU PRIA::IRGC 54158-1::[IRIS 313-11496]	IRIS_313-11496	C	trop	Indonesia	GJ-trp
PADI HEDENG (REKET HEDENG)::IRGC 54266-1::[IRIS 313-11498]	IRIS_313-11498	C	trop	Indonesia	GJ-trp
PADI UDANG::IRGC 54295-1::[IRIS 313-11499]	IRIS_313-11499	C	trop	Indonesia	GJ-trp
KOMPIT::IRGC 73716-1::[IRIS 313-11903]	IRIS_313-11903	C	trop	Indonesia	GJ-trp
SULUS BALOK::IRGC 73862-1::[IRIS 313-11906]	IRIS_313-11906	C	trop	Indonesia	GJ-trp
TINAROH::IRGC 73874-1::[IRIS 313-11907]	IRIS_313-11907	C	trop	Indonesia	GJ-trp
BUNTU DOMBA 1::IRGC 77554-1::[IRIS 313-11970]	IRIS_313-11970	C	trop	Indonesia	GJ-trp
PARE LAMBAN BINGKA::IRGC 77601-1::[IRIS 313-11971]	IRIS_313-11971	C	trop	Indonesia	GJ-trp
BUYAN::IRGC 81440-1::[IRIS 313-12045]	IRIS_313-12045	C	trop	Indonesia	GJ-trp
PULUT KETAN::IRGC 82674-2::[IRIS 313-12068]	IRIS_313-12068	C	trop	Indonesia	GJ-trp
PULUT MAS::IRGC 82676-1::[IRIS 313-12069]	IRIS_313-12069	C	trop	Indonesia	GJ-trp
SEMENDANG::IRGC 93633-1::[IRIS 313-12241]	IRIS_313-12241	C	trop	Indonesia	GJ-trp
SIKEP BATU::IRGC 13514-2::[IRIS 313-10689]	IRIS_313-10689	C	trop	Indonesia	GJ-trp
SEREH::IRGC 13732-2::[IRIS 313-10693]	IRIS_313-10693	C	trop	Indonesia	GJ-trp
KETAN PAPAH AREN::IRGC 16467-1::[IRIS 313-10740]	IRIS_313-10740	C	trop	Indonesia	GJ-trp
KETAN PELERN::IRGC 16468-1::[IRIS 313-10741]	IRIS_313-10741	C	trop	Indonesia	GJ-trp
SERAJU::IRGC 16565-1::[IRIS 313-10743]	IRIS_313-10743	C	trop	Indonesia	GJ-trp
SIPON::IRGC 16570-1::[IRIS 313-10744]	IRIS_313-10744	C	trop	Indonesia	GJ-trp
SLOBOK::IRGC 16571-1::[IRIS 313-10745]	IRIS_313-10745	C	trop	Indonesia	GJ-trp
TJEMPO KREMBUNG::IRGC 16603-1::[IRIS 313-10746]	IRIS_313-10746	C	trop	Indonesia	GJ-trp
TJOKRON::IRGC 16653-2::[IRIS 313-10747]	IRIS_313-10747	C	trop	Indonesia	GJ-trp
AEN METAN::IRGC 17142-1::[IRIS 313-10758]	IRIS_313-10758	C	trop	Indonesia	GJ-trp
ANDEL::IRGC 17153-2::[IRIS 313-10759]	IRIS_313-10759	C	trop	Indonesia	GJ-trp
BALIK SEMAH::IRGC 17201-2::[IRIS 313-10761]	IRIS_313-10761	C	trop	Indonesia	GJ-trp
CERE KAWAT::IRGC 17401-2::[IRIS 313-10765]	IRIS_313-10765	C	trop	Indonesia	GJ-trp
DJALAWARA::IRGC 17471-1::[IRIS 313-10766]	IRIS_313-10766	C	trop	Indonesia	GJ-trp
DJANGGOT::IRGC 17491-2::[IRIS 313-10767]	IRIS_313-10767	C	trop	Indonesia	GJ-trp
GANDAMANA::IRGC 17593-2::[IRIS 313-10770]	IRIS_313-10770	C	trop	Indonesia	GJ-trp
HAWARA DJEDAH::IRGC 17728-1::[IRIS 313-10773]	IRIS_313-10773	C	trop	Indonesia	GJ-trp
KABADOKA::IRGC 17775-2::[IRIS 313-10776]	IRIS_313-10776	C	trop	Indonesia	GJ-trp
KETAN LALER::IRGC 17897-1::[IRIS 313-10780]	IRIS_313-10780	C	trop	Indonesia	GJ-trp
KETAN MLANTING::IRGC 17916-1::[IRIS 313-10781]	IRIS_313-10781	C	trop	Indonesia	GJ-trp
KETAN OSOG::IRGC 17929-1::[IRIS 313-10783]	IRIS_313-10783	C	trop	Indonesia	GJ-trp
KETAN SLAWI::IRGC 17963-1::[IRIS 313-10785]	IRIS_313-10785	C	trop	Indonesia	GJ-trp
LEMUNGSIR::IRGC 18116-1::[IRIS 313-10788]	IRIS_313-10788	C	trop	Indonesia	GJ-trp
LENGGANG GENUK BULU::IRGC 18119-1::[IRIS 313-10789]	IRIS_313-10789	C	trop	Indonesia	GJ-trp
LOLAWAJI::IRGC 18131-1::[IRIS 313-10790]	IRIS_313-10790	C	trop	Indonesia	GJ-trp
MELIK::IRGC 18238-2::[IRIS 313-10793]	IRIS_313-10793	C	trop	Indonesia	GJ-trp
MENDUNGAN::IRGC 18245-1::[IRIS 313-10794]	IRIS_313-10794	C	trop	Indonesia	GJ-trp
MLATI::IRGC 18278-1::[IRIS 313-10795]	IRIS_313-10795	C	trop	Indonesia	GJ-trp
MOLOG::IRGC 18282-1::[IRIS 313-10796]	IRIS_313-10796	C	trop	Indonesia	GJ-trp
NOGO BELE 2::IRGC 18328-2::[IRIS 313-10798]	IRIS_313-10798	C	trop	Indonesia	GJ-trp
PAE ONGGA::IRGC 18418-1::[IRIS 313-10799]	IRIS_313-10799	C	trop	Indonesia	GJ-trp
PARE BUWUN::IRGC 18456-2::[IRIS 313-10801]	IRIS_313-10801	C	trop	Indonesia	GJ-trp
SIDJANGGUK::IRGC 18826-2::[IRIS 313-10815]	IRIS_313-10815	C	trop	Indonesia	GJ-trp
SIDJERO GUNDIL::IRGC 18829-2::[IRIS 313-10816]	IRIS_313-10816	C	trop	Indonesia	GJ-trp
SLAMET::IRGC 18900-1::[IRIS 313-10817]	IRIS_313-10817	C	trop	Indonesia	GJ-trp
PEUTEUJ::IRGC 18484-1::[IRIS 313-10802]	IRIS_313-10802	C	trop	Indonesia	GJ-trp
PLAMPEYAN::IRGC 18494-1::[IRIS 313-10803]	IRIS_313-10803	C	trop	Indonesia	GJ-trp
KETAN NANGKA::IRGC 19961-2::[IRIS 313-10841]	IRIS_313-10841	C	trop	Indonesia	GJ-trp
PULO::IRGC 18519-1::[IRIS 313-10805]	IRIS_313-10805	C	trop	Indonesia	GJ-trp
RANTE::IRGC 18608-2::[IRIS 313-10808]	IRIS_313-10808	C	trop	Indonesia	GJ-trp
SAMPANG KUNING::IRGC 18678-2::[IRIS 313-10809]	IRIS_313-10809	C	trop	Indonesia	GJ-trp
KETAN GUNDIL::IRGC 24568-1::[IRIS 313-10936]	IRIS_313-10936	C	trop	Indonesia	GJ-trp
BULAK::IRGC 24884-1::[IRIS 313-10945]	IRIS_313-10945	C	trop	Indonesia	GJ-trp
MANGGE::IRGC 25019-1::[IRIS 313-10946]	IRIS_313-10946	C	trop	Indonesia	GJ-trp
TEKALAK::IRGC 25154-1::[IRIS 313-10949]	IRIS_313-10949	C	trop	Indonesia	GJ-trp
ASE PULU BOLONG::IRGC 25171-1::[IRIS 313-10950]	IRIS_313-10950	C	trop	Indonesia	GJ-trp
KILANG MEDU::IRGC 25442-1::[IRIS 313-10952]	IRIS_313-10952	C	trop	Indonesia	GJ-trp
PADI ABUNG KUNING::IRGC 25469-1::[IRIS 313-10953]	IRIS_313-10953	C	trop	Indonesia	GJ-trp
PUTUS TOLO::IRGC 25636-2::[IRIS 313-10956]	IRIS_313-10956	C	trop	Indonesia	GJ-trp
RANGKAI KEPEL::IRGC 25640-1::[IRIS 313-10957]	IRIS_313-10957	C	trop	Indonesia	GJ-trp
RENIK BELITI::IRGC 25648-1::[IRIS 313-10958]	IRIS_313-10958	C	trop	Indonesia	GJ-trp
SITABO TABO::IRGC 25798-1::[IRIS 313-10959]	IRIS_313-10959	C	trop	Indonesia	GJ-trp
SUNGKAI::IRGC 25812-1::[IRIS 313-10960]	IRIS_313-10960	C	trop	Indonesia	GJ-trp
LANDEO::IRGC 27164-1::[IRIS 313-10999]	IRIS_313-10999	C	trop	Indonesia	GJ-trp
PAEDAI SOBUDI::IRGC 27222-1::[IRIS 313-11001]	IRIS_313-11001	C	trop	Indonesia	GJ-trp
PAE MEETO::IRGC 27254-1::[IRIS 313-11003]	IRIS_313-11003	C	trop	Indonesia	GJ-trp
PAE SANGGULA::IRGC 27297-1::[IRIS 313-11004]	IRIS_313-11004	C	trop	Indonesia	GJ-trp
PULU LOTONG::IRGC 27380-2::[IRIS 313-11005]	IRIS_313-11005	C	trop	Indonesia	GJ-trp
PULUT BONGO::IRGC 27397-2::[IRIS 313-11007]	IRIS_313-11007	C	trop	Indonesia	GJ-trp
PULUT HALAPA::IRGC 27403-1::[IRIS 313-11009]	IRIS_313-11009	C	trop	Indonesia	GJ-trp
KAYELI KUNING::IRGC 31974-1::[IRIS 313-11117]	IRIS_313-11117	C	trop	Indonesia	GJ-trp
KETAN LEMBAYUNGAN::IRGC 35745-2::[IRIS 313-11183]	IRIS_313-11183	C	trop	Indonesia	GJ-trp
CICIH KAPUK::IRGC 43377-1::[IRIS 313-11311]	IRIS_313-11311	C	trop	Indonesia	GJ-trp
PADI RENDAH::IRGC 43515-1::[IRIS 313-11313]	IRIS_313-11313	C	trop	Indonesia	GJ-trp
PELAU::IRGC 43538-2::[IRIS 313-11314]	IRIS_313-11314	C	trop	Indonesia	GJ-trp
MAS::IRGC 48758-1::[IRIS 313-11396]	IRIS_313-11396	C	trop	Indonesia	GJ-trp
TAMBU::IRGC 48932-1::[IRIS 313-11397]	IRIS_313-11397	C	trop	Indonesia	GJ-trp
DJANDA MANDJA::[B025]	B025	C	trop	Indonesia	GJ-trp
MOLOK::[CX129]	CX129	C	trop	Indonesia	GJ-trp
SAMBA::GERVEX 186-C1::[IRIS 313-8065]	IRIS_313-8065	C	trop	Italy	GJ-trp
PLUS::GERVEX 122-C1::[IRIS 313-8046]	IRIS_313-8046	C	trop	Italy	GJ-trp
GOLFO::GERVEX 118-C1::[IRIS 313-8044]	IRIS_313-8044	C	trop	Italy	GJ-trp
GLADIO::GERVEX 1652-C1::[IRIS 313-8185]	IRIS_313-8185	C	trop	Italy	GJ-trp
RIKUTO NORIN MOCHI 20::IRGC 410-1::[IRIS 313-8400]	IRIS_313-8400	C	trop	Japan	GJ-trp
RIKUTO TAUKI MOCHI 27::IRGC 5726-1::[IRIS 313-9789]	IRIS_313-9789	C	trop	Japan	GJ-trp
KAHEI::IRGC 7691-1::[IRIS 313-9800]	IRIS_313-9800	C	trop	Japan	GJ-trp
CHIYODA WASE::IRGC 74467-1::[IRIS 313-10071]	IRIS_313-10071	C	trop	Japan	GJ-trp
OWARI MOCHI::IRGC 74513-1::[IRIS 313-10073]	IRIS_313-10073	C	trop	Japan	GJ-trp
RIKU AIKOKU::IRGC 74514-1::[IRIS 313-10074]	IRIS_313-10074	C	trop	Japan	GJ-trp
SANGOKU::IRGC 74518-1::[IRIS 313-10075]	IRIS_313-10075	C	trop	Japan	GJ-trp
SHINA MOCHI::IRGC 74523-1::[IRIS 313-10076]	IRIS_313-10076	C	trop	Japan	GJ-trp
YOSHINO MOCHI::IRGC 74550-1::[IRIS 313-10078]	IRIS_313-10078	C	trop	Japan	GJ-trp
DANGO MOCHI::IRGC 74551-1::[IRIS 313-10079]	IRIS_313-10079	C	trop	Japan	GJ-trp
HIRAKAWA OKUTE::IRGC 74554-1::[IRIS 313-10080]	IRIS_313-10080	C	trop	Japan	GJ-trp
KYUUSHUU::IRGC 74558-1::[IRIS 313-10082]	IRIS_313-10082	C	trop	Japan	GJ-trp
NONGLIMNA 1::IRGC 58347-1::[IRIS 313-9995]	IRIS_313-9995	C	trop	Korea, Republic of	GJ-trp
JAERAERYUKDO::IRGC 73053-1::[IRIS 313-10065]	IRIS_313-10065	C	trop	Korea, Republic of	GJ-trp
JEONBUKGUNGWEONNA::IRGC 73055-1::[IRIS 313-10067]	IRIS_313-10067	C	trop	Korea, Republic of	GJ-trp
GAWICHAL::IRGC 77653-1::[IRIS 313-10094]	IRIS_313-10094	C	trop	Korea, Republic of	GJ-trp
B 6144-MR-6-0-0::IRGC 117371-1::[IRIS 313-10336]	IRIS_313-10336	C	trop	Lao People's Democratic Republic	GJ-trp
KORR::IRGC 30751-1::[IRIS 313-9297]	IRIS_313-9297	C	trop	Liberia	GJ-trp
WULE DASIMA::IRGC 63450-1::[IRIS 313-11660]	IRIS_313-11660	C	trop	Liberia	GJ-trp
A 2-257::IRGC 68342-1::[IRIS 313-11755]	IRIS_313-11755	C	trop	Liberia	GJ-trp
7 AC::IRGC 14860-2::[IRIS 313-10711]	IRIS_313-10711	C	trop	Liberia	GJ-trp
MAMON::IRGC 30792-1::[IRIS 313-11100]	IRIS_313-11100	C	trop	Liberia	GJ-trp
D 1-39::IRGC 30868-1::[IRIS 313-11102]	IRIS_313-11102	C	trop	Liberia	GJ-trp
D 1-147::IRGC 30894-2::[IRIS 313-11103]	IRIS_313-11103	C	trop	Liberia	GJ-trp
D 3-102::IRGC 30972-1::[IRIS 313-11104]	IRIS_313-11104	C	trop	Liberia	GJ-trp
D 3-130::IRGC 30986-2::[IRIS 313-11105]	IRIS_313-11105	C	trop	Liberia	GJ-trp
D 4-193::IRGC 31083-2::[IRIS 313-11106]	IRIS_313-11106	C	trop	Liberia	GJ-trp
ZANTON::IRGC 31248-1::[IRIS 313-11107]	IRIS_313-11107	C	trop	Liberia	GJ-trp
B 106::IRGC 31352-1::[IRIS 313-11109]	IRIS_313-11109	C	trop	Liberia	GJ-trp
GBRA::IRGC 32474-2::[IRIS 313-11121]	IRIS_313-11121	C	trop	Liberia	GJ-trp
SADU::IRGC 34514-2::[IRIS 313-11161]	IRIS_313-11161	C	trop	Liberia	GJ-trp
BOTOHAVANA MENA::IRGC 69349-1::[IRIS 313-10041]	IRIS_313-10041	C	trop	Madagascar	GJ-trp
TSIVIMBININA::IRGC 69890-1::[IRIS 313-10051]	IRIS_313-10051	C	trop	Madagascar	GJ-trp
VARY MALADY::IRGC 69911-1::[IRIS 313-9745]	IRIS_313-9745	C	trop	Madagascar	GJ-trp
MANONGAZATO::IRGC 77876-1::[IRIS 313-10099]	IRIS_313-10099	C	trop	Madagascar	GJ-trp
LOHAMBITRO::IRGC 69857-1::[IRIS 313-9742]	IRIS_313-9742	C	trop	Madagascar	GJ-trp
VARY LAVA DE BETAFO::GERVEX 8381-C1::[IRIS 313-7993]	IRIS_313-7993	C	trop	Madagascar	GJ-trp
BODA 148-3::GERVEX 8258-C1::[IRIS 313-7850]	IRIS_313-7850	C	trop	Madagascar	GJ-trp
MITSANGANAHIJERY::GERVEX 8316-C1::[IRIS 313-7959]	IRIS_313-7959	C	trop	Madagascar	GJ-trp
VARY LAVA 90::GERVEX 8254-C1::[IRIS 313-7992]	IRIS_313-7992	C	trop	Madagascar	GJ-trp
VARY MADINIKA 3566::GERVEX 8448-C1::[IRIS 313-7994]	IRIS_313-7994	C	trop	Madagascar	GJ-trp
BENGALI VAKAHANA 1448::IRGC 68370-1::[IRIS 313-11756]	IRIS_313-11756	C	trop	Madagascar	GJ-trp
VARIRANGAHY::IRGC 69897-1::[IRIS 313-11790]	IRIS_313-11790	C	trop	Madagascar	GJ-trp
VONBOANGY::IRGC 69947-1::[IRIS 313-11792]	IRIS_313-11792	C	trop	Madagascar	GJ-trp
RAMADITRA::IRGC 97124-1::[IRIS 313-12279]	IRIS_313-12279	C	trop	Madagascar	GJ-trp
SALAZANA::IRGC 97219-1::[IRIS 313-12281]	IRIS_313-12281	C	trop	Madagascar	GJ-trp
LIMBAYAN::IRGC 71556-1::[IRIS 313-9558]	IRIS_313-9558	C	trop	Malaysia	GJ-trp
BANJANG::IRGC 44069-1::[IRIS 313-8626]	IRIS_313-8626	C	trop	Malaysia	GJ-trp
LEKATAN::IRGC 71554-1::[IRIS 313-8894]	IRIS_313-8894	C	trop	Malaysia	GJ-trp
LASAT PUTIH::IRGC 44076-1::[IRIS 313-8955]	IRIS_313-8955	C	trop	Malaysia	GJ-trp
PULUTAN::IRGC 71596-1::[IRIS 313-9375]	IRIS_313-9375	C	trop	Malaysia	GJ-trp
SAWAH::IRGC 71612-1::[IRIS 313-8279]	IRIS_313-8279	C	trop	Malaysia	GJ-trp
PURAK SIRIBA::IRGC 71598-1::[IRIS 313-8381]	IRIS_313-8381	C	trop	Malaysia	GJ-trp
KENDINGA 5 (H)::IRGC 60310-1::[IRIS 313-8439]	IRIS_313-8439	C	trop	Malaysia	GJ-trp
ANGKARONG::IRGC 71493-1::[IRIS 313-9050]	IRIS_313-9050	C	trop	Malaysia	GJ-trp
PAMPANGON (H)::IRGC 60392-1::[IRIS 313-9568]	IRIS_313-9568	C	trop	Malaysia	GJ-trp
PADI HANGIR::IRGC 79507-1::[IRIS 313-12006]	IRIS_313-12006	C	trop	Malaysia	GJ-trp
BABELIONG::IRGC 82688-1::[IRIS 313-12070]	IRIS_313-12070	C	trop	Malaysia	GJ-trp
PARAI JALEY MASIK::IRGC 84215-1::[IRIS 313-12108]	IRIS_313-12108	C	trop	Malaysia	GJ-trp
PADI MIAT (KECIL)::IRGC 97366-1::[IRIS 313-12285]	IRIS_313-12285	C	trop	Malaysia	GJ-trp
PADI ADONG DUMARAT::IRGC 14356-1::[IRIS 313-10703]	IRIS_313-10703	C	trop	Malaysia	GJ-trp
PADI DARAWAL::IRGC 14373-1::[IRIS 313-10704]	IRIS_313-10704	C	trop	Malaysia	GJ-trp
BUKU::IRGC 28683-2::[IRIS 313-11044]	IRIS_313-11044	C	trop	Malaysia	GJ-trp
ENGKABANG::IRGC 28694-2::[IRIS 313-11045]	IRIS_313-11045	C	trop	Malaysia	GJ-trp
LALANGIT::IRGC 28715-1::[IRIS 313-11046]	IRIS_313-11046	C	trop	Malaysia	GJ-trp
PADI BURIH::IRGC 44081-1::[IRIS 313-11328]	IRIS_313-11328	C	trop	Malaysia	GJ-trp
PADI JALAI BELA::IRGC 44084-1::[IRIS 313-11329]	IRIS_313-11329	C	trop	Malaysia	GJ-trp
OS 4::[IRIS 313-8523]	IRIS_313-8523	C	trop	Nigeria	GJ-trp
ITA 131::IRGC 80025-1::[IRIS 313-12021]	IRIS_313-12021	C	trop	Nigeria	GJ-trp
ITA 221::[B190]	B190	C	trop	Nigeria	GJ-trp
CAROLINO BLANCO::IRGC 117249-1::[IRIS 313-10327]	IRIS_313-10327	C	trop	Peru	GJ-trp
IR 68704-145-1-1-B::C1::[IRIS 313-7907]	IRIS_313-7907	C/T	trop	Philippines	GJ-trp
CA ONG (WHITE)::IRGC 47174-1::[IRIS 313-11380]	IRIS_313-11380	C/T	trop	Philippines	GJ-trp
IR 62266-42-6-2::[IRIS 313-8232]	IRIS_313-8232	C	trop	Philippines	GJ-trp
MINATANDA::IRGC 74613-1::[IRIS 313-8594]	IRIS_313-8594	C	trop	Philippines	GJ-trp
DEO KITAN::IRGC 47197-1::[IRIS 313-9928]	IRIS_313-9928	C	trop	Philippines	GJ-trp
INITLOG DALAG::IRGC 67436-1::[IRIS 313-9616]	IRIS_313-9616	C	trop	Philippines	GJ-trp
BLICCA::IRGC 47151-1::[IRIS 313-8356]	IRIS_313-8356	C	trop	Philippines	GJ-trp
KINANDANG BUSIKSIK::IRGC 74607-1::[IRIS 313-9389]	IRIS_313-9389	C	trop	Philippines	GJ-trp
AGUYOD::IRGC 67423-1::[IRIS 313-9423]	IRIS_313-9423	C	trop	Philippines	GJ-trp
BIKYAT::IRGC 26276-1::[IRIS 313-9897]	IRIS_313-9897	C	trop	Philippines	GJ-trp
ONOY::IRGC 55418-1::[IRIS 313-8572]	IRIS_313-8572	C	trop	Philippines	GJ-trp
GOBYERNO::IRGC 47216-1::[IRIS 313-9929]	IRIS_313-9929	C	trop	Philippines	GJ-trp
BOCAO::IRGC 50384-1::[IRIS 313-8431]	IRIS_313-8431	C	trop	Philippines	GJ-trp
IR 47686-09-01-B-1::C1::[IRIS 313-8003]	IRIS_313-8003	C	trop	Philippines	GJ-trp
DINORADO::IRTP 12568-C1::[IRIS 313-7876]	IRIS_313-7876	C	trop	Philippines	GJ-trp
IR 63380-16::C1::[IRIS 313-7902]	IRIS_313-7902	C	trop	Philippines	GJ-trp
IR 71524-44-1-1::C1::[IRIS 313-8010]	IRIS_313-8010	C	trop	Philippines	GJ-trp
IR 71525-19-1-1::C1::[IRIS 313-7909]	IRIS_313-7909	C	trop	Philippines	GJ-trp
NALA::IRGC 51247-1::[IRIS 313-11441]	IRIS_313-11441	C	trop	Philippines	GJ-trp
CARAWI::IRGC 52887-1::[IRIS 313-11464]	IRIS_313-11464	C	trop	Philippines	GJ-trp
DINORADO::IRGC 52893-1::[IRIS 313-11465]	IRIS_313-11465	C	trop	Philippines	GJ-trp
KINTOMAN (TOD DOY)::IRGC 53146-1::[IRIS 313-11473]	IRIS_313-11473	C	trop	Philippines	GJ-trp
WAGASAN (RED)::IRGC 55404-1::[IRIS 313-11511]	IRIS_313-11511	C	trop	Philippines	GJ-trp
MARIA GAKIT::IRGC 57070-1::[IRIS 313-11532]	IRIS_313-11532	C	trop	Philippines	GJ-trp
J 6 IR 438 (WC 694)::IRGC 57599-1::[IRIS 313-11537]	IRIS_313-11537	C	trop	Philippines	GJ-trp
BURI BURING::IRGC 64174-1::[IRIS 313-11673]	IRIS_313-11673	C	trop	Philippines	GJ-trp
MALAGKIT (PINELIPE)::IRGC 67444-1::[IRIS 313-11736]	IRIS_313-11736	C	trop	Philippines	GJ-trp
DUNA AL::IRGC 71842-1::[IRIS 313-11851]	IRIS_313-11851	C	trop	Philippines	GJ-trp
BUAGKOG::IRGC 74318-1::[IRIS 313-11913]	IRIS_313-11913	C	trop	Philippines	GJ-trp
DAYRON MARANGRAS::IRGC 75209-1::[IRIS 313-11928]	IRIS_313-11928	C	trop	Philippines	GJ-trp
GILINGAN MARANGRAS::IRGC 75213-1::[IRIS 313-11929]	IRIS_313-11929	C	trop	Philippines	GJ-trp
KALINDIG::IRGC 78968-1::[IRIS 313-11994]	IRIS_313-11994	C	trop	Philippines	GJ-trp
PINUTYUKAN::IRGC 78995-1::[IRIS 313-11995]	IRIS_313-11995	C	trop	Philippines	GJ-trp
P T Q QINDONAAL::IRGC 80410-1::[IRIS 313-12031]	IRIS_313-12031	C	trop	Philippines	GJ-trp
TINOLDO MARANGRAS::IRGC 81758-1::[IRIS 313-12051]	IRIS_313-12051	C	trop	Philippines	GJ-trp
KASIGNAYAN::IRGC 82788-1::[IRIS 313-12073]	IRIS_313-12073	C	trop	Philippines	GJ-trp
GINAYANGGANG::IRGC 87131-1::[IRIS 313-12144]	IRIS_313-12144	C	trop	Philippines	GJ-trp
PINAHULA::IRGC 93937-1::[IRIS 313-12244]	IRIS_313-12244	C	trop	Philippines	GJ-trp
BATIBATIKAN::IRGC 96098-1::[IRIS 313-12271]	IRIS_313-12271	C	trop	Philippines	GJ-trp
MALAGKIT (ITIM)::IRGC 96124-1::[IRIS 313-12272]	IRIS_313-12272	C	trop	Philippines	GJ-trp
CATIBOS::IRGC 3762-1::[IRIS 313-10485]	IRIS_313-10485	C	trop	Philippines	GJ-trp
MOROPOTOL::IRGC 3909-1::[IRIS 313-10489]	IRIS_313-10489	C	trop	Philippines	GJ-trp
IFUGAO RICE::IRGC 8052-1::[IRIS 313-10577]	IRIS_313-10577	C	trop	Philippines	GJ-trp
PARAY QIKUG KABAYUH::IRGC 8059-1::[IRIS 313-10578]	IRIS_313-10578	C	trop	Philippines	GJ-trp
PARAY KINARABAW::IRGC 8083-1::[IRIS 313-10580]	IRIS_313-10580	C	trop	Philippines	GJ-trp
P PEY SIQAT::IRGC 8129-1::[IRIS 313-10581]	IRIS_313-10581	C	trop	Philippines	GJ-trp
QINOGNAS::IRGC 8135-1::[IRIS 313-10582]	IRIS_313-10582	C	trop	Philippines	GJ-trp
BUSIYETAN::IRGC 11205-1::[IRIS 313-10644]	IRIS_313-10644	C	trop	Philippines	GJ-trp
LENKIBE-N::IRGC 11216-1::[IRIS 313-10645]	IRIS_313-10645	C	trop	Philippines	GJ-trp
RACION 1::IRGC 11340-1::[IRIS 313-10649]	IRIS_313-10649	C	trop	Philippines	GJ-trp
BINARITOS::IRGC 19391-1::[IRIS 313-10827]	IRIS_313-10827	C	trop	Philippines	GJ-trp
IKOGAN::IRGC 19412-1::[IRIS 313-10828]	IRIS_313-10828	C	trop	Philippines	GJ-trp
INAMBOG::IRGC 19415-1::[IRIS 313-10829]	IRIS_313-10829	C	trop	Philippines	GJ-trp
INAPORAONAN::IRGC 19418-1::[IRIS 313-10830]	IRIS_313-10830	C	trop	Philippines	GJ-trp
MALANDI 2::IRGC 19454-2::[IRIS 313-10831]	IRIS_313-10831	C	trop	Philippines	GJ-trp
MALASAY::IRGC 19456-1::[IRIS 313-10832]	IRIS_313-10832	C	trop	Philippines	GJ-trp
T Q QI QINYUHAYUHA::IRGC 23342-1::[IRIS 313-10918]	IRIS_313-10918	C	trop	Philippines	GJ-trp
PINIDWA QAN QIPUGO PINGKITAN::IRGC 23359-1::[IRIS 313-10919]	IRIS_313-10919	C	trop	Philippines	GJ-trp
PINIDWA QAN QIPUGO QELEK::IRGC 23360-1::[IRIS 313-10920]	IRIS_313-10920	C	trop	Philippines	GJ-trp
PAKWALAN::IRGC 24156-1::[IRIS 313-10931]	IRIS_313-10931	C	trop	Philippines	GJ-trp
GINATOS::IRGC 26876-1::[IRIS 313-10991]	IRIS_313-10991	C	trop	Philippines	GJ-trp
PILIT TAPUL::IRGC 26887-1::[IRIS 313-10992]	IRIS_313-10992	C	trop	Philippines	GJ-trp
LANNAB::IRGC 26936-2::[IRIS 313-10993]	IRIS_313-10993	C	trop	Philippines	GJ-trp
PANGETAN::IRGC 26942-1::[IRIS 313-10994]	IRIS_313-10994	C	trop	Philippines	GJ-trp
LAWA AN::IRGC 44544-2::[IRIS 313-11337]	IRIS_313-11337	C	trop	Philippines	GJ-trp
MINANOK::IRGC 44637-2::[IRIS 313-11340]	IRIS_313-11340	C	trop	Philippines	GJ-trp
CADIDIT (GLUT)::IRGC 47161-1::[IRIS 313-11379]	IRIS_313-11379	C	trop	Philippines	GJ-trp
SINAPLED::IRGC 50402-1::[IRIS 313-11424]	IRIS_313-11424	C	trop	Philippines	GJ-trp
AZUCENA::[CX151]	CX151	C	trop	Philippines	GJ-trp
IR47686-6-2-1-1::[CX243]	CX243	C	trop	Philippines	GJ-trp
KINANDANGPATONG::[CX248]	CX248	C	trop	Philippines	GJ-trp
DINORADO::[CX266]	CX266	C	trop	Philippines	GJ-trp
62667::C1::[IRIS 313-7838]	IRIS_313-7838	C	trop	Senegal	GJ-trp
MANYALOJOPOIHUN::IRGC 63350-1::[IRIS 313-11658]	IRIS_313-11658	C	trop	Sierra Leone	GJ-trp
TOBOHUN::IRGC 63433-1::[IRIS 313-11659]	IRIS_313-11659	C	trop	Sierra Leone	GJ-trp
FRENSI GBOI::IRGC 79983-1::[IRIS 313-12018]	IRIS_313-12018	C	trop	Sierra Leone	GJ-trp
PANNITHI::IRGC 51049-1::[IRIS 313-9949]	IRIS_313-9949	T	trop	Sri Lanka	GJ-trp
GODAWEL::IRGC 15750-1::[IRIS 313-10722]	IRIS_313-10722	C	trop	Sri Lanka	GJ-trp
WANICA::IRGC 3394-1::[IRIS 313-9519]	IRIS_313-9519	C	trop	Surinam	GJ-trp
GOGOWIERIE::IRGC 14791-1::[IRIS 313-9851]	IRIS_313-9851	C	trop	Surinam	GJ-trp
PINDE GOGO WIERIE::IRGC 14795-2::[IRIS 313-10710]	IRIS_313-10710	C	trop	Surinam	GJ-trp
HSIANG TSENF TAO::IRGC 5008-1::[IRIS 313-10507]	IRIS_313-10507	C	trop	Taiwan	GJ-trp
TAIDONGLUDAO::[B196]	B196	C	trop	Taiwan	GJ-trp
YAH YAW::IRGC 61359-1::[IRIS 313-11611]	IRIS_313-11611	C	trop	Thailand	GJ-trp
NIAW KHAMIN::IRGC 40222-1::[IRIS 313-11248]	IRIS_313-11248	C	trop	Thailand	GJ-trp
CYPRESS::IRTP 19532-G1::[IRIS 313-15910]	IRIS_313-15910	C	trop	United States of America	GJ-trp
MAYBELLE::IRGC 78629-1::[IRIS 313-9363]	IRIS_313-9363	C	trop	United States of America	GJ-trp
CALIFORNIA BELLE::IRGC 66836-1::[IRIS 313-8923]	IRIS_313-8923	C	trop	United States of America	GJ-trp
KATY::IRGC 77140-1::[IRIS 313-8285]	IRIS_313-8285	C	trop	United States of America	GJ-trp
BOND::IRGC 66755-1::[IRIS 313-8339]	IRIS_313-8339	C	trop	United States of America	GJ-trp
TEBONNET::IRGC 66760-1::[IRIS 313-8434]	IRIS_313-8434	C	trop	United States of America	GJ-trp
SUP BLUE ROSE::IRGC 1739-1::[IRIS 313-8778]	IRIS_313-8778	C	trop	United States of America	GJ-trp
BLUEBONNET::IRGC 1799-1::[IRIS 313-8960]	IRIS_313-8960	C	trop	United States of America	GJ-trp
SKY BONNET::IRGC 66759-1::[IRIS 313-8976]	IRIS_313-8976	C	trop	United States of America	GJ-trp
B 505 A 1-28-7-1-2::IRGC 6741-1::[IRIS 313-9452]	IRIS_313-9452	C	trop	United States of America	GJ-trp
BLUE BELLE::IRGC 51125-1::[IRIS 313-9491]	IRIS_313-9491	C	trop	United States of America	GJ-trp
VEGOLD::IRGC 7756-1::[IRIS 313-9550]	IRIS_313-9550	C	trop	United States of America	GJ-trp
REXARK ROGUE::IRGC 1972-1::[IRIS 313-8323]	IRIS_313-8323	C	trop	United States of America	GJ-trp
PRELUDE::IRGC 1790-1::[IRIS 313-8627]	IRIS_313-8627	C	trop	United States of America	GJ-trp
TEXAS PATNA::IRGC 1797-1::[IRIS 313-8803]	IRIS_313-8803	C	trop	United States of America	GJ-trp
JACINTO::GERVEX 1653-C1::[IRIS 313-8186]	IRIS_313-8186	C	trop	United States of America	GJ-trp
A 201::GERVEX 1638-C1::[IRIS 313-8173]	IRIS_313-8173	C	trop	United States of America	GJ-trp
DELLMONT::GERVEX 1647-C1::[IRIS 313-8180]	IRIS_313-8180	C	trop	United States of America	GJ-trp
CENTURY PATNA::GERVEX 477-C1::[IRIS 313-8072]	IRIS_313-8072	C	trop	United States of America	GJ-trp
DREW::GERVEX 1650-C1::[IRIS 313-8183]	IRIS_313-8183	C	trop	United States of America	GJ-trp
L 205::GERVEX 1659-C1::[IRIS 313-8192]	IRIS_313-8192	C	trop	United States of America	GJ-trp
BLUE BONNET::GERVEX 669-C1::[IRIS 313-8102]	IRIS_313-8102	C	trop	United States of America	GJ-trp
LACASSINE::GERVEX 1660-C1::[IRIS 313-8193]	IRIS_313-8193	C	trop	United States of America	GJ-trp
REXMONT::GERVEX 1669-C1::[IRIS 313-8202]	IRIS_313-8202	C	trop	United States of America	GJ-trp
RL GOPHER::IRGC 6934-2::[IRIS 313-10552]	IRIS_313-10552	C	trop	United States of America	GJ-trp
B 6311 A 5553-16-2::IRGC 14541-1::[IRIS 313-10708]	IRIS_313-10708	C	trop	United States of America	GJ-trp
O. SATIVA::IRGC 16898-1::[IRIS 313-10752]	IRIS_313-10752	C	trop	United States of America	GJ-trp
AMERICAN HUANGKEDAO::[B018]	B018	C	trop	United States of America	GJ-trp
LEMONT::[CX77]	CX77	C	trop	United States of America	GJ-trp
SP 6 (WC 836)::IRGC 57602-1::[IRIS 313-11539]	IRIS_313-11539	C	trop	Unites States of America	GJ-trp
INIA TACUARI::G1::[IRIS 313-15907]	IRIS_313-15907	C	trop	Uruguay	GJ-trp
CHIRGUA 1 I 22::IRGC 3408-1::[IRIS 313-9267]	IRIS_313-9267	C	trop	Venezuela	GJ-trp
SAL BUI BAO::[CX106]	CX106	C	trop	Viet Nam	GJ-trp
PUTTIGE::IRGC 52588-1::[IRIS 313-8921]	IRIS_313-8921		temp	India	na
71011::[B181]	B181	C	ind1A	Australia	XI-1A
BR24::[CX3]	CX3	T	ind1A	Bangladesh	XI-1A
JIABALA::[B104]	B104	C	ind1A	Bangladesh	XI-1A
IH PEN SHIM MING::IRGC 26067-1::[IRIS 313-10968]	IRIS_313-10968	C	ind1A	Brazil	XI-1A
XIA ZHI BAI::IRGC 53437-1::[IRIS 313-9111]	IRIS_313-9111	T	ind1A	China	XI-1A
CHANG LE SAN SHU ZAO::IRGC 63561-1::[IRIS 313-8433]	IRIS_313-8433	T	ind1A	China	XI-1A
PAI YI PING::IRGC 1368-1::[IRIS 313-8645]	IRIS_313-8645	T	ind1A	China	XI-1A
E ZI 96::IRGC 70188-1::[IRIS 313-8859]	IRIS_313-8859	T	ind1A	China	XI-1A
FU ZAO XIAN::IRGC 63619-1::[IRIS 313-8940]	IRIS_313-8940	T	ind1A	China	XI-1A
YONG JIN ZAO 3::IRGC 70441-1::[IRIS 313-9253]	IRIS_313-9253	T	ind1A	China	XI-1A
CHIH SHEN LI::IRGC 1306-1::[IRIS 313-9324]	IRIS_313-9324	T	ind1A	China	XI-1A
TSAO SHENG LI 1::IRGC 1309-1::[IRIS 313-9469]	IRIS_313-9469	T	ind1A	China	XI-1A
NAN TE HAO::IRGC 59797-1::[IRIS 313-9727]	IRIS_313-9727	T	ind1A	China	XI-1A
SAN SHIH TSI::IRGC 1038-1::[IRIS 313-10129]	IRIS_313-10129	T	ind1A	China	XI-1A
HE GU TSAO::IRGC 51302-1::[IRIS 313-10154]	IRIS_313-10154	T	ind1A	China	XI-1A
MIN ZAO 6::IRGC 63772-1::[IRIS 313-10170]	IRIS_313-10170	T	ind1A	China	XI-1A
DENG DENG QI::IRGC 72036-1::[IRIS 313-10190]	IRIS_313-10190	T	ind1A	China	XI-1A
MIN KE ZHAN::IRGC 72230-1::[IRIS 313-10191]	IRIS_313-10191	T	ind1A	China	XI-1A
JIN HUA 258::IRGC 63670-1::[IRIS 313-11665]	IRIS_313-11665	T	ind1A	China	XI-1A
LUO AI ZAO 3::IRGC 63730-1::[IRIS 313-11667]	IRIS_313-11667	T	ind1A	China	XI-1A
RONG DAO 4::IRGC 63820-1::[IRIS 313-11668]	IRIS_313-11668	T	ind1A	China	XI-1A
HONG YANG ZAO 3::IRGC 67177-1::[IRIS 313-11727]	IRIS_313-11727	T	ind1A	China	XI-1A
QING ZAO 3::IRGC 67281-1::[IRIS 313-11732]	IRIS_313-11732	T	ind1A	China	XI-1A
SHUANG BAI AI 2::IRGC 67309-1::[IRIS 313-11733]	IRIS_313-11733	T	ind1A	China	XI-1A
SI CHAO 1::IRGC 67335-1::[IRIS 313-11734]	IRIS_313-11734	T	ind1A	China	XI-1A
E 2070::IRGC 67981-1::[IRIS 313-11746]	IRIS_313-11746	T	ind1A	China	XI-1A
M 6034-1::IRGC 68193-1::[IRIS 313-11752]	IRIS_313-11752	T	ind1A	China	XI-1A
XIANG CHANG ZAO::IRGC 68268-1::[IRIS 313-11753]	IRIS_313-11753	T	ind1A	China	XI-1A
JIE CAO ZHAN::IRGC 70305-1::[IRIS 313-11802]	IRIS_313-11802	T	ind1A	China	XI-1A
DA GU AI 7::IRGC 70075-1::[IRIS 313-11795]	IRIS_313-11795	T	ind1A	China	XI-1A
BAI MI ZAI 7::IRGC 71940-1::[IRIS 313-11852]	IRIS_313-11852	T	ind1A	China	XI-1A
DA HEI GU::IRGC 72009-1::[IRIS 313-11856]	IRIS_313-11856	T	ind1A	China	XI-1A
HENG YE ZAO::IRGC 72092-1::[IRIS 313-11862]	IRIS_313-11862	T	ind1A	China	XI-1A
HONG DU BAI::IRGC 72098-1::[IRIS 313-11863]	IRIS_313-11863	T	ind1A	China	XI-1A
HUO QING::IRGC 72148-1::[IRIS 313-11865]	IRIS_313-11865	T	ind1A	China	XI-1A
JIANG ER ZAO::IRGC 72152-1::[IRIS 313-11866]	IRIS_313-11866	T	ind1A	China	XI-1A
LIU LI YOU::IRGC 72198-1::[IRIS 313-11868]	IRIS_313-11868	T	ind1A	China	XI-1A
MA WEI ZHAN::IRGC 72220-1::[IRIS 313-11869]	IRIS_313-11869	T	ind1A	China	XI-1A
NAN JING XIAO DAO::IRGC 72236-2::[IRIS 313-11870]	IRIS_313-11870	T	ind1A	China	XI-1A
E ZI 110::IRGC 70201-1::[IRIS 313-11799]	IRIS_313-11799	T	ind1A	China	XI-1A
SAN ZHAO QI::IRGC 72289-1::[IRIS 313-11871]	IRIS_313-11871	T	ind1A	China	XI-1A
AI DA::IRGC 72567-1::[IRIS 313-11876]	IRIS_313-11876	T	ind1A	China	XI-1A
BAI RI XIAN::IRGC 72588-1::[IRIS 313-11878]	IRIS_313-11878	T	ind1A	China	XI-1A
MI GU::IRGC 76687-1::[IRIS 313-11950]	IRIS_313-11950	T	ind1A	China	XI-1A
SAN BAO GU::IRGC 76732-1::[IRIS 313-11953]	IRIS_313-11953	T	ind1A	China	XI-1A
GUANG XUAN LIU HAO::IRGC 77341-1::[IRIS 313-11965]	IRIS_313-11965	T	ind1A	China	XI-1A
ZHAO DAN AI::IRGC 77422-1::[IRIS 313-11968]	IRIS_313-11968	T	ind1A	China	XI-1A
YAN ZHAN::IRGC 79740-1::[IRIS 313-12010]	IRIS_313-12010	T	ind1A	China	XI-1A
LIANG GUANG::IRGC 78551-1::[IRIS 313-11986]	IRIS_313-11986	T	ind1A	China	XI-1A
AIJIAONANTE::IRGC 96974-1::[IRIS 313-12273]	IRIS_313-12273	T	ind1A	China	XI-1A
CE IN TSAN::IRGC 4362-1::[IRIS 313-10497]	IRIS_313-10497	T	ind1A	China	XI-1A
TON ROO SHUN::IRGC 4572-1::[IRIS 313-10502]	IRIS_313-10502	T	ind1A	China	XI-1A
HSIEH DAU::IRGC 4727-1::[IRIS 313-10504]	IRIS_313-10504	T	ind1A	China	XI-1A
TA PAI MAUNG::IRGC 7292-1::[IRIS 313-10560]	IRIS_313-10560	T	ind1A	China	XI-1A
NAN TEO 14::IRGC 7304-1::[IRIS 313-10561]	IRIS_313-10561	T	ind1A	China	XI-1A
CHINA 1039 MUTANT (DWARF)::IRGC 24168-2::[IRIS 313-10932]	IRIS_313-10932	T	ind1A	China	XI-1A
AI NAN TSAO 39::IRGC 28461-2::[IRIS 313-11038]	IRIS_313-11038	T	ind1A	China	XI-1A
KWANG LU AI 4::IRGC 28480-2::[IRIS 313-11039]	IRIS_313-11039	T	ind1A	China	XI-1A
13946 (GUANG QIU 15)::IRGC 50320-1::[IRIS 313-11422]	IRIS_313-11422	T	ind1A	China	XI-1A
GUANGLUAI 4::[B061]	B061	T	ind1A	China	XI-1A
GUIZHAO 2::[B063]	B063	T	ind1A	China	XI-1A
FUNINGZIPIGENGZI::[B067]	B067	T	ind1A	China	XI-1A
TAISHANNUO::[B074]	B074	T	ind1A	China	XI-1A
DONGTINGWANXIAN::[B083]	B083	T	ind1A	China	XI-1A
XUGUNUO::[B085]	B085	T	ind1A	China	XI-1A
GONGJU 73::[B092]	B092	T	ind1A	China	XI-1A
QITOUGU::[B093]	B093	T	ind1A	China	XI-1A
LIUSHA 1::[B112]	B112	T	ind1A	China	XI-1A
AIMAKANG::[B115]	B115	T	ind1A	China	XI-1A
GUANGLUAI 15-1::[B119]	B119	T	ind1A	China	XI-1A
LUKE 3::[B121]	B121	T	ind1A	China	XI-1A
ZAOXIAN 240::[B126]	B126	T	ind1A	China	XI-1A
DANGYU 5::[B127]	B127	T	ind1A	China	XI-1A
PEI C122::[B140]	B140	T	ind1A	China	XI-1A
L 301B::[B150]	B150	T	ind1A	China	XI-1A
JIEFANGXIAN::[B198]	B198	T	ind1A	China	XI-1A
LUCAIHAO::[B208]	B208	T	ind1A	China	XI-1A
NANXIONGZAOYOUZHAN::[B210]	B210	T	ind1A	China	XI-1A
HANMADAO4::[B216]	B216	T	ind1A	China	XI-1A
BEIZINUO::[B222]	B222	T	ind1A	China	XI-1A
YOUNIAN::[B224]	B224	T	ind1A	China	XI-1A
CHAOYANGYIHAO B::[B249]	B249	T	ind1A	China	XI-1A
SANBAILI::[B264]	B264	T	ind1A	China	XI-1A
GANG 46B::[CX10]	CX10	T	ind1A	China	XI-1A
GUANG LU AI 4::[CX114]	CX114	T	ind1A	China	XI-1A
YU QIU GU::[CX123]	CX123	T	ind1A	China	XI-1A
ZHENGSHAN97::[CX133]	CX133	T	ind1A	China	XI-1A
ZAOXIAN 14::[CX18]	CX18	T	ind1A	China	XI-1A
PO HE::IRGC 79701-1::[IRIS 313-12009]	IRIS_313-12009	C/T	ind1A	China	XI-1A
AIJIAONANTE::[B060]	B060	C/T	ind1A	China	XI-1A
QIUQIANBAI::[B072]	B072	C/T	ind1A	China	XI-1A
ZINUO::[B094]	B094	C/T	ind1A	China	XI-1A
JINNANTE 43B::[B151]	B151	C/T	ind1A	China	XI-1A
LIUSHIZAO::[B163]	B163	C/T	ind1A	China	XI-1A
FANHAOPI::[B221]	B221	C/T	ind1A	China	XI-1A
ZHENDAO 232::[B239]	B239	C/T	ind1A	China	XI-1A
MEIHUANUO::[B261]	B261	C/T	ind1A	China	XI-1A
HUA LI ZAO::IRGC 80950-1::[IRIS 313-10224]	IRIS_313-10224	C	ind1A	China	XI-1A
SAN CHIAO TSWEN::IRGC 1565-1::[IRIS 313-8380]	IRIS_313-8380	C	ind1A	China	XI-1A
PAI CHUEH CHIU LIU::IRGC 34259-1::[IRIS 313-9065]	IRIS_313-9065	C	ind1A	China	XI-1A
CHI SHENG TAO::IRGC 4606-1::[IRIS 313-9204]	IRIS_313-9204	C	ind1A	China	XI-1A
WI BIR SHUN::IRGC 4602-1::[IRIS 313-9372]	IRIS_313-9372	C	ind1A	China	XI-1A
AI ZI HUNG::IRGC 51255-1::[IRIS 313-9723]	IRIS_313-9723	C	ind1A	China	XI-1A
BA SHI ZAO::IRGC 67903-1::[IRIS 313-9730]	IRIS_313-9730	C	ind1A	China	XI-1A
YA NONG ZAO 4::IRGC 63908-1::[IRIS 313-10171]	IRIS_313-10171	C	ind1A	China	XI-1A
GAO JIAO BAI::IRGC 68047-1::[IRIS 313-10178]	IRIS_313-10178	C	ind1A	China	XI-1A
DA NUO (ZHAN)::IRGC 72025-1::[IRIS 313-10189]	IRIS_313-10189	C	ind1A	China	XI-1A
BAI HE::IRGC 76438-1::[IRIS 313-10211]	IRIS_313-10211	C	ind1A	China	XI-1A
BAI MI TIE QIU::IRGC 59414-1::[IRIS 313-11572]	IRIS_313-11572	C	ind1A	China	XI-1A
LANG QIAN CHE::IRGC 59730-1::[IRIS 313-11577]	IRIS_313-11577	C	ind1A	China	XI-1A
SHAN GU::IRGC 59870-1::[IRIS 313-11579]	IRIS_313-11579	C	ind1A	China	XI-1A
ACC 1286::IRGC 60116-1::[IRIS 313-11585]	IRIS_313-11585	C	ind1A	China	XI-1A
JUAN YE LAI::IRGC 61825-1::[IRIS 313-11622]	IRIS_313-11622	C	ind1A	China	XI-1A
GUANG QING 334::IRGC 67132-1::[IRIS 313-11726]	IRIS_313-11726	C	ind1A	China	XI-1A
AN FU ZHAN::IRGC 67878-1::[IRIS 313-11745]	IRIS_313-11745	C	ind1A	China	XI-1A
QUN XUAN ZAO::IRGC 70371-1::[IRIS 313-11804]	IRIS_313-11804	C	ind1A	China	XI-1A
XI HONG GU::IRGC 70416-1::[IRIS 313-11805]	IRIS_313-11805	C	ind1A	China	XI-1A
78 XUAN WU::IRGC 70475-1::[IRIS 313-11806]	IRIS_313-11806	C	ind1A	China	XI-1A
DU GEN CHUAN::IRGC 70083-1::[IRIS 313-11796]	IRIS_313-11796	C	ind1A	China	XI-1A
E ZI 32::IRGC 70127-1::[IRIS 313-11797]	IRIS_313-11797	C	ind1A	China	XI-1A
BU ZHI MING::IRGC 71971-1::[IRIS 313-11853]	IRIS_313-11853	C	ind1A	China	XI-1A
CHI GU::IRGC 71988-1::[IRIS 313-11854]	IRIS_313-11854	C	ind1A	China	XI-1A
DA GUAN YIN ZHAN::IRGC 72006-1::[IRIS 313-11855]	IRIS_313-11855	C	ind1A	China	XI-1A
DA LI BAI 63::IRGC 72016-1::[IRIS 313-11857]	IRIS_313-11857	C	ind1A	China	XI-1A
DA TIE ZHAN::IRGC 72029-1::[IRIS 313-11858]	IRIS_313-11858	C	ind1A	China	XI-1A
DONG DU::IRGC 72037-1::[IRIS 313-11859]	IRIS_313-11859	C	ind1A	China	XI-1A
GUA PAI GU::IRGC 72078-1::[IRIS 313-11860]	IRIS_313-11860	C	ind1A	China	XI-1A
HEI YAN ZHAN::IRGC 72090-1::[IRIS 313-11861]	IRIS_313-11861	C	ind1A	China	XI-1A
KE SHU BAI::IRGC 72183-1::[IRIS 313-11867]	IRIS_313-11867	C	ind1A	China	XI-1A
TIE ZHONG::IRGC 72321-1::[IRIS 313-11872]	IRIS_313-11872	C	ind1A	China	XI-1A
AN NAN ZAO::IRGC 72576-1::[IRIS 313-11877]	IRIS_313-11877	C	ind1A	China	XI-1A
LIU TIAO XIAN::IRGC 72758-1::[IRIS 313-11881]	IRIS_313-11881	C	ind1A	China	XI-1A
MAN TIAN QING::IRGC 72776-1::[IRIS 313-11882]	IRIS_313-11882	C	ind1A	China	XI-1A
TIAN DAO DAO::IRGC 72837-1::[IRIS 313-11884]	IRIS_313-11884	C	ind1A	China	XI-1A
YANG WAN XIAN::IRGC 72886-1::[IRIS 313-11885]	IRIS_313-11885	C	ind1A	China	XI-1A
HONG MI JIU GONG JI::IRGC 74031-1::[IRIS 313-11909]	IRIS_313-11909	C	ind1A	China	XI-1A
YUN NAN ZHAN::IRGC 74272-1::[IRIS 313-11911]	IRIS_313-11911	C	ind1A	China	XI-1A
HOU LU BAI::IRGC 76582-1::[IRIS 313-11948]	IRIS_313-11948	C	ind1A	China	XI-1A
LIU HE XI HE::IRGC 76661-1::[IRIS 313-11949]	IRIS_313-11949	C	ind1A	China	XI-1A
MIAO ZHAN::IRGC 76691-1::[IRIS 313-11951]	IRIS_313-11951	C	ind1A	China	XI-1A
QI YUE ZHAN::IRGC 76722-1::[IRIS 313-11952]	IRIS_313-11952	C	ind1A	China	XI-1A
XIA HONG GU::IRGC 76803-1::[IRIS 313-11954]	IRIS_313-11954	C	ind1A	China	XI-1A
YE DA GU::IRGC 76834-1::[IRIS 313-11955]	IRIS_313-11955	C	ind1A	China	XI-1A
QI GU::IRGC 77381-1::[IRIS 313-11966]	IRIS_313-11966	C	ind1A	China	XI-1A
ZAO LENG SHUI ZHAN::IRGC 79756-1::[IRIS 313-12012]	IRIS_313-12012	C	ind1A	China	XI-1A
GAO JIAO HONG::IRGC 80920-1::[IRIS 313-12033]	IRIS_313-12033	C	ind1A	China	XI-1A
LAOZAOGU::IRGC 93444-1::[IRIS 313-12236]	IRIS_313-12236	C	ind1A	China	XI-1A
WUGU::IRGC 93479-1::[IRIS 313-12237]	IRIS_313-12237	C	ind1A	China	XI-1A
CI 7061::IRGC 968-1::[IRIS 313-10449]	IRIS_313-10449	C	ind1A	China	XI-1A
CHAN KU::IRGC 1069-1::[IRIS 313-10450]	IRIS_313-10450	C	ind1A	China	XI-1A
LING TA 150::IRGC 1106-1::[IRIS 313-10452]	IRIS_313-10452	C	ind1A	China	XI-1A
P 168::IRGC 1354-1::[IRIS 313-10458]	IRIS_313-10458	C	ind1A	China	XI-1A
HA GOO::IRGC 4577-1::[IRIS 313-10503]	IRIS_313-10503	C	ind1A	China	XI-1A
NAN ERH AI 5::IRGC 34255-1::[IRIS 313-11158]	IRIS_313-11158	C	ind1A	China	XI-1A
NANJING 11::[B059]	B059	C	ind1A	China	XI-1A
NANTEHAO::[B062]	B062	C	ind1A	China	XI-1A
ESINIU::[B079]	B079	C	ind1A	China	XI-1A
HEIDU 4::[B081]	B081		ind1A	China	XI-1A
CHENGDUAI 3::[B114]	B114	C	ind1A	China	XI-1A
WANLIXIAN::[B130]	B130	C	ind1A	China	XI-1A
BAIKEHANHE::[B147]	B147	C	ind1A	China	XI-1A
HAOXIANG::[B149]	B149	C	ind1A	China	XI-1A
G ZHENSHAN 97B::[B156]	B156	C	ind1A	China	XI-1A
88B::[B157]	B157	C	ind1A	China	XI-1A
LIUYENIAN::[B213]	B213	C	ind1A	China	XI-1A
AITUOGU 151::[B234]	B234	C	ind1A	China	XI-1A
XIANGDAO::[B244]	B244	C	ind1A	China	XI-1A
ZHUZHEN B::[B248]	B248	C	ind1A	China	XI-1A
LEIHUOZHAN::[B259]	B259	C	ind1A	China	XI-1A
MAMAGU::[B260]	B260	C	ind1A	China	XI-1A
HEI MI CHAN::[CX101]	CX101	C	ind1A	China	XI-1A
BAOXUAN 21 B::[CX328]	CX328	C	ind1A	China	XI-1A
PENGSHANTIEGANZHAN::[CX55]	CX55	C	ind1A	China	XI-1A
HUANYANGNIAN::[CX88]	CX88	C	ind1A	China	XI-1A
UPRH 233::IRGC 61667-1::[IRIS 313-8435]	IRIS_313-8435	T	ind1A	India	XI-1A
MR 136-1::IRGC 50707-1::[IRIS 313-11433]	IRIS_313-11433	T	ind1A	India	XI-1A
BHAVANI::[CX61]	CX61	T	ind1A	India	XI-1A
NCS 194::IRGC 51932-1::[IRIS 313-9605]	IRIS_313-9605	C	ind1A	India	XI-1A
AC 74::IRGC 33967-1::[IRIS 313-11152]	IRIS_313-11152	C	ind1A	India	XI-1A
ARC 15505::IRGC 42066-1::[IRIS 313-11281]	IRIS_313-11281	C	ind1A	India	XI-1A
SSANGDUJO::IRGC 55632-1::[IRIS 313-9976]	IRIS_313-9976	C/T	ind1A	Korea, Republic of	XI-1A
MALAIHONG::[B010]	B010	T	ind1A	Malaysia	XI-1A
ZALE::[CX131]	CX131	C	ind1A	Myanmar	XI-1A
ANADI WHITE::IRGC 61897-1::[IRIS 313-11624]	IRIS_313-11624	T	ind1A	Nepal	XI-1A
I 814::IRGC 76028-1::[IRIS 313-11944]	IRIS_313-11944	T	ind1A	Nepal	XI-1A
I 41::IRGC 75927-1::[IRIS 313-11943]	IRIS_313-11943	C/T	ind1A	Nepal	XI-1A
SATHIYA::IRGC 59225-1::[IRIS 313-11568]	IRIS_313-11568	C	ind1A	Nepal	XI-1A
BARKHE TAULI::IRGC 16116-1::[IRIS 313-10731]	IRIS_313-10731	C	ind1A	Nepal	XI-1A
EX MARABA GURUKU::IRGC 69582-1::[IRIS 313-10047]	IRIS_313-10047	C	ind1A	Nigeria	XI-1A
KORASISI::IRGC 5285-1::[IRIS 313-9505]	IRIS_313-9505	T	ind1A	Philippines	XI-1A
PILIT (7480) SELN (CI 12007)::IRGC 3758-1::[IRIS 313-10484]	IRIS_313-10484	C	ind1A	Philippines	XI-1A
KAHAMU::[B015]	B015	T	ind1A	Romania	XI-1A
HSINCHU AI CHIO CHIENG::IRGC 78182-1::[IRIS 313-11980]	IRIS_313-11980	T	ind1A	Taiwan	XI-1A
TAICHUNG WOO GEN 2::IRGC 5525-1::[IRIS 313-10515]	IRIS_313-10515	T	ind1A	Taiwan	XI-1A
TAICHUNGNATIVE1::[CX270]	CX270	C/T	ind1A	Taiwan	XI-1A
LAI YIP ZIM::IRGC 4955-1::[IRIS 313-8454]	IRIS_313-8454	C	ind1A	Taiwan	XI-1A
TAITUNG WOO LI::IRGC 111-1::[IRIS 313-9705]	IRIS_313-9705	C	ind1A	Taiwan	XI-1A
TAIPEI WOO CO::IRGC 112-1::[IRIS 313-9706]	IRIS_313-9706	C	ind1A	Taiwan	XI-1A
TSAI YUAN CHON::IRGC 126-1::[IRIS 313-9708]	IRIS_313-9708	C	ind1A	Taiwan	XI-1A
I KUNG PAO::IRGC 114-1::[IRIS 313-9758]	IRIS_313-9758	C	ind1A	Taiwan	XI-1A
CHIAYI WU-K'O::IRGC 64974-1::[IRIS 313-11692]	IRIS_313-11692	C	ind1A	Taiwan	XI-1A
HSIN-T'AO YUAN CHING YU::IRGC 65074-1::[IRIS 313-11695]	IRIS_313-11695	C	ind1A	Taiwan	XI-1A
T KAUG PAO::IRGC 34182-1::[IRIS 313-11157]	IRIS_313-11157	C	ind1A	Taiwan	XI-1A
TAIZHONGXIANXUAN 2::[B197]	B197	C	ind1A	Taiwan	XI-1A
TEK SI CHUT::[CX102]	CX102	C	ind1A	Taiwan	XI-1A
TN1::[CX162]	CX162	C	ind1A	Taiwan	XI-1A
XIANLUOSICHI::[B024]	B024	T	ind1A	Thailand	XI-1A
CRILLO LA FRIA::IRGC 10793-1::[IRIS 313-9822]	IRIS_313-9822	T	ind1A	Venezuela	XI-1A
VIETNAM ZAODAO::[B009]	B009	T	ind1A	Viet Nam	XI-1A
1088::[CX387]	CX387	T	ind1B	_no_info	XI-1B
Y075::[CX360]	CX360	C	ind1B	_no_info	XI-1B
G341::[CX361]	CX361	C	ind1B	_no_info	XI-1B
YZX1::[CX362]	CX362	C	ind1B	_no_info	XI-1B
42686::[CX364]	CX364	C	ind1B	_no_info	XI-1B
KOGOMG 1-1::[CX382]	CX382	C	ind1B	_no_info	XI-1B
MUKKALA BAZAL::IRGC 77279-1::[IRIS 313-8930]	IRIS_313-8930	C	ind1B	Bangladesh	XI-1B
AUS 177::IRGC 29009-1::[IRIS 313-9066]	IRIS_313-9066	C	ind1B	Bangladesh	XI-1B
SADA RUPA::IRGC 77299-1::[IRIS 313-9325]	IRIS_313-9325	C	ind1B	Bangladesh	XI-1B
BR IRGA 409::IRGC 55915-1::[IRIS 313-10161]	IRIS_313-10161	C	ind1B	Brazil	XI-1B
CNA 4081::GERVEX 1494-C1::[IRIS 313-8161]	IRIS_313-8161	C	ind1B	Brazil	XI-1B
MOUI SAMBA::IRGC 75751-1::[IRIS 313-11941]	IRIS_313-11941	C	ind1B	Burkina Faso	XI-1B
JWR 221::[B146]	B146	T	ind1B	China	XI-1B
829::[CX250]	CX250	T	ind1B	China	XI-1B
DUO 57::[CX290]	CX290	T	ind1B	China	XI-1B
HUA 564::[CX340]	CX340	T	ind1B	China	XI-1B
MOLIZHANXUAN::[CX394]	CX394	T	ind1B	China	XI-1B
SEQ 93::C1::[IRIS 313-7635]	IRIS_313-7635	C/T	ind1B	China	XI-1B
E 2024::IRGC 67958-1::[IRIS 313-9482]	IRIS_313-9482	C	ind1B	China	XI-1B
E ZI 100::IRGC 70192-1::[IRIS 313-11798]	IRIS_313-11798	C	ind1B	China	XI-1B
ANLINGWUBAILI::IRGC 93363-1::[IRIS 313-12234]	IRIS_313-12234	C	ind1B	China	XI-1B
ERJIUNAN 1::[B058]	B058	C	ind1B	China	XI-1B
JINYOU 1::[B200]	B200	C	ind1B	China	XI-1B
CHENGNONGSHUIJING::[B201]	B201	C	ind1B	China	XI-1B
XUANENCHANGTANQINGZHAN::[B214]	B214	C	ind1B	China	XI-1B
HONGGU::[B217]	B217	C	ind1B	China	XI-1B
XIANGAIZAO 10HAO::[B232]	B232	C	ind1B	China	XI-1B
GUANG122::[CX121]	CX121	C	ind1B	China	XI-1B
CAOZHAO-2::[CX125]	CX125	C	ind1B	China	XI-1B
Y134::[CX15]	CX15	C	ind1B	China	XI-1B
2004::[CX249]	CX249	C	ind1B	China	XI-1B
ZH5::[CX305]	CX305	C	ind1B	China	XI-1B
117::[CX314]	CX314	C	ind1B	China	XI-1B
ZHONGHUA 1::[CX348]	CX348	C	ind1B	China	XI-1B
CHENGHUI 727::[CX370]	CX370	C	ind1B	China	XI-1B
HUHAN 15::[CX378]	CX378	C	ind1B	China	XI-1B
NPT-100::[CX385]	CX385	C	ind1B	China	XI-1B
HUANGSIZHAN::[CX393]	CX393	C	ind1B	China	XI-1B
AI ZI DAO::[CX50]	CX50	C	ind1B	China	XI-1B
FENGAIZHAN::[CX9]	CX9	C	ind1B	China	XI-1B
CX561::[CX561]	CX561	C	ind1B	China	XI-1B
IRGA 411-1-6-1F-A::IRGC 117344-1::[IRIS 313-10402]	IRIS_313-10402	T	ind1B	Colombia	XI-1B
CICA 8::C1::[IRIS 313-7664]	IRIS_313-7664	T	ind1B	Colombia	XI-1B
FEDEARROZ 50::G1::[IRIS 313-15896]	IRIS_313-15896	C	ind1B	Colombia	XI-1B
IRGA 370-38-1-1F-C4-2::IRGC 117342-1::[IRIS 313-10400]	IRIS_313-10400	C	ind1B	Colombia	XI-1B
IRGA 318-11-6-9-2B::IRGC 117339-1::[IRIS 313-10397]	IRIS_313-10397	C	ind1B	Colombia	XI-1B
CICA 9::IRGC 53079-1::[IRIS 313-9966]	IRIS_313-9966	C	ind1B	Colombia	XI-1B
IRGA 370-42-1-1F-C-1::IRGC 117343-1::[IRIS 313-10401]	IRIS_313-10401	C	ind1B	Colombia	XI-1B
IRGA 318-11-9-2A::IRGC 117340-1::[IRIS 313-10398]	IRIS_313-10398	C	ind1B	Colombia	XI-1B
NERICA-L-20::[CX376]	CX376	C/T	ind1B	Cote d'Ivoire	XI-1B
BOUAKE 189::C1::[IRIS 313-7654]	IRIS_313-7654	C	ind1B	Cote d'Ivoire	XI-1B
NERICA-L-1::[CX375]	CX375	C	ind1B	Cote d'Ivoire	XI-1B
NERICA-L-27::[CX377]	CX377	C	ind1B	Cote d'Ivoire	XI-1B
AMISTAD 82::IRGC 116954-1::[IRIS 313-10247]	IRIS_313-10247	C	ind1B	Cuba	XI-1B
ECIA 24-107-1::IRGC 116978-1::[IRIS 313-10293]	IRIS_313-10293	C	ind1B	Cuba	XI-1B
ECIA 179-S13::[B194]	B194	C	ind1B	Cuba	XI-1B
CHATO::IRGC 55825-1::[IRIS 313-11513]	IRIS_313-11513	C	ind1B	Ecuador	XI-1B
DAA MANSA::IRGC 67559-1::[IRIS 313-8514]	IRIS_313-8514	C	ind1B	Ghana	XI-1B
ICTA CRISPO 38::IRGC 116994-1::[IRIS 313-10274]	IRIS_313-10274	C	ind1B	Guatemala	XI-1B
TIKAL 3::IRGC 50649-1::[IRIS 313-9940]	IRIS_313-9940	C	ind1B	Guatemala	XI-1B
DUMAI::[B029]	B029	T	ind1B	India	XI-1B
ROHINI::[B032]	B032	T	ind1B	India	XI-1B
UPR 1201-1-20-1::IRGC 117357-1::[IRIS 313-10417]	IRIS_313-10417	C	ind1B	India	XI-1B
ARC 11663::IRGC 42695-1::[IRIS 313-8621]	IRIS_313-8621	C	ind1B	India	XI-1B
RP 9-4::IRGC 39735-1::[IRIS 313-9566]	IRIS_313-9566	C	ind1B	India	XI-1B
PR 106::IRGC 53418-1::[IRIS 313-11480]	IRIS_313-11480	C	ind1B	India	XI-1B
NCS 603 B::IRGC 62377-1::[IRIS 313-11643]	IRIS_313-11643	C	ind1B	India	XI-1B
BR 52-87-1::IRGC 36849-2::[IRIS 313-11200]	IRIS_313-11200	C	ind1B	India	XI-1B
CR 579-1-3::IRGC 45443-2::[IRIS 313-11357]	IRIS_313-11357	C	ind1B	India	XI-1B
TYPE3::[CX218]	CX218	C	ind1B	India	XI-1B
PR106::[CX22]	CX22	C	ind1B	India	XI-1B
DHAN4::[CX45]	CX45	C	ind1B	India	XI-1B
BASMATI::[CX60]	CX60		ind1B	India	XI-1B
GOVIND::[CX91]	CX91	C	ind1B	India	XI-1B
UPR 191-66::[CX92]	CX92	C	ind1B	India	XI-1B
AJAYA::[CX96]	CX96	C	ind1B	India	XI-1B
BUDDA::[CX97]	CX97	C	ind1B	India	XI-1B
SABRAN::IRGC 34630-1::[IRIS 313-11162]	IRIS_313-11162	T	ind1B	Indonesia	XI-1B
B 6136-3-TB-0-1-5::IRGC 117312-1::[IRIS 313-10333]	IRIS_313-10333	C	ind1B	Indonesia	XI-1B
B 6136 E-3-TB-0-1-5::IRGC 117311-1::[IRIS 313-10334]	IRIS_313-10334	C	ind1B	Indonesia	XI-1B
PORONG::IRGC 76983-1::[IRIS 313-11960]	IRIS_313-11960	C	ind1B	Indonesia	XI-1B
CISOKAN::[B048]	B048	C	ind1B	Indonesia	XI-1B
CISADANE::[CX152]	CX152	C	ind1B	Indonesia	XI-1B
B6136-3-TB-0-1-5::[CX237]	CX237	C	ind1B	Indonesia	XI-1B
CISANGGARUNG::[CX25]	CX25	C	ind1B	Indonesia	XI-1B
AMOL3(SANA)::[CX26]	CX26	C	ind1B	Iran	XI-1B
MEDUSA::GERVEX 323-C1::[IRIS 313-8067]	IRIS_313-8067	C	ind1B	Italy	XI-1B
MILYANG 77::IRGC 69340-1::[IRIS 313-10040]	IRIS_313-10040	C	ind1B	Korea, Republic of	XI-1B
IRI 339::IRGC 46956-1::[IRIS 313-9922]	IRIS_313-9922	C	ind1B	Korea, Republic of	XI-1B
MILYANG 30::IRGC 46977-1::[IRIS 313-9925]	IRIS_313-9925	C	ind1B	Korea, Republic of	XI-1B
SUWEON 311::IRGC 61890-1::[IRIS 313-10000]	IRIS_313-10000	C	ind1B	Korea, Republic of	XI-1B
GAYABYEO::[CX28]	CX28	C	ind1B	Korea, Republic of	XI-1B
SEBERANG MR 77::C1::[IRIS 313-7773]	IRIS_313-7773	C	ind1B	Malaysia	XI-1B
PERUBAK LUEY::IRGC 86436-1::[IRIS 313-12135]	IRIS_313-12135	C	ind1B	Malaysia	XI-1B
MR185::[CX30]	CX30	C	ind1B	Malaysia	XI-1B
ADNY 11::C1::[IRIS 313-7636]	IRIS_313-7636	C	ind1B	Mali	XI-1B
SAMBALA MALO::C1::[IRIS 313-7770]	IRIS_313-7770	C	ind1B	Mali	XI-1B
NIONOKA::[CX379]	CX379	C	ind1B	Mali	XI-1B
ADNY 11::[CX381]	CX381	C	ind1B	Mali	XI-1B
CAMPECHE A 79::IRGC 51102-1::[IRIS 313-11437]	IRIS_313-11437	C	ind1B	Mexico	XI-1B
HNANKAR::[CX31]	CX31	C	ind1B	Myanmar	XI-1B
SHWE THWE YIN HYV::[CX33]	CX33	C	ind1B	Myanmar	XI-1B
PALUNG 2::[CX100]	CX100	T	ind1B	Nepal	XI-1B
CHHOMROMG::[CX90]	CX90	T	ind1B	Nepal	XI-1B
ITA 117::IRGC 75235-1::[IRIS 313-11930]	IRIS_313-11930	C	ind1B	Nigeria	XI-1B
UQUIHUA::IRGC 117037-1::[IRIS 313-10287]	IRIS_313-10287	C	ind1B	Peru	XI-1B
IRRI 146::G1::[IRIS 313-15902]	IRIS_313-15902	T	ind1B	Philippines	XI-1B
IR 2003-P7-7-4-2::IRGC 32671-1::[IRIS 313-8392]	IRIS_313-8392	T	ind1B	Philippines	XI-1B
IR 5494 (BPH 1)::IRGC 24484-1::[IRIS 313-8616]	IRIS_313-8616	T	ind1B	Philippines	XI-1B
IR 22::IRGC 11356-C1::[IRIS 313-7688]	IRIS_313-7688	T	ind1B	Philippines	XI-1B
PSBRC82::[CX358]	CX358	C/T	ind1B	Philippines	XI-1B
IR 77298-14-1-2-10::G1::[IRIS 313-15901]	IRIS_313-15901	C	ind1B	Philippines	XI-1B
IR 2071-586-5-6-3::IRGC 39291-1::[IRIS 313-9044]	IRIS_313-9044	C	ind1B	Philippines	XI-1B
PSBRC 50::IRGC 99706-1::[IRIS 313-10234]	IRIS_313-10234	C	ind1B	Philippines	XI-1B
PSBRC 86::IRGC 99716-1::[IRIS 313-10237]	IRIS_313-10237	C	ind1B	Philippines	XI-1B
PSBRC 88::IRGC 99717-1::[IRIS 313-10238]	IRIS_313-10238	C	ind1B	Philippines	XI-1B
IR 75870-5-8-5-B-1::IRGC 117297-1::[IRIS 313-10385]	IRIS_313-10385	C	ind1B	Philippines	XI-1B
IR 77390-1-6-4-19-1-B::IRGC 117303-1::[IRIS 313-10392]	IRIS_313-10392	C	ind1B	Philippines	XI-1B
IR 28::IRGC 30411-C1::[IRIS 313-7691]	IRIS_313-7691	C	ind1B	Philippines	XI-1B
IR 2307-247-2-2-3::IRGC 77982-C1::[IRIS 313-7689]	IRIS_313-7689	C	ind1B	Philippines	XI-1B
IR 19746-28-2-2::IRGC 78072-C1::[IRIS 313-7685]	IRIS_313-7685	C	ind1B	Philippines	XI-1B
IR 72967-12-2-3::C1::[IRIS 313-7911]	IRIS_313-7911	C	ind1B	Philippines	XI-1B
J 6 IR 520 (WC 693)::IRGC 57600-1::[IRIS 313-11538]	IRIS_313-11538	C	ind1B	Philippines	XI-1B
IR 4432-28-5::IRGC 55952-1::[IRIS 313-11517]	IRIS_313-11517	C	ind1B	Philippines	XI-1B
IR 4683-54-2::IRGC 72992-1::[IRIS 313-11886]	IRIS_313-11886	C	ind1B	Philippines	XI-1B
IR 19058-107-1::IRGC 72997-1::[IRIS 313-11887]	IRIS_313-11887	C	ind1B	Philippines	XI-1B
IR 5657-33-2::IRGC 77992-1::[IRIS 313-11978]	IRIS_313-11978	C	ind1B	Philippines	XI-1B
IR 19661-364-1-2-3::IRGC 78061-1::[IRIS 313-11979]	IRIS_313-11979	C	ind1B	Philippines	XI-1B
PSBRC 18::IRGC 99639-1::[IRIS 313-12319]	IRIS_313-12319	C	ind1B	Philippines	XI-1B
IR 1813-694-2::IRGC 32656-2::[IRIS 313-11122]	IRIS_313-11122	C	ind1B	Philippines	XI-1B
IR 9560-2-6-3::IRGC 40451-1::[IRIS 313-11250]	IRIS_313-11250	C	ind1B	Philippines	XI-1B
IR 4500-5-1-1::IRGC 40552-2::[IRIS 313-11251]	IRIS_313-11251	C	ind1B	Philippines	XI-1B
WAGWAG PUTI::IRGC 44804-2::[IRIS 313-11346]	IRIS_313-11346	C	ind1B	Philippines	XI-1B
IRBB60::[CX126]	CX126	C	ind1B	Philippines	XI-1B
IRBB7::[CX134]	CX134	C	ind1B	Philippines	XI-1B
CHOROFA::[CX150]	CX150	C	ind1B	Philippines	XI-1B
IR42::[CX161]	CX161	C	ind1B	Philippines	XI-1B
IR2061-522-6-9::[CX206]	CX206	C	ind1B	Philippines	XI-1B
IR77298-14-1-2::[CX225]	CX225	C	ind1B	Philippines	XI-1B
IR06G113::[CX226]	CX226	C	ind1B	Philippines	XI-1B
IR64-IL::[CX230]	CX230	C	ind1B	Philippines	XI-1B
IR8192-200-3-3-1-1::[CX276]	CX276	C	ind1B	Philippines	XI-1B
IR68897B::[CX281]	CX281	C	ind1B	Philippines	XI-1B
PSBRC80::[CX357]	CX357	C	ind1B	Philippines	XI-1B
IRBB62::[CX369]	CX369	C	ind1B	Philippines	XI-1B
MATATAG2::[CX399]	CX399	C	ind1B	Philippines	XI-1B
IR64A::[CX403]	CX403	C	ind1B	Philippines	XI-1B
IR66897B::[CX43]	CX43	C	ind1B	Philippines	XI-1B
IR58025B::[CX44]	CX44	C	ind1B	Philippines	XI-1B
IR6::[CX73]	CX73	C	ind1B	Philippines	XI-1B
CX408::[CX408]	CX408	C	ind1B	Philippines	XI-1B
CX409::[CX409]	CX409	C	ind1B	Philippines	XI-1B
CX410::[CX410]	CX410	C	ind1B	Philippines	XI-1B
CX411::[CX411]	CX411	C	ind1B	Philippines	XI-1B
CX413::[CX413]	CX413	C	ind1B	Philippines	XI-1B
CX414::[CX414]	CX414	C	ind1B	Philippines	XI-1B
CX416::[CX416]	CX416	C	ind1B	Philippines	XI-1B
CX417::[CX417]	CX417	C	ind1B	Philippines	XI-1B
CX418::[CX418]	CX418	C	ind1B	Philippines	XI-1B
CX419::[CX419]	CX419	C	ind1B	Philippines	XI-1B
CX420::[CX420]	CX420	C	ind1B	Philippines	XI-1B
CX421::[CX421]	CX421	C	ind1B	Philippines	XI-1B
CX422::[CX422]	CX422	C	ind1B	Philippines	XI-1B
CX423::[CX423]	CX423	C	ind1B	Philippines	XI-1B
CX424::[CX424]	CX424	C	ind1B	Philippines	XI-1B
CX425::[CX425]	CX425	C	ind1B	Philippines	XI-1B
CX426::[CX426]	CX426	C	ind1B	Philippines	XI-1B
WAS 63-22-5-9-10-1::C1::[IRIS 313-7832]	IRIS_313-7832	C	ind1B	Senegal	XI-1B
WAS 173-B-B-6-2-2::C1::[IRIS 313-7808]	IRIS_313-7808	C	ind1B	Senegal	XI-1B
WAS 203-B-B-2-4-1::C1::[IRIS 313-7819]	IRIS_313-7819	C	ind1B	Senegal	XI-1B
WAS 33-B-B-15-1-4-5::C1::[IRIS 313-7826]	IRIS_313-7826	C	ind1B	Senegal	XI-1B
WAS 199-B-1-2-1::C1::[IRIS 313-7816]	IRIS_313-7816	C	ind1B	Senegal	XI-1B
WAS 170-B-B-1-1::C1::[IRIS 313-7807]	IRIS_313-7807	C	ind1B	Senegal	XI-1B
WAS 21-B-B-20-4-3-3::C1::[IRIS 313-7824]	IRIS_313-7824	C	ind1B	Senegal	XI-1B
WAS 198-B-3-1-3::C1::[IRIS 313-7815]	IRIS_313-7815	C	ind1B	Senegal	XI-1B
WAS 206-B-B-2-2-1::C1::[IRIS 313-7820]	IRIS_313-7820	C	ind1B	Senegal	XI-1B
SAHEL 108::C1::[IRIS 313-7766]	IRIS_313-7766	C	ind1B	Senegal	XI-1B
MBEIMBEIHUN::IRGC 69730-1::[IRIS 313-11784]	IRIS_313-11784	C	ind1B	Sierra Leone	XI-1B
TOS 9795::IRGC 80142-1::[IRIS 313-12024]	IRIS_313-12024	C	ind1B	Sierra Leone	XI-1B
CHANDINA::IRGC 36420-1::[IRIS 313-9917]	IRIS_313-9917	T	ind1B	Sri Lanka	XI-1B
BW 295-5::IRGC 63098-1::[IRIS 313-10002]	IRIS_313-10002	C	ind1B	Sri Lanka	XI-1B
SIGARDIS::IRGC 15555-1::[IRIS 313-9867]	IRIS_313-9867	C	ind1B	Sri Lanka	XI-1B
3210::IRGC 116950-1::[IRIS 313-10298]	IRIS_313-10298	C	ind1B	Sri Lanka	XI-1B
BW 293-2::[B033]	B033	C	ind1B	Sri Lanka	XI-1B
BG90-2::[CX21]	CX21	C	ind1B	Sri Lanka	XI-1B
BW311-9::[CX238]	CX238	C	ind1B	Sri Lanka	XI-1B
BG304::[CX76]	CX76	C	ind1B	Sri Lanka	XI-1B
ELONI::IRGC 116980-1::[IRIS 313-10290]	IRIS_313-10290	T	ind1B	Surinam	XI-1B
C 662083::IRGC 62101-1::[IRIS 313-10001]	IRIS_313-10001	C	ind1B	Taiwan	XI-1B
TAISEN GLUTINOUS YU 1157::IRGC 78750-1::[IRIS 313-11990]	IRIS_313-11990	C	ind1B	Taiwan	XI-1B
TAICHUNG SEN YU 214::IRGC 38899-1::[IRIS 313-11237]	IRIS_313-11237	C	ind1B	Taiwan	XI-1B
KR200::[CX388]	CX388	T	ind1B	Thailand	XI-1B
WP 36::IRGC 55278-1::[IRIS 313-8732]	IRIS_313-8732	C	ind1B	Thailand	XI-1B
KHAO GRADOOK CHAHNG::IRGC 17111-1::[IRIS 313-9032]	IRIS_313-9032	C	ind1B	Thailand	XI-1B
WP 65::IRGC 36526-1::[IRIS 313-9227]	IRIS_313-9227	C	ind1B	Thailand	XI-1B
SPR 7284-57-5::IRGC 38649-1::[IRIS 313-11233]	IRIS_313-11233	C	ind1B	Thailand	XI-1B
ZACATEPEC::IRGC 16901-2::[IRIS 313-10753]	IRIS_313-10753	C	ind1B	United States of America	XI-1B
ARAURE 1::IRGC 116956-1::[IRIS 313-10289]	IRIS_313-10289	C	ind1B	Venezuela	XI-1B
CS94::[CX79]	CX79	T	ind1B	Viet Nam	XI-1B
OM1706::[CX80]	CX80	T	ind1B	Viet Nam	XI-1B
TV 30::IRGC 55221-1::[IRIS 313-11507]	IRIS_313-11507	C	ind1B	Viet Nam	XI-1B
OM997::[CX37]	CX37	C	ind1B	Viet Nam	XI-1B
X21::[CX82]	CX82	C	ind1B	Viet Nam	XI-1B
X22::[CX83]	CX83	C	ind1B	Viet Nam	XI-1B
CHAMA (DWARF)::IRGC 69487-1::[IRIS 313-10046]	IRIS_313-10046	C	ind1B	Zambia	XI-1B
HD 10::IRGC 6638-1::[IRIS 313-9795]	IRIS_313-9795	C	ind2	Australia	XI-2
LATA MONA::IRGC 49333-1::[IRIS 313-8349]	IRIS_313-8349	T	ind2	Bangladesh	XI-2
PUILLIPINA KATARI::IRGC 77293-1::[IRIS 313-8509]	IRIS_313-8509	T	ind2	Bangladesh	XI-2
CHAKOL::IRGC 77226-1::[IRIS 313-8854]	IRIS_313-8854	T	ind2	Bangladesh	XI-2
BHOJON KOLPO::IRGC 31727-1::[IRIS 313-9067]	IRIS_313-9067	T	ind2	Bangladesh	XI-2
GOJOL GORIA::IRGC 26629-1::[IRIS 313-9139]	IRIS_313-9139	T	ind2	Bangladesh	XI-2
BADAL 1163::IRGC 32796-1::[IRIS 313-9148]	IRIS_313-9148	T	ind2	Bangladesh	XI-2
KALO CHAKOL::IRGC 77258-1::[IRIS 313-9218]	IRIS_313-9218	T	ind2	Bangladesh	XI-2
PURA BINNI::IRGC 26772-1::[IRIS 313-9271]	IRIS_313-9271	T	ind2	Bangladesh	XI-2
KALABAIL::IRGC 25877-1::[IRIS 313-9391]	IRIS_313-9391	T	ind2	Bangladesh	XI-2
DA 7::[IRIS 313-8703]	IRIS_313-8703	T	ind2	Bangladesh	XI-2
NOLOS::IRGC 77285-1::[IRIS 313-8733]	IRIS_313-8733	T	ind2	Bangladesh	XI-2
PATNAI 31-675::IRGC 38145-1::[IRIS 313-9049]	IRIS_313-9049	T	ind2	Bangladesh	XI-2
DUDHSWAR 15-141::IRGC 37951-1::[IRIS 313-9397]	IRIS_313-9397	T	ind2	Bangladesh	XI-2
VUOTTA SAIL::IRGC 77306-1::[IRIS 313-11964]	IRIS_313-11964	T	ind2	Bangladesh	XI-2
BADAL 76::IRGC 6586-1::[IRIS 313-10539]	IRIS_313-10539	T	ind2	Bangladesh	XI-2
BADAL::IRGC 26290-2::[IRIS 313-10971]	IRIS_313-10971	T	ind2	Bangladesh	XI-2
KALA DIGHA::IRGC 26367-2::[IRIS 313-10973]	IRIS_313-10973	T	ind2	Bangladesh	XI-2
KAMRANGA::IRGC 26373-2::[IRIS 313-10974]	IRIS_313-10974	T	ind2	Bangladesh	XI-2
KOLA MUCHI::IRGC 26384-2::[IRIS 313-10975]	IRIS_313-10975	T	ind2	Bangladesh	XI-2
MATI CHAL::IRGC 26399-2::[IRIS 313-10977]	IRIS_313-10977	T	ind2	Bangladesh	XI-2
LUDI GOCHYA::IRGC 26504-2::[IRIS 313-10982]	IRIS_313-10982	T	ind2	Bangladesh	XI-2
DUDHSAR::IRGC 26609-2::[IRIS 313-10984]	IRIS_313-10984	T	ind2	Bangladesh	XI-2
GOBOL SAIL (BALAM)::IRGC 26624-2::[IRIS 313-10985]	IRIS_313-10985	T	ind2	Bangladesh	XI-2
BIRUI SAIL::IRGC 31745-2::[IRIS 313-11114]	IRIS_313-11114	T	ind2	Bangladesh	XI-2
KALA MUNA::IRGC 31832-2::[IRIS 313-11115]	IRIS_313-11115	T	ind2	Bangladesh	XI-2
GOCHIAGARI::IRGC 37086-2::[IRIS 313-11203]	IRIS_313-11203	T	ind2	Bangladesh	XI-2
VADAI::IRGC 37341-1::[IRIS 313-11209]	IRIS_313-11209	T	ind2	Bangladesh	XI-2
KADAMSAIL::IRGC 37468-2::[IRIS 313-11211]	IRIS_313-11211	T	ind2	Bangladesh	XI-2
KALOBONA::IRGC 37478-2::[IRIS 313-11212]	IRIS_313-11212	T	ind2	Bangladesh	XI-2
BLACK 28-564::IRGC 37815-2::[IRIS 313-11219]	IRIS_313-11219	T	ind2	Bangladesh	XI-2
CHITRAJ 14-134::IRGC 37837-2::[IRIS 313-11220]	IRIS_313-11220	T	ind2	Bangladesh	XI-2
DUDHSWAR 15-157::IRGC 37967-2::[IRIS 313-11222]	IRIS_313-11222	T	ind2	Bangladesh	XI-2
SADAJIRA 19-258::IRGC 38293-2::[IRIS 313-11226]	IRIS_313-11226	T	ind2	Bangladesh	XI-2
SADAJIRA 19-317::IRGC 38344-2::[IRIS 313-11227]	IRIS_313-11227	T	ind2	Bangladesh	XI-2
SADAJIRA 19-339::IRGC 38361-2::[IRIS 313-11228]	IRIS_313-11228	T	ind2	Bangladesh	XI-2
STRAW 23-438::IRGC 38426-2::[IRIS 313-11230]	IRIS_313-11230	T	ind2	Bangladesh	XI-2
BR 116-3B-53::IRGC 39559-2::[IRIS 313-11241]	IRIS_313-11241	T	ind2	Bangladesh	XI-2
GANDHISAIL::IRGC 43826-2::[IRIS 313-11321]	IRIS_313-11321	T	ind2	Bangladesh	XI-2
AMON 4::IRGC 49375-2::[IRIS 313-11404]	IRIS_313-11404	T	ind2	Bangladesh	XI-2
KAL SHULI::IRGC 31665-2::[IRIS 313-11113]	IRIS_313-11113	C/T	ind2	Bangladesh	XI-2
DA 11::IRGC 6046-1::[IRIS 313-9606]	IRIS_313-9606	C	ind2	Bangladesh	XI-2
PATMADHAI 1::IRGC 77292-1::[IRIS 313-8632]	IRIS_313-8632	C	ind2	Bangladesh	XI-2
SADAJIRA 19-287::IRGC 38320-1::[IRIS 313-8737]	IRIS_313-8737	C	ind2	Bangladesh	XI-2
ASHMBER::IRGC 27522-1::[IRIS 313-8850]	IRIS_313-8850	C	ind2	Bangladesh	XI-2
MUTA GANJE::IRGC 26744-1::[IRIS 313-9072]	IRIS_313-9072	C	ind2	Bangladesh	XI-2
KUSHIARA::IRGC 34709-1::[IRIS 313-9174]	IRIS_313-9174	C	ind2	Bangladesh	XI-2
JHODI BIRUN::IRGC 31812-1::[IRIS 313-9262]	IRIS_313-9262	C	ind2	Bangladesh	XI-2
HOLDI GIRA::IRGC 31801-1::[IRIS 313-9617]	IRIS_313-9617	C	ind2	Bangladesh	XI-2
DHOLA AMAN (LOWLAND AMAN)::IRGC 8341-1::[IRIS 313-9156]	IRIS_313-9156	C	ind2	Bangladesh	XI-2
JOTA BITCHI 1::IRGC 77253-1::[IRIS 313-8683]	IRIS_313-8683	C	ind2	Bangladesh	XI-2
LALDIGHA::IRGC 53541-1::[IRIS 313-11487]	IRIS_313-11487	C	ind2	Bangladesh	XI-2
NULI::IRGC 58824-1::[IRIS 313-11558]	IRIS_313-11558	C	ind2	Bangladesh	XI-2
MALIKULI::IRGC 76237-1::[IRIS 313-11945]	IRIS_313-11945	C	ind2	Bangladesh	XI-2
DUDA MONOR::IRGC 26335-2::[IRIS 313-10972]	IRIS_313-10972	C	ind2	Bangladesh	XI-2
HALDI JAON::IRGC 26638-2::[IRIS 313-10986]	IRIS_313-10986	C	ind2	Bangladesh	XI-2
KAZALSAIL::IRGC 37161-2::[IRIS 313-11205]	IRIS_313-11205	C	ind2	Bangladesh	XI-2
PAIRJAT::IRGC 37252-2::[IRIS 313-11207]	IRIS_313-11207	C	ind2	Bangladesh	XI-2
CYLINDRICAL 30-605::IRGC 37845-2::[IRIS 313-11221]	IRIS_313-11221	C	ind2	Bangladesh	XI-2
PATNAI 31-679::IRGC 38149-2::[IRIS 313-11224]	IRIS_313-11224	C	ind2	Bangladesh	XI-2
STRAW 23-428::IRGC 38416-2::[IRIS 313-11229]	IRIS_313-11229	C	ind2	Bangladesh	XI-2
STRAW 23-471::IRGC 38456-1::[IRIS 313-11231]	IRIS_313-11231	C	ind2	Bangladesh	XI-2
GURULEY::IRGC 32441-1::[IRIS 313-11120]	IRIS_313-11120	C	ind2	Bhutan	XI-2
DONRADAO::IRGC 49604-1::[IRIS 313-11411]	IRIS_313-11411	C	ind2	Brazil	XI-2
MARAGBE::IRGC 69263-1::[IRIS 313-8391]	IRIS_313-8391	C	ind2	Burkina Faso	XI-2
KERIBAREFOR::IRGC 78454-1::[IRIS 313-11983]	IRIS_313-11983	C	ind2	Burkina Faso	XI-2
FACAGRO 64::IRGC 82059-1::[IRIS 313-10114]	IRIS_313-10114	C	ind2	Burundi	XI-2
IB 11::IRGC 74420-2::[IRIS 313-11914]	IRIS_313-11914	C	ind2	Burundi	XI-2
DISSI::IRGC 101346-1::[IRIS 313-12325]	IRIS_313-12325	T	ind2	Cameroon	XI-2
ZHONGNONG 4::[B087]	B087	C	ind2	China	XI-2
FOFFI::IRGC 68438-1::[IRIS 313-11758]	IRIS_313-11758	C	ind2	Cote d'Ivoire	XI-2
NS 199::IRGC 68864-1::[IRIS 313-11761]	IRIS_313-11761	C	ind2	Cote d'Ivoire	XI-2
LALKA (LAL DHAN)::IRGC 64946-1::[IRIS 313-10010]	IRIS_313-10010	C	ind2	Fiji	XI-2
AUS 78-62::IRGC 69456-1::[IRIS 313-9294]	IRIS_313-9294	T	ind2	Gambia	XI-2
TANDAKAY FINGO::IRGC 69793-1::[IRIS 313-11787]	IRIS_313-11787	C	ind2	Gambia	XI-2
DISSIGBE::IRGC 66916-1::[IRIS 313-11723]	IRIS_313-11723	C	ind2	Guinea	XI-2
MEKENZIE SMALL::IRGC 49895-1::[IRIS 313-9935]	IRIS_313-9935	C	ind2	Guyana	XI-2
KEERIPALA CHILL PADDY::IRGC 49790-1::[IRIS 313-8559]	IRIS_313-8559	T	ind2	India	XI-2
DUDRE::IRGC 52523-1::[IRIS 313-8631]	IRIS_313-8631	T	ind2	India	XI-2
ARC 14060::IRGC 41374-1::[IRIS 313-8844]	IRIS_313-8844	T	ind2	India	XI-2
ARC 14654::IRGC 41663-1::[IRIS 313-8900]	IRIS_313-8900	T	ind2	India	XI-2
PATALASAFED SUNGHAWADO::IRGC 61133-1::[IRIS 313-8920]	IRIS_313-8920	T	ind2	India	XI-2
G 25::IRGC 45733-1::[IRIS 313-9259]	IRIS_313-9259	T	ind2	India	XI-2
SONAMUKHI::IRGC 46693-1::[IRIS 313-9287]	IRIS_313-9287	T	ind2	India	XI-2
BK 26::IRGC 45197-1::[IRIS 313-9348]	IRIS_313-9348	T	ind2	India	XI-2
GOKULGANJA::IRGC 45701-1::[IRIS 313-9433]	IRIS_313-9433	T	ind2	India	XI-2
DHANE BURWA::IRGC 10105-1::[IRIS 313-8530]	IRIS_313-8530	T	ind2	India	XI-2
T 315::IRGC 54792-1::[IRIS 313-8727]	IRIS_313-8727	T	ind2	India	XI-2
NONA BOKRA::IRGC 22710-C1::[IRIS 313-7736]	IRIS_313-7736	T	ind2	India	XI-2
NCS 102::IRGC 51854-1::[IRIS 313-11445]	IRIS_313-11445	T	ind2	India	XI-2
BARAMANJ::IRGC 52067-1::[IRIS 313-11448]	IRIS_313-11448	T	ind2	India	XI-2
VAIKATHARYAN::IRGC 52805-1::[IRIS 313-11461]	IRIS_313-11461	T	ind2	India	XI-2
LOCAL::IRGC 53300-1::[IRIS 313-11478]	IRIS_313-11478	T	ind2	India	XI-2
K 1074::IRGC 55017-1::[IRIS 313-11505]	IRIS_313-11505	T	ind2	India	XI-2
NCS 766::IRGC 62478-1::[IRIS 313-11645]	IRIS_313-11645	T	ind2	India	XI-2
BELLO::IRGC 6658-2::[IRIS 313-10542]	IRIS_313-10542	T	ind2	India	XI-2
DAMODAR::IRGC 17038-1::[IRIS 313-10756]	IRIS_313-10756	T	ind2	India	XI-2
PERUNEL 0-69-18::IRGC 19581-1::[IRIS 313-10835]	IRIS_313-10835	T	ind2	India	XI-2
VELLA PERUVAZHA 0-68-12::IRGC 19588-1::[IRIS 313-10836]	IRIS_313-10836	T	ind2	India	XI-2
ARC 10159::IRGC 20754-2::[IRIS 313-10855]	IRIS_313-10855	T	ind2	India	XI-2
ARC 11322::IRGC 21315-2::[IRIS 313-10863]	IRIS_313-10863	T	ind2	India	XI-2
ARC 12180::IRGC 21965-2::[IRIS 313-10880]	IRIS_313-10880	T	ind2	India	XI-2
OR 117-8::IRGC 39680-2::[IRIS 313-11242]	IRIS_313-11242	T	ind2	India	XI-2
ARC 18064::IRGC 42237-1::[IRIS 313-11285]	IRIS_313-11285	T	ind2	India	XI-2
ARC 11245::IRGC 42651-2::[IRIS 313-11294]	IRIS_313-11294	T	ind2	India	XI-2
ARC 14868::IRGC 43009-2::[IRIS 313-11301]	IRIS_313-11301	T	ind2	India	XI-2
ARC 15929::IRGC 43269-2::[IRIS 313-11310]	IRIS_313-11310	T	ind2	India	XI-2
ARC 14737::IRGC 41729-2::[IRIS 313-11271]	IRIS_313-11271	T	ind2	India	XI-2
BANCHI::IRGC 45055-2::[IRIS 313-11351]	IRIS_313-11351	T	ind2	India	XI-2
CAC 75::IRGC 45352-2::[IRIS 313-11354]	IRIS_313-11354	T	ind2	India	XI-2
MAKARANDASAIL::IRGC 46289-2::[IRIS 313-11367]	IRIS_313-11367	T	ind2	India	XI-2
PANIKELASH::IRGC 46500-2::[IRIS 313-11368]	IRIS_313-11368	T	ind2	India	XI-2
BATCHA BHOG (SCENTED)::IRGC 49440-2::[IRIS 313-11407]	IRIS_313-11407	T	ind2	India	XI-2
KONAMANI::IRGC 49806-1::[IRIS 313-11416]	IRIS_313-11416	T	ind2	India	XI-2
MATALI::IRGC 49891-2::[IRIS 313-11418]	IRIS_313-11418	T	ind2	India	XI-2
W1263::[CX160]	CX160	T	ind2	India	XI-2
PARA NELLU::IRGC 50009-1::[IRIS 313-9351]	IRIS_313-9351	C	ind2	India	XI-2
LARHA MUGAD::IRGC 52339-1::[IRIS 313-8568]	IRIS_313-8568	C	ind2	India	XI-2
NCS 237::IRGC 62202-1::[IRIS 313-9492]	IRIS_313-9492	C	ind2	India	XI-2
XITTO::IRGC 6671-1::[IRIS 313-8622]	IRIS_313-8622	C	ind2	India	XI-2
NCS 840::IRGC 62530-1::[IRIS 313-9516]	IRIS_313-9516		ind2	India	XI-2
SURMATIYA::IRGC 74779-1::[IRIS 313-8303]	IRIS_313-8303	C	ind2	India	XI-2
498-2A BR 8::IRGC 5891-1::[IRIS 313-8450]	IRIS_313-8450	C	ind2	India	XI-2
RAJHUSAI (ACR 12)::IRGC 53630-1::[IRIS 313-8614]	IRIS_313-8614	C	ind2	India	XI-2
PERUNEL::IRGC 63113-1::[IRIS 313-8647]	IRIS_313-8647	C	ind2	India	XI-2
ROPA::IRGC 74774-1::[IRIS 313-8704]	IRIS_313-8704	C	ind2	India	XI-2
NIBARI::IRGC 67742-1::[IRIS 313-8731]	IRIS_313-8731	C	ind2	India	XI-2
TYPE 50::IRGC 74782-1::[IRIS 313-8754]	IRIS_313-8754	C	ind2	India	XI-2
NIRGUNI::IRGC 61127-1::[IRIS 313-8757]	IRIS_313-8757	C	ind2	India	XI-2
DUDH KADAR::IRGC 67707-1::[IRIS 313-8796]	IRIS_313-8796	C	ind2	India	XI-2
KUTTA::IRGC 52184-1::[IRIS 313-8924]	IRIS_313-8924	C	ind2	India	XI-2
BAM 9::IRGC 6179-1::[IRIS 313-8957]	IRIS_313-8957	C	ind2	India	XI-2
BANIKAT::IRGC 67720-1::[IRIS 313-8988]	IRIS_313-8988	C	ind2	India	XI-2
MAKRO::IRGC 74763-1::[IRIS 313-9258]	IRIS_313-9258	C	ind2	India	XI-2
BARIK KUDI::IRGC 52807-1::[IRIS 313-9384]	IRIS_313-9384	C	ind2	India	XI-2
BADUIE::IRGC 53715-1::[IRIS 313-9403]	IRIS_313-9403	C	ind2	India	XI-2
LABRA::IRGC 74757-1::[IRIS 313-9547]	IRIS_313-9547	C	ind2	India	XI-2
MULLIKURUVA::IRGC 77529-1::[IRIS 313-9557]	IRIS_313-9557	C	ind2	India	XI-2
WANGA BARUGULU::IRGC 52261-1::[IRIS 313-9611]	IRIS_313-9611	C	ind2	India	XI-2
URAIBOOL::IRGC 52785-1::[IRIS 313-8305]	IRIS_313-8305	C	ind2	India	XI-2
BHASAMANIK::IRGC 46954-1::[IRIS 313-9360]	IRIS_313-9360	C	ind2	India	XI-2
NAPDAI::IRGC 52009-1::[IRIS 313-11446]	IRIS_313-11446	C	ind2	India	XI-2
ZINYA KOLAMBA::IRGC 52402-1::[IRIS 313-11453]	IRIS_313-11453	C	ind2	India	XI-2
SELHI::IRGC 52760-1::[IRIS 313-11460]	IRIS_313-11460	C	ind2	India	XI-2
BIR BAHADUR::IRGC 53889-1::[IRIS 313-11491]	IRIS_313-11491	C	ind2	India	XI-2
BHATA PYAGI::IRGC 60895-1::[IRIS 313-11597]	IRIS_313-11597	C	ind2	India	XI-2
JUGRAY::IRGC 60960-1::[IRIS 313-11599]	IRIS_313-11599	C	ind2	India	XI-2
KOTODESHI::IRGC 60982-1::[IRIS 313-11600]	IRIS_313-11600	C	ind2	India	XI-2
BOKDEL::IRGC 61085-1::[IRIS 313-11606]	IRIS_313-11606	C	ind2	India	XI-2
HOLDIGANTHI::IRGC 61105-1::[IRIS 313-11607]	IRIS_313-11607	C	ind2	India	XI-2
NCS 331::IRGC 62247-1::[IRIS 313-11638]	IRIS_313-11638	C	ind2	India	XI-2
NCS 458::IRGC 62290-1::[IRIS 313-11640]	IRIS_313-11640	C	ind2	India	XI-2
NCS 477::IRGC 62299-1::[IRIS 313-11641]	IRIS_313-11641	C	ind2	India	XI-2
NCS 599::IRGC 62373-1::[IRIS 313-11642]	IRIS_313-11642	C	ind2	India	XI-2
NCS 745::IRGC 62466-1::[IRIS 313-11644]	IRIS_313-11644	C	ind2	India	XI-2
NCS 771 A::IRGC 62483-1::[IRIS 313-11646]	IRIS_313-11646	C	ind2	India	XI-2
NCS 809 A::IRGC 62502-1::[IRIS 313-11647]	IRIS_313-11647	C	ind2	India	XI-2
NCS 830::IRGC 62518-1::[IRIS 313-11648]	IRIS_313-11648	C	ind2	India	XI-2
NCS 901 A::IRGC 62568-1::[IRIS 313-11650]	IRIS_313-11650	C	ind2	India	XI-2
PAUNDRI::IRGC 67527-1::[IRIS 313-11738]	IRIS_313-11738	C	ind2	India	XI-2
19::IRGC 70786-1::[IRIS 313-11821]	IRIS_313-11821	C	ind2	India	XI-2
BHONDU PAREWA::IRGC 70802-1::[IRIS 313-11822]	IRIS_313-11822	C	ind2	India	XI-2
BHU BHUSI::IRGC 70803-1::[IRIS 313-11823]	IRIS_313-11823	C	ind2	India	XI-2
DHANIYA PHOOL::IRGC 70811-1::[IRIS 313-11824]	IRIS_313-11824	C	ind2	India	XI-2
KARI GURMATIA::IRGC 70850-1::[IRIS 313-11827]	IRIS_313-11827	C	ind2	India	XI-2
LALI GURMATIA::IRGC 70854-1::[IRIS 313-11828]	IRIS_313-11828	C	ind2	India	XI-2
DILBAKSH::IRGC 74738-1::[IRIS 313-11918]	IRIS_313-11918	C	ind2	India	XI-2
LAKHA KUAR::IRGC 74760-1::[IRIS 313-11919]	IRIS_313-11919	C	ind2	India	XI-2
SHYAMJIRA::IRGC 77522-1::[IRIS 313-11969]	IRIS_313-11969	C	ind2	India	XI-2
RAUSRR 4::IRGC 79785-1::[IRIS 313-12013]	IRIS_313-12013	C	ind2	India	XI-2
ADT 22::IRGC 5901-1::[IRIS 313-10519]	IRIS_313-10519	C	ind2	India	XI-2
DONGREM::IRGC 6688-1::[IRIS 313-10544]	IRIS_313-10544	C	ind2	India	XI-2
CO 2::IRGC 6186-2::[IRIS 313-10526]	IRIS_313-10526	C	ind2	India	XI-2
ADT 12::IRGC 6254-1::[IRIS 313-10527]	IRIS_313-10527	C	ind2	India	XI-2
O. SATIVA::IRGC 10164-2::[IRIS 313-10628]	IRIS_313-10628	C	ind2	India	XI-2
SR 26 B::IRGC 10803-2::[IRIS 313-10640]	IRIS_313-10640	C	ind2	India	XI-2
ARC 6052::IRGC 12196-1::[IRIS 313-10664]	IRIS_313-10664	C	ind2	India	XI-2
ARC 7236::IRGC 12335-1::[IRIS 313-10667]	IRIS_313-10667	C	ind2	India	XI-2
EDAKKADAN 0-69-27::IRGC 19560-1::[IRIS 313-10833]	IRIS_313-10833	C	ind2	India	XI-2
KOLONGI BAO::IRGC 24135-2::[IRIS 313-10929]	IRIS_313-10929	C	ind2	India	XI-2
GUTTI AKKULLU::IRGC 26850-2::[IRIS 313-10989]	IRIS_313-10989	C	ind2	India	XI-2
POONGAR::IRGC 28611-1::[IRIS 313-11041]	IRIS_313-11041	C	ind2	India	XI-2
DUBRAJ::IRGC 34904-1::[IRIS 313-11167]	IRIS_313-11167	C	ind2	India	XI-2
ARC 15589::IRGC 42096-2::[IRIS 313-11282]	IRIS_313-11282	C	ind2	India	XI-2
ARC 14358::IRGC 41523-2::[IRIS 313-11267]	IRIS_313-11267	C	ind2	India	XI-2
ARC 14709::IRGC 42976-2::[IRIS 313-11300]	IRIS_313-11300	C	ind2	India	XI-2
ARC 15403::IRGC 43183-2::[IRIS 313-11308]	IRIS_313-11308	C	ind2	India	XI-2
BACHHAIKALMA::IRGC 45003-2::[IRIS 313-11349]	IRIS_313-11349	C	ind2	India	XI-2
DADKHANI::IRGC 45454-2::[IRIS 313-11358]	IRIS_313-11358	C	ind2	India	XI-2
DAHARNAGRA::IRGC 45465-2::[IRIS 313-11359]	IRIS_313-11359	C	ind2	India	XI-2
KALIKALMA::IRGC 45996-2::[IRIS 313-11361]	IRIS_313-11361	C	ind2	India	XI-2
KHEJURTHUPI::IRGC 46137-2::[IRIS 313-11363]	IRIS_313-11363	C	ind2	India	XI-2
RANACHANDRABHOG::IRGC 46567-2::[IRIS 313-11369]	IRIS_313-11369	C	ind2	India	XI-2
SACHI::IRGC 46612-2::[IRIS 313-11370]	IRIS_313-11370	C	ind2	India	XI-2
SUFALDHULA::IRGC 46698-2::[IRIS 313-11372]	IRIS_313-11372	C	ind2	India	XI-2
CHITRAKALI::IRGC 49524-2::[IRIS 313-11408]	IRIS_313-11408	C	ind2	India	XI-2
CUTTACK 29::IRGC 49573-1::[IRIS 313-11409]	IRIS_313-11409	C	ind2	India	XI-2
PISINI::IRGC 50035-2::[IRIS 313-11420]	IRIS_313-11420	C	ind2	India	XI-2
TULASIBAS::IRGC 50192-2::[IRIS 313-11421]	IRIS_313-11421	C	ind2	India	XI-2
2037(RAJAHAMSAL)::[B012]	B012	C	ind2	India	XI-2
NGATSIN::[B031]	B031	C	ind2	India	XI-2
CHIPDA::[CX130]	CX130	C	ind2	India	XI-2
JALMAGNA::[CX153]	CX153	C	ind2	India	XI-2
MADHUKAR::[CX155]	CX155	C	ind2	India	XI-2
DODDABYRANELLA::[CX98]	CX98	C	ind2	India	XI-2
DODDI::[CX99]	CX99	C	ind2	India	XI-2
SKK::IRGC 54356-1::[IRIS 313-11500]	IRIS_313-11500	T	ind2	Indonesia	XI-2
AGAI 1::IRGC 24532-1::[IRIS 313-8922]	IRIS_313-8922	C/T	ind2	Indonesia	XI-2
PADI ARA::IRGC 54252-2::[IRIS 313-11497]	IRIS_313-11497	C	ind2	Indonesia	XI-2
MOSHI::IRGC 70648-1::[IRIS 313-11811]	IRIS_313-11811	C	ind2	Kenya	XI-2
SINDANO 3::IRGC 75279-1::[IRIS 313-11932]	IRIS_313-11932	C	ind2	Kenya	XI-2
NS 252::IRGC 68878-1::[IRIS 313-10030]	IRIS_313-10030	T	ind2	Madagascar	XI-2
MAKALIOKA STANDARD::IRGC 12768-1::[IRIS 313-8595]	IRIS_313-8595	T	ind2	Madagascar	XI-2
NS 1515::IRGC 68947-1::[IRIS 313-11762]	IRIS_313-11762	T	ind2	Madagascar	XI-2
TSIPALA MENAHAR::IRGC 69979-1::[IRIS 313-11794]	IRIS_313-11794	T	ind2	Madagascar	XI-2
VARY GONY::IRGC 97308-2::[IRIS 313-12284]	IRIS_313-12284	T	ind2	Madagascar	XI-2
VARY LAHY::IRGC 69908-1::[IRIS 313-11791]	IRIS_313-11791	C/T	ind2	Madagascar	XI-2
VARY MALADY MENA::IRGC 51555-1::[IRIS 313-9388]	IRIS_313-9388	C	ind2	Madagascar	XI-2
KELIRENY::IRGC 78426-1::[IRIS 313-10102]	IRIS_313-10102	C	ind2	Madagascar	XI-2
BENGALY MORIMO::IRGC 10976-1::[IRIS 313-9551]	IRIS_313-9551	C	ind2	Madagascar	XI-2
MAKALIOKA::IRGC 376-1::[IRIS 313-9709]	IRIS_313-9709	C	ind2	Madagascar	XI-2
MAMORIAKA::IRGC 68672-1::[IRIS 313-9732]	IRIS_313-9732	C	ind2	Madagascar	XI-2
KITRANA 1007::IRGC 68517-1::[IRIS 313-10026]	IRIS_313-10026	C	ind2	Madagascar	XI-2
RIZ TYPE SORGHO::IRGC 69015-1::[IRIS 313-10035]	IRIS_313-10035	C	ind2	Madagascar	XI-2
ROJOFOTSY::IRGC 69402-1::[IRIS 313-9740]	IRIS_313-9740	C	ind2	Madagascar	XI-2
MADINIKA 1329::GERVEX 8366-C1::[IRIS 313-7725]	IRIS_313-7725	C	ind2	Madagascar	XI-2
VARY LAVA DE MAROVATO::GERVEX 8396-C1::[IRIS 313-7799]	IRIS_313-7799	C	ind2	Madagascar	XI-2
TSIPALA B 160::GERVEX 8378-C1::[IRIS 313-7793]	IRIS_313-7793	C	ind2	Madagascar	XI-2
MAMORIAKA 114::GERVEX 5176-C1::[IRIS 313-7728]	IRIS_313-7728	C	ind2	Madagascar	XI-2
LAITRA::GERVEX 8400-C1::[IRIS 313-7720]	IRIS_313-7720	C	ind2	Madagascar	XI-2
BOTRA MAITSO::GERVEX 8389-C1::[IRIS 313-7651]	IRIS_313-7651	C	ind2	Madagascar	XI-2
BOTOHAVANA 139::GERVEX 8237-C1::[IRIS 313-7650]	IRIS_313-7650	C	ind2	Madagascar	XI-2
ROJOKELY::GERVEX 8410-C1::[IRIS 313-7758]	IRIS_313-7758	C	ind2	Madagascar	XI-2
TSIPALA MENA 626::GERVEX 5392-C1::[IRIS 313-7795]	IRIS_313-7795	C	ind2	Madagascar	XI-2
MENAHARA 505::IRGC 68709-1::[IRIS 313-11760]	IRIS_313-11760	C	ind2	Madagascar	XI-2
ROJON'NY NTAOLO::IRGC 69410-1::[IRIS 313-11772]	IRIS_313-11772	C	ind2	Madagascar	XI-2
SABORAMANDALOAFO::IRGC 69875-1::[IRIS 313-11789]	IRIS_313-11789	C	ind2	Madagascar	XI-2
KOMALIOKO::IRGC 69958-1::[IRIS 313-11793]	IRIS_313-11793	C	ind2	Madagascar	XI-2
MAVOLATSIKA::IRGC 83137-1::[IRIS 313-12082]	IRIS_313-12082	C	ind2	Madagascar	XI-2
SARIN TSIPALA::IRGC 83154-1::[IRIS 313-12083]	IRIS_313-12083	C	ind2	Madagascar	XI-2
OVIBENAMPOTAKA + OVIBE + MAKALIOKA::IRGC 84756-1::[IRIS 313-12118]	IRIS_313-12118	C	ind2	Madagascar	XI-2
MENALAVA::IRGC 97122-1::[IRIS 313-12278]	IRIS_313-12278		ind2	Madagascar	XI-2
MAKALIOKA::IRGC 12781-2::[IRIS 313-10678]	IRIS_313-10678	C	ind2	Madagascar	XI-2
J34::[B052]	B052	C	ind2	Madagascar	XI-2
WANGKOD::IRGC 71646-1::[IRIS 313-9187]	IRIS_313-9187	C	ind2	Malaysia	XI-2
SOSSOKA OULE::IRGC 7850-2::[IRIS 313-10573]	IRIS_313-10573	C	ind2	Mali	XI-2
MOONOR::IRGC 59136-1::[IRIS 313-11566]	IRIS_313-11566	T	ind2	Nepal	XI-2
BANGLA::IRGC 58876-1::[IRIS 313-11561]	IRIS_313-11561	C	ind2	Nepal	XI-2
BIJULI BATI::IRGC 58917-1::[IRIS 313-11563]	IRIS_313-11563	C	ind2	Nepal	XI-2
KUSUM KATIKI::IRGC 59099-1::[IRIS 313-11565]	IRIS_313-11565	C	ind2	Nepal	XI-2
DERAWA::IRGC 64106-1::[IRIS 313-11671]	IRIS_313-11671	C	ind2	Nepal	XI-2
GEANT W 7::IRGC 9620-1::[IRIS 313-9817]	IRIS_313-9817	C	ind2	Netherlands	XI-2
EX WUKARI (WILD)::IRGC 63214-1::[IRIS 313-11657]	IRIS_313-11657	T	ind2	Nigeria	XI-2
ADANKARU::IRGC 79842-1::[IRIS 313-12014]	IRIS_313-12014	T	ind2	Nigeria	XI-2
DOGON IRI::IRGC 79882-1::[IRIS 313-12015]	IRIS_313-12015	T	ind2	Nigeria	XI-2
MOCHICA::IRGC 11070-1::[IRIS 313-9825]	IRIS_313-9825	C/T	ind2	Peru	XI-2
MILAGROSA::IRGC 44634-2::[IRIS 313-11339]	IRIS_313-11339	T	ind2	Philippines	XI-2
INANUPAN::IRGC 44461-2::[IRIS 313-11335]	IRIS_313-11335	C	ind2	Philippines	XI-2
MOND BA::IRGC 15813-2::[IRIS 313-10723]	IRIS_313-10723	C	ind2	Senegal	XI-2
BAANYALOJOPOIHUN::IRGC 7928-2::[IRIS 313-10576]	IRIS_313-10576	T	ind2	Sierra Leone	XI-2
PECALO::IRGC 30595-2::[IRIS 313-11099]	IRIS_313-11099	C	ind2	Sierra Leone	XI-2
MUTTU SAMBA::IRGC 36333-1::[IRIS 313-9039]	IRIS_313-9039	T	ind2	Sri Lanka	XI-2
POKKALI::IRGC 8948-1::[IRIS 313-8244]	IRIS_313-8244	T	ind2	Sri Lanka	XI-2
KURULUTUDU::IRGC 36304-1::[IRIS 313-8925]	IRIS_313-8925	T	ind2	Sri Lanka	XI-2
KALU ILANKALAYAN::IRGC 36270-1::[IRIS 313-8968]	IRIS_313-8968	T	ind2	Sri Lanka	XI-2
RANGOON SAMBA::IRGC 11940-1::[IRIS 313-9832]	IRIS_313-9832	T	ind2	Sri Lanka	XI-2
MODDAI KARUPPAN::IRGC 15465-1::[IRIS 313-9862]	IRIS_313-9862	T	ind2	Sri Lanka	XI-2
SITHAIYAN KOTTAI SAMBA::IRGC 50155-1::[IRIS 313-9936]	IRIS_313-9936	T	ind2	Sri Lanka	XI-2
HERATH BANDA::IRGC 67630-1::[IRIS 313-11741]	IRIS_313-11741	T	ind2	Sri Lanka	XI-2
MUDALIGA WEE::IRGC 74706-1::[IRIS 313-11916]	IRIS_313-11916	T	ind2	Sri Lanka	XI-2
SAMBA::IRGC 11993-1::[IRIS 313-10661]	IRIS_313-10661	T	ind2	Sri Lanka	XI-2
PERIYA VELLAI::IRGC 15475-1::[IRIS 313-10717]	IRIS_313-10717	T	ind2	Sri Lanka	XI-2
VELLAI KOLOMBAN::IRGC 15517-1::[IRIS 313-10719]	IRIS_313-10719	T	ind2	Sri Lanka	XI-2
SUDU KARAYAL::IRGC 15348-1::[IRIS 313-10715]	IRIS_313-10715	T	ind2	Sri Lanka	XI-2
SAYAM::IRGC 31538-2::[IRIS 313-11110]	IRIS_313-11110	T	ind2	Sri Lanka	XI-2
KOTTEYARAN::IRGC 47383-1::[IRIS 313-8660]	IRIS_313-8660	C	ind2	Sri Lanka	XI-2
RACE PERUMAL::IRGC 55347-1::[IRIS 313-9970]	IRIS_313-9970	C	ind2	Sri Lanka	XI-2
PACHCHAIPERUMAL 2462-11::IRGC 3474-1::[IRIS 313-10476]	IRIS_313-10476	C	ind2	Sri Lanka	XI-2
ALAGUSAMBA::IRGC 8944-2::[IRIS 313-10610]	IRIS_313-10610	C	ind2	Sri Lanka	XI-2
KAHATAWEE::IRGC 12004-1::[IRIS 313-10662]	IRIS_313-10662	C	ind2	Sri Lanka	XI-2
HALSUDU HEENATI::IRGC 15599-1::[IRIS 313-10721]	IRIS_313-10721	C	ind2	Sri Lanka	XI-2
MURUNGA::IRGC 15428-1::[IRIS 313-10716]	IRIS_313-10716	C	ind2	Sri Lanka	XI-2
GAMTI 1-34::IRGC 6479-2::[IRIS 313-10536]	IRIS_313-10536	C	ind2	Tanzania	XI-2
KHAO LEUANG RAI::IRGC 48168-1::[IRIS 313-9121]	IRIS_313-9121	T	ind2	Thailand	XI-2
MALAGASY::IRGC 69717-1::[IRIS 313-11782]	IRIS_313-11782	C	ind2	Zambia	XI-2
PATISAIL::IRGC 37562-1::[IRIS 313-8932]	IRIS_313-8932	T	ind3	Bangladesh	XI-3
ESCONDE CACHO::IRGC 74305-1::[IRIS 313-11912]	IRIS_313-11912	C	ind3	Brazil	XI-3
IRAT 352::[CX64]	CX64	C	ind3	Brazil	XI-3
TAMBAS JANGKOK::IRGC 78724-1::[IRIS 313-11989]	IRIS_313-11989	C	ind3	Brunei Darussalam	XI-3
GAMBIAKA::GERVEX 7920-C1::[IRIS 313-7620]	IRIS_313-7620	C	ind3	Burkina Faso	XI-3
KAMPTI::IRGC 75626-1::[IRIS 313-11939]	IRIS_313-11939	C	ind3	Burkina Faso	XI-3
NEANG CHEK::IRGC 83894-1::[IRIS 313-12096]	IRIS_313-12096	T	ind3	Cambodia	XI-3
SRAU KHGNAERNG::IRGC 87073-1::[IRIS 313-12143]	IRIS_313-12143	T	ind3	Cambodia	XI-3
RUS RUSSEI::IRGC 94341-1::[IRIS 313-12251]	IRIS_313-12251	T	ind3	Cambodia	XI-3
KONG KHSACH BANG KATT::IRGC 75350-1::[IRIS 313-11935]	IRIS_313-11935	C	ind3	Cambodia	XI-3
NEANG MINH TONN::IRGC 75366-2::[IRIS 313-11936]	IRIS_313-11936	C	ind3	Cambodia	XI-3
BARUM::IRGC 79108-1::[IRIS 313-11997]	IRIS_313-11997	C	ind3	Cambodia	XI-3
DAMNOEUB KAUN KHMOM::IRGC 79159-1::[IRIS 313-11998]	IRIS_313-11998	C	ind3	Cambodia	XI-3
KAUN TREI::IRGC 79194-1::[IRIS 313-11999]	IRIS_313-11999	C	ind3	Cambodia	XI-3
LAANG::IRGC 79258-1::[IRIS 313-12000]	IRIS_313-12000	C	ind3	Cambodia	XI-3
CHAN LEUY::IRGC 81223-1::[IRIS 313-12036]	IRIS_313-12036	C	ind3	Cambodia	XI-3
KHMAO KDET::IRGC 81278-1::[IRIS 313-12037]	IRIS_313-12037	C	ind3	Cambodia	XI-3
MUOY KUM::IRGC 81314-1::[IRIS 313-12038]	IRIS_313-12038	C	ind3	Cambodia	XI-3
NEANG AN::IRGC 81315-1::[IRIS 313-12039]	IRIS_313-12039	C	ind3	Cambodia	XI-3
NEANG LAU::IRGC 81328-1::[IRIS 313-12040]	IRIS_313-12040	C	ind3	Cambodia	XI-3
NOU::IRGC 81352-1::[IRIS 313-12041]	IRIS_313-12041	C	ind3	Cambodia	XI-3
PHCAR KABAS::IRGC 81357-1::[IRIS 313-12042]	IRIS_313-12042	C	ind3	Cambodia	XI-3
SAMBOK ANGKRANG::IRGC 81375-1::[IRIS 313-12043]	IRIS_313-12043	C	ind3	Cambodia	XI-3
SAR SIEM::IRGC 81386-2::[IRIS 313-12044]	IRIS_313-12044	C	ind3	Cambodia	XI-3
KUL REUSEI::IRGC 82308-1::[IRIS 313-12058]	IRIS_313-12058	C	ind3	Cambodia	XI-3
NEANG MINH::IRGC 83897-1::[IRIS 313-12097]	IRIS_313-12097	C	ind3	Cambodia	XI-3
SAMRONG 2::IRGC 83951-1::[IRIS 313-12101]	IRIS_313-12101	C	ind3	Cambodia	XI-3
SOK SOV::IRGC 83966-1::[IRIS 313-12102]	IRIS_313-12102	C	ind3	Cambodia	XI-3
ARITH::IRGC 84347-2::[IRIS 313-12109]	IRIS_313-12109	C	ind3	Cambodia	XI-3
ATT CHHMOUS::IRGC 87030-1::[IRIS 313-12142]	IRIS_313-12142	C	ind3	Cambodia	XI-3
ARNG'-KAR PHAR ONG::IRGC 87196-1::[IRIS 313-12147]	IRIS_313-12147	C	ind3	Cambodia	XI-3
ARN'-SAR THNGORN'::IRGC 87205-1::[IRIS 313-12148]	IRIS_313-12148	C	ind3	Cambodia	XI-3
DAMNOEUB KRACHAK SESS::IRGC 87380-1::[IRIS 313-12151]	IRIS_313-12151	C	ind3	Cambodia	XI-3
DAMM NOEB THNGORN'::IRGC 87428-1::[IRIS 313-12152]	IRIS_313-12152	C	ind3	Cambodia	XI-3
PA PHA EA::IRGC 87751-1::[IRIS 313-12161]	IRIS_313-12161	C	ind3	Cambodia	XI-3
BANGKOUY::IRGC 94037-1::[IRIS 313-12246]	IRIS_313-12246	C	ind3	Cambodia	XI-3
DAMNOEUB KRAMOUM::IRGC 94084-2::[IRIS 313-12247]	IRIS_313-12247	C	ind3	Cambodia	XI-3
DAMNOUEB PHDAU PEN::IRGC 94176-1::[IRIS 313-12249]	IRIS_313-12249	C	ind3	Cambodia	XI-3
KONG MARETH 4 T 1::IRGC 7248-1::[IRIS 313-10557]	IRIS_313-10557	C	ind3	Cambodia	XI-3
PREAH SIHANOUK::IRGC 11328-2::[IRIS 313-10648]	IRIS_313-10648	C	ind3	Cambodia	XI-3
KHSAY VENG::IRGC 22915-1::[IRIS 313-10903]	IRIS_313-10903	C	ind3	Cambodia	XI-3
KREM KRAHAM::IRGC 22981-2::[IRIS 313-10904]	IRIS_313-10904	C	ind3	Cambodia	XI-3
KUOL DAUN THNONG::IRGC 22986-1::[IRIS 313-10905]	IRIS_313-10905	C	ind3	Cambodia	XI-3
LUA NEP 4416::IRGC 23006-1::[IRIS 313-10906]	IRIS_313-10906	C	ind3	Cambodia	XI-3
MARECH S V R::IRGC 23011-2::[IRIS 313-10907]	IRIS_313-10907	C	ind3	Cambodia	XI-3
MOROM::IRGC 23016-2::[IRIS 313-10908]	IRIS_313-10908	C	ind3	Cambodia	XI-3
NEANG CHAN::IRGC 23034-1::[IRIS 313-10909]	IRIS_313-10909	C	ind3	Cambodia	XI-3
NEANG MAC::IRGC 23071-1::[IRIS 313-10910]	IRIS_313-10910	C	ind3	Cambodia	XI-3
NEANG NARY::IRGC 23084-1::[IRIS 313-10911]	IRIS_313-10911	C	ind3	Cambodia	XI-3
NEANG SAATH K 45::IRGC 23109-2::[IRIS 313-10912]	IRIS_313-10912	C	ind3	Cambodia	XI-3
PHAT PRORMOL::IRGC 23143-1::[IRIS 313-10913]	IRIS_313-10913	C	ind3	Cambodia	XI-3
PHCAR SLA KI::IRGC 23169-2::[IRIS 313-10915]	IRIS_313-10915	C	ind3	Cambodia	XI-3
ANG KANG K P::IRGC 22716-2::[IRIS 313-10898]	IRIS_313-10898	C	ind3	Cambodia	XI-3
DAMNOEUB KHSE SAUT::IRGC 22819-2::[IRIS 313-10899]	IRIS_313-10899	C	ind3	Cambodia	XI-3
DAMNOEUB POR HING::IRGC 22841-2::[IRIS 313-10900]	IRIS_313-10900	C	ind3	Cambodia	XI-3
DAMNOEUB THPOIL HING::IRGC 22856-2::[IRIS 313-10901]	IRIS_313-10901	C	ind3	Cambodia	XI-3
KAMPING POUY::IRGC 22876-2::[IRIS 313-10902]	IRIS_313-10902	C	ind3	Cambodia	XI-3
SRAU THMOR::IRGC 29904-1::[IRIS 313-11089]	IRIS_313-11089	C	ind3	Cambodia	XI-3
KABIN::IRGC 29752-1::[IRIS 313-11084]	IRIS_313-11084	C	ind3	Cambodia	XI-3
PONG SANG A::IRGC 29881-2::[IRIS 313-11087]	IRIS_313-11087	C	ind3	Cambodia	XI-3
SRAU KHSAI::IRGC 29896-2::[IRIS 313-11088]	IRIS_313-11088	C	ind3	Cambodia	XI-3
LUO SI ZHAN::IRGC 67211-1::[IRIS 313-11728]	IRIS_313-11728	T	ind3	China	XI-3
MELEKE::IRGC 56823-1::[IRIS 313-9989]	IRIS_313-9989	C	ind3	Cote d'Ivoire	XI-3
ZO::IRGC 56914-1::[IRIS 313-11528]	IRIS_313-11528	C	ind3	Cote d'Ivoire	XI-3
N'YA NOFF::IRGC 69749-1::[IRIS 313-11786]	IRIS_313-11786	T	ind3	Gambia	XI-3
[truncated: 1,025 more rows]

## Sheet: C (G) only
JAPONICA NIPPONBARE POSITIONS	ASSAY ID	34287911	SUBPOPULATION	Country	K9_group_Admixture
GENIT::IRGC 3272-1::[IRIS 313-9778]	IRIS_313-9778	C	admix	Argentina	admix
GASMAL 339::IRGC 29333-1::[IRIS 313-11066]	IRIS_313-11066	C	admix	Bangladesh	admix
TUPA::IRGC 29432-1::[IRIS 313-11070]	IRIS_313-11070	C	admix	Bangladesh	admix
DHALA AMAN 973::IRGC 32861-1::[IRIS 313-11125]	IRIS_313-11125	C	admix	Bangladesh	admix
YANGKUM (RED)::[IRIS 313-9404]	IRIS_313-9404	C	admix	Bhutan	admix
KOCHUM::IRGC 64906-1::[IRIS 313-11690]	IRIS_313-11690	C	admix	Bhutan	admix
BRANCO PRECOCE::IRGC 50441-2::[IRIS 313-11425]	IRIS_313-11425	C	admix	Brazil	admix
BAWANGBIAN 1::[B084]	B084	C	admix	China	admix
MUGUANUO::[B086]	B086	C	admix	China	admix
GENG 7623::[B141]	B141	C	admix	China	admix
NINGHUI 21::[B142]	B142	C	admix	China	admix
QB_604::[CX210]	CX210	C	admix	China	admix
C349::[CX286]	CX286	C	admix	China	admix
COMPACT PLANT TYPE MATERIAL::[CX365]	CX365	C	admix	China	admix
YSBR1::[CX395]	CX395	C	admix	China	admix
C418::[CX6]	CX6	C	admix	China	admix
MALOGBANA::IRGC 16086-1::[IRIS 313-10729]	IRIS_313-10729	C	admix	Cote d'Ivoire	admix
ARC 12536::IRGC 41068-1::[IRIS 313-9053]	IRIS_313-9053	C	admix	India	admix
ARC 10916::IRGC 12673-1::[IRIS 313-10676]	IRIS_313-10676	C	admix	India	admix
ARC 7263::IRGC 20570-2::[IRIS 313-10850]	IRIS_313-10850	C	admix	India	admix
ARC 10537::IRGC 20981-1::[IRIS 313-10856]	IRIS_313-10856	C	admix	India	admix
ARC 10825::IRGC 21082-1::[IRIS 313-10857]	IRIS_313-10857	C	admix	India	admix
ARC 11338::IRGC 21329-1::[IRIS 313-10864]	IRIS_313-10864	C	admix	India	admix
ARC 12490::IRGC 22095-1::[IRIS 313-10883]	IRIS_313-10883	C	admix	India	admix
ARC 6579::IRGC 42510-1::[IRIS 313-11290]	IRIS_313-11290	C	admix	India	admix
ARC 11397::IRGC 42664-1::[IRIS 313-11295]	IRIS_313-11295	C	admix	India	admix
ARC 13460::IRGC 42732-2::[IRIS 313-11297]	IRIS_313-11297	C	admix	India	admix
POENOET HITAM::IRGC 8193-1::[IRIS 313-8324]	IRIS_313-8324	C	admix	Indonesia	admix
SUKARADJA::IRGC 18936-1::[IRIS 313-9242]	IRIS_313-9242	C	admix	Indonesia	admix
ANDEL WELUT::IRGC 16339-1::[IRIS 313-10738]	IRIS_313-10738	C	admix	Indonesia	admix
PARE MAROMBA::IRGC 25074-2::[IRIS 313-10948]	IRIS_313-10948	C	admix	Indonesia	admix
TELURIKAN::IRGC 27478-1::[IRIS 313-11012]	IRIS_313-11012	C	admix	Indonesia	admix
TJANTAJAN::[B173]	B173	C	admix	Indonesia	admix
FRAGANCE::GERVEX 1651-C1::[IRIS 313-8184]	IRIS_313-8184	C	admix	Italy	admix
UKON NISHIKI::IRGC 8314-1::[IRIS 313-10585]	IRIS_313-10585	C	admix	Japan	admix
GINGA::[CX112]	CX112	C	admix	Japan	admix
MILYANG23::[CX29]	CX29	C	admix	Korea, Republic of	admix
KHAO PA SIEV::IRGC 30063-1::[IRIS 313-11092]	IRIS_313-11092	C	admix	Lao People's Democratic Republic	admix
BETSILAIZINA::GERVEX 8405-C1::[IRIS 313-7646]	IRIS_313-7646	C	admix	Madagascar	admix
AMBOHIMANDAY::IRGC 68330-1::[IRIS 313-11754]	IRIS_313-11754	C	admix	Madagascar	admix
VARY LAVA DE BOLOGNE::IRGC 69101-1::[IRIS 313-11767]	IRIS_313-11767	C	admix	Madagascar	admix
PULUT MERAH 2::IRGC 60427-1::[IRIS 313-11591]	IRIS_313-11591	C	admix	Malaysia	admix
DELI 2::IRGC 80313-1::[IRIS 313-12030]	IRIS_313-12030	C	admix	Malaysia	admix
MR39::[CX316]	CX316	C	admix	Malaysia	admix
C 1 6-5-2::IRGC 10669-1::[IRIS 313-9818]	IRIS_313-9818	C	admix	Mexico	admix
NGAKWE THETYIN::IRGC 33477-2::[IRIS 313-11136]	IRIS_313-11136	C	admix	Myanmar	admix
YERI BUTUKA::IRGC 82591-1::[IRIS 313-12065]	IRIS_313-12065	C	admix	Nigeria	admix
TOG5674::[CX400]	CX400	C	admix	Nigeria	admix
ZIRA SHAHI::IRGC 28327-1::[IRIS 313-11035]	IRIS_313-11035	C	admix	Pakistan	admix
RUBIO::[CX103]	CX103	C	admix	Peru	admix
FIDJI::GERVEX 1636-C1::[IRIS 313-8172]	IRIS_313-8172	C	admix	Philippines	admix
IR47686-4-4-B-1::[CX242]	CX242	C	admix	Philippines	admix
CX579::[CX579]	CX579	C	admix	Philippines	admix
CIWINI SML::IRGC 50642-1::[IRIS 313-9939]	IRIS_313-9939	C	admix	Surinam	admix
SML ACORNI::IRGC 13389-1::[IRIS 313-9464]	IRIS_313-9464	C	admix	Surinam	admix
PAOTSUPAGAIAHON::IRGC 17072-1::[IRIS 313-8873]	IRIS_313-8873	C	admix	Taiwan	admix
TAIZHONG 65/TAIZHONGHR539::[B158]	B158	C	admix	Taiwan	admix
NEWREX::IRGC 64657-1::[IRIS 313-9648]	IRIS_313-9648	C	admix	United States of America	admix
TOG6542::[CX402]	CX402	C	admix	West Africa	admix
MARHARORA::IRGC 63511-1::[IRIS 313-11663]	IRIS_313-11663	C	admix	Zimbabwe	admix
BHADOIA 303::IRGC 6588-1::[IRIS 313-8321]	IRIS_313-8321	C	aus	Bangladesh	cA (Aus)
HOLOI BASH (SOLOI BASH)::IRGC 64778-1::[IRIS 313-8721]	IRIS_313-8721	C	aus	Bangladesh	cA (Aus)
BATHURI::IRGC 25838-1::[IRIS 313-8963]	IRIS_313-8963	C	aus	Bangladesh	cA (Aus)
NOROI::IRGC 31611-1::[IRIS 313-8864]	IRIS_313-8864	C	aus	Bangladesh	cA (Aus)
KOYRA::IRGC 77267-1::[IRIS 313-8283]	IRIS_313-8283	C	aus	Bangladesh	cA (Aus)
AUS 439::IRGC 29221-1::[IRIS 313-8641]	IRIS_313-8641	C	aus	Bangladesh	cA (Aus)
EJALI::IRGC 53500-1::[IRIS 313-11484]	IRIS_313-11484	C	aus	Bangladesh	cA (Aus)
GORIA::IRGC 58736-1::[IRIS 313-11557]	IRIS_313-11557	C	aus	Bangladesh	cA (Aus)
PORASHI::IRGC 78397-1::[IRIS 313-11982]	IRIS_313-11982	C	aus	Bangladesh	cA (Aus)
DD 126::IRGC 8667-1::[IRIS 313-10598]	IRIS_313-10598	C	aus	Bangladesh	cA (Aus)
DM 49::IRGC 8775-1::[IRIS 313-10602]	IRIS_313-10602	C	aus	Bangladesh	cA (Aus)
DV 86::IRGC 8840-1::[IRIS 313-10605]	IRIS_313-10605	C	aus	Bangladesh	cA (Aus)
PANKHIRAJ::IRGC 24139-1::[IRIS 313-10930]	IRIS_313-10930	C	aus	Bangladesh	cA (Aus)
LAKHSMI DIGHA::IRGC 26390-2::[IRIS 313-10976]	IRIS_313-10976	C	aus	Bangladesh	cA (Aus)
JHUL DIGA::IRGC 26478-1::[IRIS 313-10981]	IRIS_313-10981	C	aus	Bangladesh	cA (Aus)
SUNGA WALA::IRGC 26802-1::[IRIS 313-10987]	IRIS_313-10987	C	aus	Bangladesh	cA (Aus)
LOROI::IRGC 27567-1::[IRIS 313-11017]	IRIS_313-11017	C	aus	Bangladesh	cA (Aus)
AUS 219::IRGC 29031-1::[IRIS 313-11049]	IRIS_313-11049	C	aus	Bangladesh	cA (Aus)
AUS 233::IRGC 29036-1::[IRIS 313-11050]	IRIS_313-11050	C	aus	Bangladesh	cA (Aus)
AUS 242::IRGC 29040-1::[IRIS 313-11051]	IRIS_313-11051	C	aus	Bangladesh	cA (Aus)
AUS 278::IRGC 29068-1::[IRIS 313-11052]	IRIS_313-11052	C	aus	Bangladesh	cA (Aus)
AUS 295::IRGC 29083-1::[IRIS 313-11054]	IRIS_313-11054	C	aus	Bangladesh	cA (Aus)
AUS 308::IRGC 29096-1::[IRIS 313-11057]	IRIS_313-11057	C	aus	Bangladesh	cA (Aus)
AUS 449::IRGC 29230-1::[IRIS 313-11061]	IRIS_313-11061	C	aus	Bangladesh	cA (Aus)
KORTIK KAIKA::IRGC 31841-1::[IRIS 313-11116]	IRIS_313-11116	C	aus	Bangladesh	cA (Aus)
DHARIAL::IRGC 34034-1::[IRIS 313-11154]	IRIS_313-11154	C	aus	Bangladesh	cA (Aus)
NATEL BORO::IRGC 34749-1::[IRIS 313-11163]	IRIS_313-11163	C	aus	Bangladesh	cA (Aus)
ZARBASAIL::IRGC 37346-1::[IRIS 313-11210]	IRIS_313-11210	C	aus	Bangladesh	cA (Aus)
NARIKEL BADI::IRGC 37550-1::[IRIS 313-11213]	IRIS_313-11213	C	aus	Bangladesh	cA (Aus)
SHITTA AMAN::IRGC 37596-1::[IRIS 313-11214]	IRIS_313-11214	C	aus	Bangladesh	cA (Aus)
KHAMA 1183::IRGC 37685-2::[IRIS 313-11216]	IRIS_313-11216	C	aus	Bangladesh	cA (Aus)
KALABOKRI::IRGC 43872-1::[IRIS 313-11324]	IRIS_313-11324	C	aus	Bangladesh	cA (Aus)
DANGAR::IRGC 76296-1::[IRIS 313-9610]	IRIS_313-9610	C	aus	India	cA (Aus)
BARI SUTAR::IRGC 52410-1::[IRIS 313-11454]	IRIS_313-11454	C	aus	India	cA (Aus)
D 204-1::IRGC 6445-1::[IRIS 313-10534]	IRIS_313-10534	C	aus	India	cA (Aus)
ARC 5756::IRGC 20220-2::[IRIS 313-10845]	IRIS_313-10845	C	aus	India	cA (Aus)
ARC 7001::IRGC 20436-1::[IRIS 313-10849]	IRIS_313-10849	C	aus	India	cA (Aus)
ARC 11822::IRGC 21677-1::[IRIS 313-10873]	IRIS_313-10873	C	aus	India	cA (Aus)
BENA JHUPI::IRGC 34850-2::[IRIS 313-11165]	IRIS_313-11165	C	aus	India	cA (Aus)
ARC 7425::IRGC 42538-1::[IRIS 313-11291]	IRIS_313-11291	C	aus	India	cA (Aus)
KALAR KAR::IRGC 49737-2::[IRIS 313-11413]	IRIS_313-11413	C	aus	India	cA (Aus)
KASALATH::[CX227]	CX227	C	aus	India	cA (Aus)
TAK::IRGC 73124-1::[IRIS 313-8655]	IRIS_313-8655	C	aus	Pakistan	cA (Aus)
JAMBALI::IRGC 73101-1::[IRIS 313-9449]	IRIS_313-9449	C	aus	Pakistan	cA (Aus)
SOLAY GHAT::IRGC 73121-1::[IRIS 313-9695]	IRIS_313-9695	C	aus	Pakistan	cA (Aus)
RATUA 81::IRGC 6829-1::[IRIS 313-10549]	IRIS_313-10549	C	aus	Pakistan	cA (Aus)
KARUTHA SEENATI::IRGC 15515-2::[IRIS 313-10718]	IRIS_313-10718	C	aus	Sri Lanka	cA (Aus)
TK DEEP STRAW 34-786::IRGC 38522-1::[IRIS 313-9170]	IRIS_313-9170	C	aro	Bangladesh	cB (Bas)
TK RED 35-799::IRGC 38535-1::[IRIS 313-9682]	IRIS_313-9682	C	aro	Bangladesh	cB (Bas)
BEGUNBICHI 33::IRGC 29260-1::[IRIS 313-11062]	IRIS_313-11062	C	aro	Bangladesh	cB (Bas)
PANKAIT 31::IRGC 29377-1::[IRIS 313-11068]	IRIS_313-11068	C	aro	Bangladesh	cB (Bas)
TUPA 15-3::IRGC 29416-2::[IRIS 313-11069]	IRIS_313-11069	C	aro	Bangladesh	cB (Bas)
MOTANGA::IRGC 49242-2::[IRIS 313-11401]	IRIS_313-11401	C	aro	Bangladesh	cB (Bas)
ARC 13829::[IRIS 313-8712]	IRIS_313-8712	C	aro	India	cB (Bas)
ARC 7091::IRGC 20491-1::[IRIS 313-8498]	IRIS_313-8498	C	aro	India	cB (Bas)
ARC 7229::IRGC 12331-1::[IRIS 313-9172]	IRIS_313-9172	C	aro	India	cB (Bas)
ARC 10296::IRGC 12421-2::[IRIS 313-10670]	IRIS_313-10670	C	aro	India	cB (Bas)
ARC 7296::IRGC 20585-1::[IRIS 313-10851]	IRIS_313-10851	C	aro	India	cB (Bas)
ARC 7281::IRGC 24252-2::[IRIS 313-10933]	IRIS_313-10933	C	aro	India	cB (Bas)
ARC 13515::IRGC 41134-2::[IRIS 313-11259]	IRIS_313-11259	C	aro	India	cB (Bas)
ARC 18578::IRGC 42459-2::[IRIS 313-11289]	IRIS_313-11289	C	aro	India	cB (Bas)
ARC 10975::IRGC 42611-2::[IRIS 313-11293]	IRIS_313-11293	C	aro	India	cB (Bas)
ARC 14398::IRGC 41544-2::[IRIS 313-11268]	IRIS_313-11268	C	aro	India	cB (Bas)
ARC 14663::IRGC 41671-2::[IRIS 313-11270]	IRIS_313-11270	C	aro	India	cB (Bas)
BUCHI::IRGC 45237-2::[IRIS 313-11352]	IRIS_313-11352	C	aro	India	cB (Bas)
NS 1576::IRGC 68951-1::[IRIS 313-10032]	IRIS_313-10032	C	aro	Madagascar	cB (Bas)
IRAT 118::IRGC 55785-1::[IRIS 313-9978]	IRIS_313-9978	C	aro	Madagascar	cB (Bas)
KYAIN WAR ME DONE::IRGC 82819-1::[IRIS 313-12074]	IRIS_313-12074	C	aro	Myanmar	cB (Bas)
HALIDA::IRGC 59005-1::[IRIS 313-11564]	IRIS_313-11564	C	aro	Nepal	cB (Bas)
FORTUNA INIA::IRGC 55865-1::[IRIS 313-9980]	IRIS_313-9980	C	japx	Argentina	GJ-adm
EAN 4 C 1::IRGC 26016-1::[IRIS 313-9193]	IRIS_313-9193	C	japx	Brazil	GJ-adm
CUIABANA::IRTP 17401-C1::[IRIS 313-7870]	IRIS_313-7870	C	japx	Brazil	GJ-adm
JIJUCAS CLARO::[B036]	B036	C	japx	Brazil	GJ-adm
SLAVA::GERVEX 1287-C1::[IRIS 313-8143]	IRIS_313-8143	C	japx	Bulgaria	GJ-adm
PA YANG NOEUGN::IRGC 87778-1::[IRIS 313-12164]	IRIS_313-12164	C	japx	Cambodia	GJ-adm
XINTUAN HEI GU::IRGC 56159-1::[IRIS 313-11522]	IRIS_313-11522	C	japx	China	GJ-adm
LIJIAN 942::IRGC 82399-1::[IRIS 313-12060]	IRIS_313-12060	C	japx	China	GJ-adm
LU TAO 2::IRGC 1175-1::[IRIS 313-10453]	IRIS_313-10453	C	japx	China	GJ-adm
PI 160862-1::IRGC 1452-1::[IRIS 313-10459]	IRIS_313-10459	C	japx	China	GJ-adm
SENG CHUI LIN::IRGC 7313-1::[IRIS 313-10562]	IRIS_313-10562	C	japx	China	GJ-adm
ZAOSHENGBAI::[B003]	B003	C	japx	China	GJ-adm
DANDONGLUDAO::[B069]	B069	C	japx	China	GJ-adm
LAOGUANGTOU 83::[B070]	B070	C	japx	China	GJ-adm
LENGSHUIGU 2::[B109]	B109	C	japx	China	GJ-adm
YUYANNUO::[B136]	B136	C	japx	China	GJ-adm
HUHUI 628::[B144]	B144	C	japx	China	GJ-adm
LENGSHUINUO::[B148]	B148	C	japx	China	GJ-adm
CUNSANLI::[B205]	B205	C	japx	China	GJ-adm
HAOBAYONG 1::[B228]	B228	C	japx	China	GJ-adm
BANJIEMANG2::[B230]	B230	C	japx	China	GJ-adm
QD_441::[CX138]	CX138	C	japx	China	GJ-adm
AI YEH LU::[CX142]	CX142	C	japx	China	GJ-adm
02428-IL::[CX277]	CX277	C	japx	China	GJ-adm
HAN 502::[CX284]	CX284	C	japx	China	GJ-adm
HP121::[CX307]	CX307	C	japx	China	GJ-adm
CT 23::GERVEX 1488-C1::[IRIS 313-8158]	IRIS_313-8158	C	japx	Colombia	GJ-adm
CT 36::GERVEX 1489-C1::[IRIS 313-8159]	IRIS_313-8159	C	japx	Colombia	GJ-adm
ARLESIENNE::GERVEX 1530-C1::[IRIS 313-8168]	IRIS_313-8168	C	japx	France	GJ-adm
CALENDAL::GERVEX 1516-C1::[IRIS 313-8166]	IRIS_313-8166	C	japx	France	GJ-adm
DELTA::GERVEX 1519-C1::[IRIS 313-8167]	IRIS_313-8167	C	japx	France	GJ-adm
MEJANES 2::GERVEX 1560-C1::[IRIS 313-8170]	IRIS_313-8170	C	japx	France	GJ-adm
MELAS::GERVEX 1684-C1::[IRIS 313-8214]	IRIS_313-8214	C	japx	Greece	GJ-adm
ARC 11359::IRGC 21348-1::[IRIS 313-9176]	IRIS_313-9176	C	japx	India	GJ-adm
ARC 10028::IRGC 20656-2::[IRIS 313-10853]	IRIS_313-10853	C	japx	India	GJ-adm
ARC 11281::IRGC 21283-1::[IRIS 313-10862]	IRIS_313-10862	C	japx	India	GJ-adm
ARC 11802::IRGC 21662-2::[IRIS 313-10872]	IRIS_313-10872	C	japx	India	GJ-adm
KHUDWANI ACC 202::IRGC 34154-1::[IRIS 313-11156]	IRIS_313-11156	C	japx	India	GJ-adm
DACCA6::[CX109]	CX109	C	japx	India	GJ-adm
GERDEH::[IRIS 313-8256]	IRIS_313-8256	C	japx	Iran	GJ-adm
MOLO::IRGC 81603-1::[IRIS 313-10111]	IRIS_313-10111	C	japx	Italy	GJ-adm
GITANO::IRGC 82424-1::[IRIS 313-10119]	IRIS_313-10119	C	japx	Italy	GJ-adm
SALVO::GERVEX 1672-C1::[IRIS 313-8205]	IRIS_313-8205	C	japx	Italy	GJ-adm
GRITNA::GERVEX 71-C1::[IRIS 313-8029]	IRIS_313-8029	C	japx	Italy	GJ-adm
LUXOR::GERVEX 1662-C1::[IRIS 313-8195]	IRIS_313-8195	C	japx	Italy	GJ-adm
RUBIDIO::GERVEX 146-C1::[IRIS 313-8053]	IRIS_313-8053	C	japx	Italy	GJ-adm
MESTRE::GERVEX 1082-C1::[IRIS 313-8121]	IRIS_313-8121	C	japx	Italy	GJ-adm
LORD::GERVEX 127-C1::[IRIS 313-8049]	IRIS_313-8049	C	japx	Italy	GJ-adm
GRALDO::GERVEX 108-C1::[IRIS 313-8041]	IRIS_313-8041	C	japx	Italy	GJ-adm
RUBINO::GERVEX 80-C1::[IRIS 313-8031]	IRIS_313-8031	C	japx	Italy	GJ-adm
RONCOLO::GERVEX 124-C1::[IRIS 313-8048]	IRIS_313-8048	C	japx	Italy	GJ-adm
GIGANTE VERCELLI::GERVEX 1408-C1::[IRIS 313-8154]	IRIS_313-8154	C	japx	Italy	GJ-adm
AUGUSTO::GERVEX 1643-C1::[IRIS 313-8177]	IRIS_313-8177	C	japx	Italy	GJ-adm
ANSEATICO::GERVEX 67-C1::[IRIS 313-8027]	IRIS_313-8027	C	japx	Italy	GJ-adm
RIZZOTTO 51/1::GERVEX 50-C1::[IRIS 313-8023]	IRIS_313-8023	C	japx	Italy	GJ-adm
DORELLA::GERVEX 100-C1::[IRIS 313-8037]	IRIS_313-8037	C	japx	Italy	GJ-adm
RIKUTO KEMOCHI::[IRIS 313-9523]	IRIS_313-9523	C	japx	Japan	GJ-adm
JOKJEBICHAL::IRGC 77663-1::[IRIS 313-10096]	IRIS_313-10096	C	japx	Korea, Republic of	GJ-adm
KHAO NAM YEN::IRGC 29546-2::[IRIS 313-11075]	IRIS_313-11075	C	japx	Lao People's Democratic Republic	GJ-adm
LOMPUG::IRGC 71559-1::[IRIS 313-8883]	IRIS_313-8883	C	japx	Malaysia	GJ-adm
MANAUTHUKHA::[CX32]	CX32	C	japx	Myanmar	GJ-adm
CANLUBANG::IRGC 69816-1::[IRIS 313-11788]	IRIS_313-11788	C	japx	Philippines	GJ-adm
IR69428-6-1-1-3-3::[CX205]	CX205	C	japx	Philippines	GJ-adm
OTA::GERVEX 1145-C1::[IRIS 313-8124]	IRIS_313-8124	C	japx	Portugal	GJ-adm
HAREM::GERVEX 929-C1::[IRIS 313-8116]	IRIS_313-8116	C	japx	Portugal	GJ-adm
FAMILIA 181::GERVEX 901-C1::[IRIS 313-8115]	IRIS_313-8115	C	japx	Portugal	GJ-adm
SANDOCA::GERVEX 1262-C1::[IRIS 313-8139]	IRIS_313-8139	C	japx	Portugal	GJ-adm
SAGRES::GERVEX 1258-C1::[IRIS 313-8137]	IRIS_313-8137	C	japx	Portugal	GJ-adm
AMARELES::[CX139]	CX139	C	japx	Portugal	GJ-adm
KULON::GERVEX 1473-C1::[IRIS 313-8155]	IRIS_313-8155	C	japx	Russia	GJ-adm
EGYPTIAN::IRGC 3217-1::[IRIS 313-9774]	IRIS_313-9774	C	japx	Turkey	GJ-adm
CALROSE 76::IRGC 34275-1::[IRIS 313-8669]	IRIS_313-8669	C	japx	United States of America	GJ-adm
IMPROVED BLUE ROSE::IRGC 5022-1::[IRIS 313-9366]	IRIS_313-9366	C	japx	United States of America	GJ-adm
CP 231::IRGC 34018-1::[IRIS 313-8658]	IRIS_313-8658	C	japx	United States of America	GJ-adm
NEP NGAU::IRGC 78369-1::[IRIS 313-8735]	IRIS_313-8735	C	japx	Viet Nam	GJ-adm
NEP HOA VANG::[IRIS 313-8690]	IRIS_313-8690	C	japx	Viet Nam	GJ-adm
CAU1::[CX353]	CX353	C	japx	Viet Nam	GJ-adm
CAU2::[CX354]	CX354	C	japx	Viet Nam	GJ-adm
TSCHINANANGKA::IRGC 64935-1::[IRIS 313-9048]	IRIS_313-9048	C	subtrop	Bhutan	GJ-sbtrp
DAGPA MRAS::IRGC 62166-1::[IRIS 313-8486]	IRIS_313-8486	C	subtrop	Bhutan	GJ-sbtrp
MANDASHERPO::IRGC 64913-1::[IRIS 313-8519]	IRIS_313-8519	C	subtrop	Bhutan	GJ-sbtrp
JANA (NAM)::IRGC 64897-1::[IRIS 313-8815]	IRIS_313-8815	C	subtrop	Bhutan	GJ-sbtrp
KAMNAM::IRGC 64902-1::[IRIS 313-8857]	IRIS_313-8857	C	subtrop	Bhutan	GJ-sbtrp
DAGPA BARA::IRGC 64887-1::[IRIS 313-9529]	IRIS_313-9529	C	subtrop	Bhutan	GJ-sbtrp
BALINGMI::IRGC 62156-1::[IRIS 313-8637]	IRIS_313-8637	C	subtrop	Bhutan	GJ-sbtrp
SHANGYIPA::IRGC 64928-1::[IRIS 313-11691]	IRIS_313-11691	C	subtrop	Bhutan	GJ-sbtrp
KAO SONG HAI::IRGC 61827-1::[IRIS 313-11623]	IRIS_313-11623	C	subtrop	China	GJ-sbtrp
XISHI 15::[B134]	B134	C	subtrop	China	GJ-sbtrp
LAMUJIA::[B241]	B241	C	subtrop	China	GJ-sbtrp
SHANJIUGU::[B245]	B245	C	subtrop	China	GJ-sbtrp
HAOMAKE (K)::[B266]	B266	C	subtrop	China	GJ-sbtrp
CIRAD 358::C1::[IRIS 313-7859]	IRIS_313-7859	C	subtrop	Cote d'Ivoire	GJ-sbtrp
ARC 11430 B::IRGC 14567-1::[IRIS 313-8999]	IRIS_313-8999	C	subtrop	India	GJ-sbtrp
IC 25690::IRGC 53973-1::[IRIS 313-11494]	IRIS_313-11494	C	subtrop	India	GJ-sbtrp
IARI 11387::IRGC 19573-1::[IRIS 313-10834]	IRIS_313-10834	C	subtrop	India	GJ-sbtrp
ARC 6188::IRGC 20370-1::[IRIS 313-10848]	IRIS_313-10848	C	subtrop	India	GJ-sbtrp
ARC 11424::IRGC 21380-2::[IRIS 313-10865]	IRIS_313-10865	C	subtrop	India	GJ-sbtrp
ARC 11478::IRGC 21418-1::[IRIS 313-10866]	IRIS_313-10866	C	subtrop	India	GJ-sbtrp
ARC 11538::IRGC 21463-1::[IRIS 313-10867]	IRIS_313-10867	C	subtrop	India	GJ-sbtrp
ARC 11768::IRGC 21630-1::[IRIS 313-10870]	IRIS_313-10870	C	subtrop	India	GJ-sbtrp
ARC 11946::IRGC 21768-2::[IRIS 313-10874]	IRIS_313-10874	C	subtrop	India	GJ-sbtrp
ARC 12493::IRGC 22098-1::[IRIS 313-10884]	IRIS_313-10884	C	subtrop	India	GJ-sbtrp
ARC 12655::IRGC 22226-2::[IRIS 313-10886]	IRIS_313-10886	C	subtrop	India	GJ-sbtrp
ARC 12726::IRGC 22288-2::[IRIS 313-10888]	IRIS_313-10888	C	subtrop	India	GJ-sbtrp
ARC 12730::IRGC 22291-1::[IRIS 313-10889]	IRIS_313-10889	C	subtrop	India	GJ-sbtrp
ARC 12861::IRGC 22395-1::[IRIS 313-10890]	IRIS_313-10890	C	subtrop	India	GJ-sbtrp
ARC 13156::IRGC 22514-1::[IRIS 313-10893]	IRIS_313-10893	C	subtrop	India	GJ-sbtrp
ARC 13257::IRGC 22608-1::[IRIS 313-10895]	IRIS_313-10895	C	subtrop	India	GJ-sbtrp
HOKURIKU 52::IRGC 72491-1::[IRIS 313-10056]	IRIS_313-10056	C	subtrop	Japan	GJ-sbtrp
CHAO MEO::IRGC 80273-1::[IRIS 313-12029]	IRIS_313-12029	C	subtrop	Lao People's Democratic Republic	GJ-sbtrp
XIENG KANG::IRGC 82533-1::[IRIS 313-12063]	IRIS_313-12063	C	subtrop	Lao People's Democratic Republic	GJ-sbtrp
NIA::IRGC 82728-1::[IRIS 313-12071]	IRIS_313-12071	C	subtrop	Lao People's Democratic Republic	GJ-sbtrp
HANG::IRGC 82842-1::[IRIS 313-12076]	IRIS_313-12076	C	subtrop	Lao People's Democratic Republic	GJ-sbtrp
YOI::IRGC 82855-1::[IRIS 313-12077]	IRIS_313-12077	C	subtrop	Lao People's Democratic Republic	GJ-sbtrp
MON LAI::IRGC 85857-1::[IRIS 313-12129]	IRIS_313-12129	C	subtrop	Lao People's Democratic Republic	GJ-sbtrp
THATENG::IRGC 86377-1::[IRIS 313-12134]	IRIS_313-12134	C	subtrop	Lao People's Democratic Republic	GJ-sbtrp
LEUANG::IRGC 90000-1::[IRIS 313-12200]	IRIS_313-12200	C	subtrop	Lao People's Democratic Republic	GJ-sbtrp
PANG::IRGC 91987-1::[IRIS 313-12226]	IRIS_313-12226	C	subtrop	Lao People's Democratic Republic	GJ-sbtrp
SET::IRGC 92200-1::[IRIS 313-12227]	IRIS_313-12227	C	subtrop	Lao People's Democratic Republic	GJ-sbtrp
SOM::IRGC 92221-1::[IRIS 313-12228]	IRIS_313-12228	C	subtrop	Lao People's Democratic Republic	GJ-sbtrp
KHAO KHOT::IRGC 93892-1::[IRIS 313-12242]	IRIS_313-12242	C	subtrop	Lao People's Democratic Republic	GJ-sbtrp
A MOUK::IRGC 94474-1::[IRIS 313-12252]	IRIS_313-12252	C	subtrop	Lao People's Democratic Republic	GJ-sbtrp
BAN BONG::IRGC 94565-1::[IRIS 313-12254]	IRIS_313-12254	C	subtrop	Lao People's Democratic Republic	GJ-sbtrp
DENG PEE::IRGC 94991-1::[IRIS 313-12257]	IRIS_313-12257	C	subtrop	Lao People's Democratic Republic	GJ-sbtrp
DON::IRGC 95117-1::[IRIS 313-12258]	IRIS_313-12258	C	subtrop	Lao People's Democratic Republic	GJ-sbtrp
NYAE::IRGC 95302-1::[IRIS 313-12262]	IRIS_313-12262	C	subtrop	Lao People's Democratic Republic	GJ-sbtrp
MUANG TAY::IRGC 98382-1::[IRIS 313-12299]	IRIS_313-12299	C	subtrop	Lao People's Democratic Republic	GJ-sbtrp
POU::IRGC 98968-1::[IRIS 313-12307]	IRIS_313-12307	C	subtrop	Lao People's Democratic Republic	GJ-sbtrp
TAM::IRGC 99161-1::[IRIS 313-12311]	IRIS_313-12311	C	subtrop	Lao People's Democratic Republic	GJ-sbtrp
TA SENG::IRGC 99176-1::[IRIS 313-12312]	IRIS_313-12312	C	subtrop	Lao People's Democratic Republic	GJ-sbtrp
LAI HIN::IRGC 99305-1::[IRIS 313-12313]	IRIS_313-12313	C	subtrop	Lao People's Democratic Republic	GJ-sbtrp
LG 10344::IRGC 99789-1::[IRIS 313-12321]	IRIS_313-12321	C	subtrop	Lao People's Democratic Republic	GJ-sbtrp
VOK::IRGC 99831-1::[IRIS 313-12322]	IRIS_313-12322	C	subtrop	Lao People's Democratic Republic	GJ-sbtrp
BAN KEO::IRGC 99953-1::[IRIS 313-12323]	IRIS_313-12323	C	subtrop	Lao People's Democratic Republic	GJ-sbtrp
BER YA::IRGC 99970-1::[IRIS 313-12324]	IRIS_313-12324	C	subtrop	Lao People's Democratic Republic	GJ-sbtrp
CHAO PEE::IRGC 106767-1::[IRIS 313-12330]	IRIS_313-12330	C	subtrop	Lao People's Democratic Republic	GJ-sbtrp
KON SIM::IRGC 95626-1::[IRIS 313-12265]	IRIS_313-12265	C	subtrop	Lao People's Democratic Republic	GJ-sbtrp
DENG NYAY::IRGC 106907-1::[IRIS 313-12332]	IRIS_313-12332	C	subtrop	Lao People's Democratic Republic	GJ-sbtrp
DO LEUANG::IRGC 106990-1::[IRIS 313-12336]	IRIS_313-12336	C	subtrop	Lao People's Democratic Republic	GJ-sbtrp
DOK HIEN NOI::IRGC 107021-1::[IRIS 313-12337]	IRIS_313-12337	C	subtrop	Lao People's Democratic Republic	GJ-sbtrp
NYAO::IRGC 107091-1::[IRIS 313-12340]	IRIS_313-12340	C	subtrop	Lao People's Democratic Republic	GJ-sbtrp
NYON::IRGC 107099-1::[IRIS 313-12341]	IRIS_313-12341	C	subtrop	Lao People's Democratic Republic	GJ-sbtrp
HAI NA::IRGC 107117-1::[IRIS 313-12342]	IRIS_313-12342	C	subtrop	Lao People's Democratic Republic	GJ-sbtrp
KHAO::IRGC 107359-1::[IRIS 313-12344]	IRIS_313-12344	C	subtrop	Lao People's Democratic Republic	GJ-sbtrp
VIENG::IRGC 107375-2::[IRIS 313-12345]	IRIS_313-12345	C	subtrop	Lao People's Democratic Republic	GJ-sbtrp
LAB::IRGC 107468-1::[IRIS 313-12346]	IRIS_313-12346	C	subtrop	Lao People's Democratic Republic	GJ-sbtrp
LAI DAM::IRGC 107490-1::[IRIS 313-12347]	IRIS_313-12347	C	subtrop	Lao People's Democratic Republic	GJ-sbtrp
LOUK NOK::IRGC 107599-1::[IRIS 313-12348]	IRIS_313-12348	C	subtrop	Lao People's Democratic Republic	GJ-sbtrp
MAK KHEUA DENG::IRGC 107709-1::[IRIS 313-12349]	IRIS_313-12349	C	subtrop	Lao People's Democratic Republic	GJ-sbtrp
MAK KHEUA KANG::IRGC 107712-1::[IRIS 313-12350]	IRIS_313-12350	C	subtrop	Lao People's Democratic Republic	GJ-sbtrp
KHAO LOUANG::IRGC 107770-1::[IRIS 313-12351]	IRIS_313-12351	C	subtrop	Lao People's Democratic Republic	GJ-sbtrp
MEE::IRGC 107773-1::[IRIS 313-12352]	IRIS_313-12352	C	subtrop	Lao People's Democratic Republic	GJ-sbtrp
MOK::IRGC 107804-1::[IRIS 313-12353]	IRIS_313-12353	C	subtrop	Lao People's Democratic Republic	GJ-sbtrp
MAK KHEUA::IRGC 11628-1::[IRIS 313-10653]	IRIS_313-10653	C	subtrop	Lao People's Democratic Republic	GJ-sbtrp
NOK KOD::IRGC 11784-1::[IRIS 313-10656]	IRIS_313-10656	C	subtrop	Lao People's Democratic Republic	GJ-sbtrp
THANGONE::IRGC 11816-1::[IRIS 313-10657]	IRIS_313-10657	C	subtrop	Lao People's Democratic Republic	GJ-sbtrp
LEP HED::IRGC 11917-1::[IRIS 313-10660]	IRIS_313-10660	C	subtrop	Lao People's Democratic Republic	GJ-sbtrp
KHAI DO::IRGC 12903-2::[IRIS 313-10679]	IRIS_313-10679	C	subtrop	Lao People's Democratic Republic	GJ-sbtrp
R 258::IRGC 23702-2::[IRIS 313-10922]	IRIS_313-10922	C	subtrop	Lao People's Democratic Republic	GJ-sbtrp
KHAO DAM::IRGC 29481-3::[IRIS 313-11073]	IRIS_313-11073	C	subtrop	Lao People's Democratic Republic	GJ-sbtrp
LAI HANG HMA::IRGC 29608-2::[IRIS 313-11077]	IRIS_313-11077	C	subtrop	Lao People's Democratic Republic	GJ-sbtrp
KHAO TAM::IRGC 30085-2::[IRIS 313-11093]	IRIS_313-11093	C	subtrop	Lao People's Democratic Republic	GJ-sbtrp
MAK BOUAP::IRGC 30106-3::[IRIS 313-11094]	IRIS_313-11094	C	subtrop	Lao People's Democratic Republic	GJ-sbtrp
YARSABA::IRGC 97567-1::[IRIS 313-12289]	IRIS_313-12289	C	subtrop	Myanmar	GJ-sbtrp
KAUK PAHLING::IRGC 95823-2::[IRIS 313-12266]	IRIS_313-12266	C	subtrop	Myanmar	GJ-sbtrp
BUBAW::IRGC 32989-2::[IRIS 313-11127]	IRIS_313-11127	C	subtrop	Myanmar	GJ-sbtrp
KHAW KAR 13::IRGC 36711-1::[IRIS 313-11195]	IRIS_313-11195	C	subtrop	Myanmar	GJ-sbtrp
NABESHI::[IRIS 313-8927]	IRIS_313-8927	C	subtrop	Taiwan	GJ-sbtrp
571::IRGC 48493-1::[IRIS 313-8872]	IRIS_313-8872	C	japx	Thailand	GJ-sbtrp
LEUANG GLIANG::IRGC 71271-1::[IRIS 313-9123]	IRIS_313-9123	C	subtrop	Thailand	GJ-sbtrp
E WAWNG::IRGC 71140-1::[IRIS 313-8884]	IRIS_313-8884	C	subtrop	Thailand	GJ-sbtrp
NAM ROO::IRGC 66996-1::[IRIS 313-10176]	IRIS_313-10176	C	subtrop	Thailand	GJ-sbtrp
YAHNG LEU::IRGC 78279-1::[IRIS 313-8565]	IRIS_313-8565	C	subtrop	Thailand	GJ-sbtrp
BUE GA WA::IRGC 60824-1::[IRIS 313-8599]	IRIS_313-8599	C	subtrop	Thailand	GJ-sbtrp
DAM::IRGC 23710-1::[IRIS 313-8580]	IRIS_313-8580	C	subtrop	Thailand	GJ-sbtrp
CHA LOY OE::C1::[IRIS 313-7856]	IRIS_313-7856	C	subtrop	Thailand	GJ-sbtrp
KHAO' DAENG HAWM::IRGC 71001-1::[IRIS 313-11831]	IRIS_313-11831	C	subtrop	Thailand	GJ-sbtrp
AE WAWNG POO DOO::IRGC 71007-1::[IRIS 313-11832]	IRIS_313-11832	C	subtrop	Thailand	GJ-sbtrp
BUENG MONG LENG WE::IRGC 71088-1::[IRIS 313-11834]	IRIS_313-11834	C	subtrop	Thailand	GJ-sbtrp
SING SAI::IRGC 71442-2::[IRIS 313-11845]	IRIS_313-11845	C	subtrop	Thailand	GJ-sbtrp
TON TIA GUAY NU::IRGC 71467-1::[IRIS 313-11846]	IRIS_313-11846	C	subtrop	Thailand	GJ-sbtrp
PHIT CHZK::IRGC 73317-1::[IRIS 313-11897]	IRIS_313-11897	C	subtrop	Thailand	GJ-sbtrp
PLE LIA::IRGC 73562-1::[IRIS 313-11900]	IRIS_313-11900	C	subtrop	Thailand	GJ-sbtrp
KHAO' NAN::IRGC 74981-1::[IRIS 313-11922]	IRIS_313-11922	C	subtrop	Thailand	GJ-sbtrp
KHAO' NGAW::IRGC 74985-1::[IRIS 313-11923]	IRIS_313-11923	C	subtrop	Thailand	GJ-sbtrp
NAM JAM::IRGC 75069-1::[IRIS 313-11924]	IRIS_313-11924	C	subtrop	Thailand	GJ-sbtrp
SI NAM PUENG::IRGC 75165-1::[IRIS 313-11926]	IRIS_313-11926	C	subtrop	Thailand	GJ-sbtrp
HO MOK::IRGC 73171-1::[IRIS 313-11892]	IRIS_313-11892	C	subtrop	Thailand	GJ-sbtrp
CHABLI CHABOL GLANG::IRGC 23706-1::[IRIS 313-10923]	IRIS_313-10923	C	subtrop	Thailand	GJ-sbtrp
KHAU TRA BONG::IRGC 78342-1::[IRIS 313-8578]	IRIS_313-8578	C	subtrop	Viet Nam	GJ-sbtrp
VIETNAM 1::C1::[IRIS 313-8011]	IRIS_313-8011	C	subtrop	Viet Nam	GJ-sbtrp
ALBANIA RICE::[B034]	B034	C	temp	Albania	GJ-tmp
PRECOZ 2 F A::GERVEX 1182-C1::[IRIS 313-8128]	IRIS_313-8128	C	temp	Argentina	GJ-tmp
SELN 244 A 6-20::GERVEX 1273-C1::[IRIS 313-8141]	IRIS_313-8141	C	temp	Australia	GJ-tmp
HARRA::GERVEX 501-C1::[IRIS 313-8075]	IRIS_313-8075	C	temp	Australia	GJ-tmp
YRM 6-2::GERVEX 1508-C1::[IRIS 313-8164]	IRIS_313-8164	C	temp	Australia	GJ-tmp
YR196::[B055]	B055	C	temp	Australia	GJ-tmp
BERGREIS::IRGC 3150-1::[IRIS 313-9771]	IRIS_313-9771	C	temp	Austria	GJ-tmp
WIR 1072::IRGC 57496-1::[IRIS 313-8890]	IRIS_313-8890	C	temp	Belgium	GJ-tmp
91-382::IRGC 63464-1::[IRIS 313-11661]	IRIS_313-11661	C	temp	Bhutan	GJ-tmp
IAS 22-8 PALMAR::IRGC 26058-1::[IRIS 313-10967]	IRIS_313-10967	C	temp	Brazil	GJ-tmp
KALIN::IRGC 77312-1::[IRIS 313-10089]	IRIS_313-10089	C	temp	Bulgaria	GJ-tmp
PLOVDIV 24::GERVEX 1168-C1::[IRIS 313-8126]	IRIS_313-8126	C	temp	Bulgaria	GJ-tmp
POLIZESTI 28::GERVEX 1170-C1::[IRIS 313-8127]	IRIS_313-8127	C	temp	Bulgaria	GJ-tmp
RODINA::GERVEX 1234-C1::[IRIS 313-8129]	IRIS_313-8129	C	temp	Bulgaria	GJ-tmp
SAEDINENIE::GERVEX 1255-C1::[IRIS 313-8135]	IRIS_313-8135	C	temp	Bulgaria	GJ-tmp
JUBILIENI::GERVEX 992-C1::[IRIS 313-8119]	IRIS_313-8119	C	temp	Bulgaria	GJ-tmp
CHIPKA::GERVEX 837-C1::[IRIS 313-8112]	IRIS_313-8112	C	temp	Bulgaria	GJ-tmp
PLOVDIV 22::GERVEX 1167-C1::[IRIS 313-8125]	IRIS_313-8125	C	temp	Bulgaria	GJ-tmp
AERJITUO::[B017]	B017	C	temp	Bulgaria	GJ-tmp
KANU DAM::IRGC 29755-1::[IRIS 313-9249]	IRIS_313-9249	C	temp	Cambodia	GJ-tmp
SRAU SLAP::IRGC 23267-2::[IRIS 313-10916]	IRIS_313-10916	C	temp	Cambodia	GJ-tmp
BULI INIA::IRGC 116961-1::[IRIS 313-10258]	IRIS_313-10258	C	temp	Chile	GJ-tmp
81 A 32::IRGC 60162-1::[IRIS 313-9140]	IRIS_313-9140	C	temp	China	GJ-tmp
AI DA ZHONG::IRGC 59348-1::[IRIS 313-9724]	IRIS_313-9724	C	temp	China	GJ-tmp
CHUNG YI::IRGC 1427-1::[IRIS 313-9233]	IRIS_313-9233	C	temp	China	GJ-tmp
NONG KE::IRGC 59807-1::[IRIS 313-9468]	IRIS_313-9468	C	temp	China	GJ-tmp
DA DAO TOU::IRGC 59499-1::[IRIS 313-9725]	IRIS_313-9725	C	temp	China	GJ-tmp
HAN NUO::IRGC 59591-1::[IRIS 313-10164]	IRIS_313-10164	C	temp	China	GJ-tmp
DAN YAN NUO::IRGC 4860-1::[IRIS 313-8481]	IRIS_313-8481	C	temp	China	GJ-tmp
FU LI HONG::IRGC 70250-1::[IRIS 313-8387]	IRIS_313-8387	C	temp	China	GJ-tmp
HAN NUO::IRGC 82350-1::[IRIS 313-10228]	IRIS_313-10228	C	temp	China	GJ-tmp
RPC 12::GERVEX 1505-C1::[IRIS 313-8162]	IRIS_313-8162	C	temp	China	GJ-tmp
SANGHAI::GERVEX 1264-C1::[IRIS 313-8140]	IRIS_313-8140	C	temp	China	GJ-tmp
BAI MANG AI ZHONG::IRGC 59408-1::[IRIS 313-11571]	IRIS_313-11571	C	temp	China	GJ-tmp
HEI TOU HONG::IRGC 59595-1::[IRIS 313-11574]	IRIS_313-11574	C	temp	China	GJ-tmp
HONG PI NUO::IRGC 59638-1::[IRIS 313-11575]	IRIS_313-11575	C	temp	China	GJ-tmp
LUAN DAO::IRGC 59762-1::[IRIS 313-11578]	IRIS_313-11578	C	temp	China	GJ-tmp
WAN GENG BAI DAO TOU::IRGC 59948-1::[IRIS 313-11582]	IRIS_313-11582	C	temp	China	GJ-tmp
YI SUI QI::IRGC 60088-1::[IRIS 313-11584]	IRIS_313-11584	C	temp	China	GJ-tmp
36037-1::IRGC 60177-2::[IRIS 313-11586]	IRIS_313-11586	C	temp	China	GJ-tmp
FEI ZHAO 12::IRGC 62683-1::[IRIS 313-11651]	IRIS_313-11651	C	temp	China	GJ-tmp
GONG SHE 9::IRGC 62693-1::[IRIS 313-11652]	IRIS_313-11652	C	temp	China	GJ-tmp
PL 3165::IRGC 62827-1::[IRIS 313-11654]	IRIS_313-11654	C	temp	China	GJ-tmp
SI WAN 14::IRGC 63019-1::[IRIS 313-11655]	IRIS_313-11655	C	temp	China	GJ-tmp
MAO ZHA NUO::IRGC 70335-1::[IRIS 313-11803]	IRIS_313-11803	C	temp	China	GJ-tmp
FAN GENG 6::IRGC 70243-1::[IRIS 313-11800]	IRIS_313-11800	C	temp	China	GJ-tmp
DUAN SHEN ZI::IRGC 73962-1::[IRIS 313-11908]	IRIS_313-11908	C	temp	China	GJ-tmp
PEI ZAO 15::IRGC 75247-1::[IRIS 313-11931]	IRIS_313-11931	C	temp	China	GJ-tmp
HUA 24::IRGC 82127-1::[IRIS 313-12054]	IRIS_313-12054	C	temp	China	GJ-tmp
LIGEN 2::IRGC 82398-1::[IRIS 313-12059]	IRIS_313-12059	C	temp	China	GJ-tmp
YUNLEN 13::IRGC 82402-1::[IRIS 313-12061]	IRIS_313-12061	C	temp	China	GJ-tmp
LITCHIKIANG::IRGC 7287-1::[IRIS 313-10558]	IRIS_313-10558	C	temp	China	GJ-tmp
FI LAI FENG::IRGC 7288-1::[IRIS 313-10559]	IRIS_313-10559	C	temp	China	GJ-tmp
SHA TIAO TSAO::IRGC 7339-1::[IRIS 313-10563]	IRIS_313-10563	C	temp	China	GJ-tmp
TSAO SIAO PEH TAO::IRGC 8265-2::[IRIS 313-10583]	IRIS_313-10583	C	temp	China	GJ-tmp
CHING HSI 15::IRGC 36852-1::[IRIS 313-11201]	IRIS_313-11201	C	temp	China	GJ-tmp
4583::IRGC 36894-2::[IRIS 313-11202]	IRIS_313-11202	C	temp	China	GJ-tmp
HEIBIAO::[B001]	B001	C	temp	China	GJ-tmp
SANSUIJIN::[B002]	B002	C	temp	China	GJ-tmp
TIEGANWU::[B056]	B056	C	temp	China	GJ-tmp
XIUSHUI 115::[B057]	B057	C	temp	China	GJ-tmp
GUANGKEXIANGNUO::[B066]	B066	C	temp	China	GJ-tmp
GAOYANGDIANDAO DAHONGMANG::[B068]	B068	C	temp	China	GJ-tmp
MUXIQIU::[B071]	B071	C	temp	China	GJ-tmp
HONGKEZHENUO::[B100]	B100	C	temp	China	GJ-tmp
YANGKENUO::[B101]	B101	C	temp	China	GJ-tmp
MAGUZI::[B102]	B102	C	temp	China	GJ-tmp
LAOHONGDAO::[B103]	B103	C	temp	China	GJ-tmp
HUANGPINUO::[B110]	B110	C	temp	China	GJ-tmp
ZIMANGFEIE::[B111]	B111	C	temp	China	GJ-tmp
LIXINGENG::[B117]	B117	C	temp	China	GJ-tmp
LIAOGENG 287::[B122]	B122	C	temp	China	GJ-tmp
GENG 87-304::[B124]	B124	C	temp	China	GJ-tmp
76--1::[B143]	B143	C	temp	China	GJ-tmp
ZAOSHUNONGHU 6::[B152]	B152	C	temp	China	GJ-tmp
LIMING B::[B154]	B154	C	temp	China	GJ-tmp
SHUIYUAN 300LI::[B160]	B160	C	temp	China	GJ-tmp
YELICANGHUA::[B161]	B161	C	temp	China	GJ-tmp
BAIGEDAO::[B162]	B162	C	temp	China	GJ-tmp
HONGMISANDAN::[B199]	B199	C	temp	China	GJ-tmp
LONGHUAMAOHU::[B204]	B204	C	temp	China	GJ-tmp
CHIKENUO::[B212]	B212	C	temp	China	GJ-tmp
HONGQI 5::[B215]	B215	C	temp	China	GJ-tmp
WUZIDUI::[B218]	B218	C	temp	China	GJ-tmp
CUNGUNUO::[B223]	B223	C	temp	China	GJ-tmp
GUANTUIBAIHE 1::[B225]	B225	C	temp	China	GJ-tmp
HEIMANGDAO::[B226]	B226	C	temp	China	GJ-tmp
ZHONGHUA 8::[B235]	B235	C	temp	China	GJ-tmp
JINDAO 1::[B236]	B236	C	temp	China	GJ-tmp
ZHENGDAO 5::[B240]	B240	C	temp	China	GJ-tmp
ANNONGWANGENG B::[B250]	B250	C	temp	China	GJ-tmp
XINGGUO::[B258]	B258	C	temp	China	GJ-tmp
WEIGUO::[B263]	B263	C	temp	China	GJ-tmp
CHENNONG 265::[CX14]	CX14	C	temp	China	GJ-tmp
YUAN JING 7::[CX16]	CX16	C	temp	China	GJ-tmp
WUYUGENG 3::[CX165]	CX165	C	temp	China	GJ-tmp
M3122::[CX211]	CX211	C	temp	China	GJ-tmp
CHENNONG 89366::[CX213]	CX213	C	temp	China	GJ-tmp
XUDAO 4::[CX251]	CX251	C	temp	China	GJ-tmp
C52::[CX287]	CX287	C	temp	China	GJ-tmp
MONGOLIA RICE::[CX306]	CX306	C	temp	China	GJ-tmp
JINCHUANYIHAO::[CX329]	CX329	C	temp	China	GJ-tmp
HEXI 41::[CX344]	CX344	C	temp	China	GJ-tmp
YUNGENG 23::[CX345]	CX345	C	temp	China	GJ-tmp
WUYUGENG 20::[CX350]	CX350	C	temp	China	GJ-tmp
053A-3::[CX351]	CX351	C	temp	China	GJ-tmp
YANDAO 8::[CX356]	CX356	C	temp	China	GJ-tmp
YANDAO 9::[CX380]	CX380	C	temp	China	GJ-tmp
HONGZA::[CX383]	CX383	C	temp	China	GJ-tmp
FENGZA::[CX384]	CX384	C	temp	China	GJ-tmp
JINYUAN 85::[CX389]	CX389	C	temp	China	GJ-tmp
YJ30::[CX391]	CX391	C	temp	China	GJ-tmp
NANGENG 46 (SOFT RICE)::[CX397]	CX397	C	temp	China	GJ-tmp
DIANGENG::[CX47]	CX47	C	temp	China	GJ-tmp
NAN-29-2::[CX49]	CX49	C	temp	China	GJ-tmp
TONGNIAN 1::[CX534]	CX534	C	temp	China	GJ-tmp
YUNGUANG 8::[CX56]	CX56	C	temp	China	GJ-tmp
ZHONGCHAO 123::[CX57]	CX57	C	temp	China	GJ-tmp
CX429::[CX429]	CX429	C	temp	China	GJ-tmp
CT 58::GERVEX 1491-C1::[IRIS 313-8160]	IRIS_313-8160	C	temp	Colombia	GJ-tmp
JO SANG DAE YA::IRGC 90852-1::[IRIS 313-9698]	IRIS_313-9698	C	temp	Democratic People's Republic of Korea	GJ-tmp
GAOLIQIU::[B023]	B023	C	temp	Democratic People's Republic of Korea	GJ-tmp
JIANGHUADAO::[B166]	B166	C	temp	Democratic People's Republic of Korea	GJ-tmp
QINGJINZAOSHENG::[B167]	B167	C	temp	Democratic People's Republic of Korea	GJ-tmp
WUDADAOZHONG::[CX116]	CX116	C	temp	Democratic People's Republic of Korea	GJ-tmp
ZIDAO::[CX315]	CX315	C	temp	Democratic People's Republic of Korea	GJ-tmp
SAKHA 102::GERVEX 1687-C1::[IRIS 313-8217]	IRIS_313-8217	C	temp	Egypt	GJ-tmp
SAKHA 103::GERVEX 1688-C1::[IRIS 313-8218]	IRIS_313-8218	C	temp	Egypt	GJ-tmp
NABATED A SMAR::[B038]	B038	C	temp	Egypt	GJ-tmp
GIZA159::[CX58]	CX58	C	temp	Egypt	GJ-tmp
68-2::IRGC 14546-1::[IRIS 313-8399]	IRIS_313-8399	C	temp	France	GJ-tmp
CIGALON::GERVEX 1514-C1::[IRIS 313-8165]	IRIS_313-8165	C	temp	France	GJ-tmp
KELUODUO B::[B179]	B179	C	temp	France	GJ-tmp
WIR 1951::IRGC 51643-1::[IRIS 313-9964]	IRIS_313-9964	C	temp	Georgia	GJ-tmp
WIR 2091::IRGC 57536-1::[IRIS 313-11536]	IRIS_313-11536	C	temp	Georgia	GJ-tmp
ROXANI::GERVEX 1686-C1::[IRIS 313-8216]	IRIS_313-8216	C	temp	Greece	GJ-tmp
AMARELO::IRGC 9389-1::[IRIS 313-9814]	IRIS_313-9814	C	temp	Hungary	GJ-tmp
PI 282203::IRGC 16292-1::[IRIS 313-9880]	IRIS_313-9880	C	temp	Hungary	GJ-tmp
KOPANCSI KEREK::IRGC 9305-1::[IRIS 313-9811]	IRIS_313-9811	C	temp	Hungary	GJ-tmp
SZANISZLO 2::IRGC 9353-1::[IRIS 313-9813]	IRIS_313-9813	C	temp	Hungary	GJ-tmp
H 305-84::IRGC 116988-1::[IRIS 313-10242]	IRIS_313-10242	C	temp	Hungary	GJ-tmp
AUZGUSTA::GERVEX 1634-C1::[IRIS 313-8171]	IRIS_313-8171	C	temp	Hungary	GJ-tmp
AOMIERTE 168::[B016]	B016	C	temp	Hungary	GJ-tmp
T 757::GERVEX 1316-C1::[IRIS 313-8147]	IRIS_313-8147	C	temp	India	GJ-tmp
CT 45::IRGC 34027-2::[IRIS 313-11153]	IRIS_313-11153	C	temp	India	GJ-tmp
K 113::IRGC 34107-1::[IRIS 313-11155]	IRIS_313-11155	C	temp	India	GJ-tmp
K 78-13::IRGC 36794-2::[IRIS 313-11198]	IRIS_313-11198	C	temp	India	GJ-tmp
ROCCA::IRGC 50351-1::[IRIS 313-9937]	IRIS_313-9937	C	temp	Italy	GJ-tmp
SANT ANDREA::IRGC 65732-1::[IRIS 313-10014]	IRIS_313-10014	C	temp	Italy	GJ-tmp
GIOVANNI MARCHETTI::GERVEX 62-C1::[IRIS 313-8026]	IRIS_313-8026	C	temp	Italy	GJ-tmp
ITALPATNA 48::GERVEX 60-C1::[IRIS 313-8025]	IRIS_313-8025	C	temp	Italy	GJ-tmp
LOTO::GERVEX 104-C1::[IRIS 313-8039]	IRIS_313-8039	C	temp	Italy	GJ-tmp
RIBE 253::GERVEX 54-C1::[IRIS 313-8024]	IRIS_313-8024	C	temp	Italy	GJ-tmp
SMERALDO::GERVEX 138-C1::[IRIS 313-8052]	IRIS_313-8052	C	temp	Italy	GJ-tmp
OPALE::GERVEX 1667-C1::[IRIS 313-8200]	IRIS_313-8200	C	temp	Italy	GJ-tmp
PIEMONTE::GERVEX 81-C1::[IRIS 313-8032]	IRIS_313-8032	C	temp	Italy	GJ-tmp
GHIBLI::GERVEX 187-C1::[IRIS 313-8066]	IRIS_313-8066	C	temp	Italy	GJ-tmp
MIARA::GERVEX 129-C1::[IRIS 313-8050]	IRIS_313-8050	C	temp	Italy	GJ-tmp
FLIPPER::GERVEX 597-C1::[IRIS 313-8099]	IRIS_313-8099	C	temp	Italy	GJ-tmp
LOMELLINO::GERVEX 83-C1::[IRIS 313-8033]	IRIS_313-8033	C	temp	Italy	GJ-tmp
LINGUO::[B171]	B171	C	temp	Italy	GJ-tmp
7507-137::IRGC 40081-1::[IRIS 313-9438]	IRIS_313-9438	C	temp	Japan	GJ-tmp
TAKAO MOCHI::IRGC 2564-1::[IRIS 313-9081]	IRIS_313-9081	C	temp	Japan	GJ-tmp
NORIN 6::IRGC 2633-1::[IRIS 313-8755]	IRIS_313-8755	C	temp	Japan	GJ-tmp
KOTOBUKI MOCHI::[IRIS 313-9002]	IRIS_313-9002	C	temp	Japan	GJ-tmp
HOKUSETSU::IRGC 65705-1::[IRIS 313-9228]	IRIS_313-9228	C	temp	Japan	GJ-tmp
MURASAHITSUTSURI::IRGC 2493-1::[IRIS 313-9769]	IRIS_313-9769	C	temp	Japan	GJ-tmp
FUKUSHIMA MOCHI (GLUT)::IRGC 19296-1::[IRIS 313-9884]	IRIS_313-9884	C	temp	Japan	GJ-tmp
CHUGOKU 68 HEN::IRGC 72514-1::[IRIS 313-10057]	IRIS_313-10057	C	temp	Japan	GJ-tmp
ZUIHOU::IRGC 66982-1::[IRIS 313-11725]	IRIS_313-11725	C	temp	Japan	GJ-tmp
CHUBU 17::IRGC 72505-1::[IRIS 313-11875]	IRIS_313-11875	C	temp	Japan	GJ-tmp
NORIN 21::IRGC 493-1::[IRIS 313-10437]	IRIS_313-10437	C	temp	Japan	GJ-tmp
GINMASARI::IRGC 242-1::[IRIS 313-10430]	IRIS_313-10430	C	temp	Japan	GJ-tmp
KINUGASAWASE::IRGC 2609-1::[IRIS 313-10469]	IRIS_313-10469	C	temp	Japan	GJ-tmp
250 KUNGANI 1::IRGC 7370-1::[IRIS 313-10564]	IRIS_313-10564	C	temp	Japan	GJ-tmp
AIKAWA 44::IRGC 7676-1::[IRIS 313-10567]	IRIS_313-10567	C	temp	Japan	GJ-tmp
OITA MII 120::IRGC 7696-1::[IRIS 313-10568]	IRIS_313-10568	C	temp	Japan	GJ-tmp
BEN KEI::IRGC 7769-1::[IRIS 313-10569]	IRIS_313-10569	C	temp	Japan	GJ-tmp
CHUSEI HONEN::IRGC 7777-1::[IRIS 313-10570]	IRIS_313-10570	C	temp	Japan	GJ-tmp
SACHIKAZE::IRGC 10891-1::[IRIS 313-10642]	IRIS_313-10642	C	temp	Japan	GJ-tmp
DEWAMINORI::IRGC 12743-1::[IRIS 313-10677]	IRIS_313-10677	C	temp	Japan	GJ-tmp
7516-14::IRGC 40090-3::[IRIS 313-11246]	IRIS_313-11246	C	temp	Japan	GJ-tmp
QIUGUANGTENGXI 104::[B004]	B004	C	temp	Japan	GJ-tmp
WANSHI::[B005]	B005	C	temp	Japan	GJ-tmp
GONGCHENGXIANG::[B045]	B045	C	temp	Japan	GJ-tmp
QIUTIANXIAOTING::[B046]	B046	C	temp	Japan	GJ-tmp
ZHUYUAN::[B168]	B168	C	temp	Japan	GJ-tmp
AILUYU::[B169]	B169	C	temp	Japan	GJ-tmp
CHIMAO::[B182]	B182	C	temp	Japan	GJ-tmp
QINGNUO KYOHATAMOCHI::[B183]	B183	C	temp	Japan	GJ-tmp
YUEFU::[B269]	B269	C	temp	Japan	GJ-tmp
NIPPONBARE::[CX140]	CX140	C	temp	Japan	GJ-tmp
NONGKEN 58::[CX212]	CX212	C	temp	Japan	GJ-tmp
YUEGUANG::[CX330]	CX330	C	temp	Japan	GJ-tmp
GUANDONG 194 (SOFT RICE)::[CX396]	CX396	C	temp	Japan	GJ-tmp
JINBUBYEO::G1::[IRIS 313-15904]	IRIS_313-15904	C	temp	Korea, Republic of	GJ-tmp
HWANGJO::IRGC 55547-1::[IRIS 313-9379]	IRIS_313-9379	C	temp	Korea, Republic of	GJ-tmp
HUK ZO::IRGC 19760-1::[IRIS 313-9886]	IRIS_313-9886	C	temp	Korea, Republic of	GJ-tmp
JEUK DO::IRGC 19775-1::[IRIS 313-9887]	IRIS_313-9887	C	temp	Korea, Republic of	GJ-tmp
WA BANG::IRGC 19880-1::[IRIS 313-9890]	IRIS_313-9890	C	temp	Korea, Republic of	GJ-tmp
YONG AN HUK::IRGC 19891-1::[IRIS 313-9891]	IRIS_313-9891	C	temp	Korea, Republic of	GJ-tmp
HEUKSANJO::IRGC 55536-1::[IRIS 313-9974]	IRIS_313-9974	C	temp	Korea, Republic of	GJ-tmp
SUWEON 295::IRGC 58368-1::[IRIS 313-9996]	IRIS_313-9996	C	temp	Korea, Republic of	GJ-tmp
DACHEONGBYEO::IRGC 72533-1::[IRIS 313-10059]	IRIS_313-10059	C	temp	Korea, Republic of	GJ-tmp
CHALBYEO::IRGC 77639-1::[IRIS 313-10092]	IRIS_313-10092	C	temp	Korea, Republic of	GJ-tmp
CHEONJUDO::IRGC 77644-1::[IRIS 313-10093]	IRIS_313-10093	C	temp	Korea, Republic of	GJ-tmp
MAEKJO::IRGC 77666-1::[IRIS 313-10097]	IRIS_313-10097	C	temp	Korea, Republic of	GJ-tmp
GALSAEGSSAL SHAREI::IRGC 82881-1::[IRIS 313-10124]	IRIS_313-10124	C	temp	Korea, Republic of	GJ-tmp
DECHANGBYEO::IRGC 64858-1::[IRIS 313-11689]	IRIS_313-11689	C	temp	Korea, Republic of	GJ-tmp
NOINJO::IRGC 77669-1::[IRIS 313-11973]	IRIS_313-11973	C	temp	Korea, Republic of	GJ-tmp
GYEONGSAN 1::IRGC 79404-1::[IRIS 313-12003]	IRIS_313-12003	C	temp	Korea, Republic of	GJ-tmp
WEONJU 8::IRGC 90845-1::[IRIS 313-12217]	IRIS_313-12217	C	temp	Korea, Republic of	GJ-tmp
BACK KYUNG ZO::IRGC 19698-2::[IRIS 313-10837]	IRIS_313-10837	C	temp	Korea, Republic of	GJ-tmp
SSAL BYEO::IRGC 19867-2::[IRIS 313-10838]	IRIS_313-10838	C	temp	Korea, Republic of	GJ-tmp
TAE GU NA::IRGC 19875-2::[IRIS 313-10839]	IRIS_313-10839	C	temp	Korea, Republic of	GJ-tmp
YE ZO::IRGC 19888-1::[IRIS 313-10840]	IRIS_313-10840	C	temp	Korea, Republic of	GJ-tmp
ZHENFU 8::[B047]	B047	C	temp	Korea, Republic of	GJ-tmp
MR19::[CX317]	CX317	C	temp	Malaysia	GJ-tmp
RAI MANULA::IRGC 64138-1::[IRIS 313-11672]	IRIS_313-11672	C	temp	Nepal	GJ-tmp
TEPUKE::IRGC 12872-1::[IRIS 313-9838]	IRIS_313-9838	C	temp	New Zealand	GJ-tmp
WIR 884::IRGC 51591-1::[IRIS 313-9961]	IRIS_313-9961	C	temp	Norway	GJ-tmp
MUNJI::IRGC 70928-1::[IRIS 313-11829]	IRIS_313-11829	C	temp	Pakistan	GJ-tmp
JP-5::[CX74]	CX74	C	temp	Pakistan	GJ-tmp
BENLLOK::IRGC 3404-1::[IRIS 313-9782]	IRIS_313-9782	C	temp	Peru	GJ-tmp
IR 73688-57-2::IRGC 117383-1::[IRIS 313-10379]	IRIS_313-10379	C	temp	Philippines	GJ-tmp
IR 68333-R-R-B-19::IRGC 117381-1::[IRIS 313-10373]	IRIS_313-10373	C	temp	Philippines	GJ-tmp
NAGKAYAT::IRGC 584-1::[IRIS 313-10440]	IRIS_313-10440	C	temp	Philippines	GJ-tmp
IREQUIN::IRGC 44476-2::[IRIS 313-11336]	IRIS_313-11336	C	temp	Philippines	GJ-tmp
CX427::[CX427]	CX427	C	temp	Philippines	GJ-tmp
CX428::[CX428]	CX428	C	temp	Philippines	GJ-tmp
CX578::[CX578]	CX578	C	temp	Philippines	GJ-tmp
OEIRAS::IRGC 286-1::[IRIS 313-9759]	IRIS_313-9759	C	temp	Portugal	GJ-tmp
S 102/2::GERVEX 1251-C1::[IRIS 313-8134]	IRIS_313-8134	C	temp	Portugal	GJ-tmp
FAISCA::GERVEX 900-C1::[IRIS 313-8114]	IRIS_313-8114	C	temp	Portugal	GJ-tmp
ESCARLATE::GERVEX 887-C1::[IRIS 313-8113]	IRIS_313-8113	C	temp	Portugal	GJ-tmp
CAMPINO::GERVEX 824-C1::[IRIS 313-8109]	IRIS_313-8109	C	temp	Portugal	GJ-tmp
IBO 400::GERVEX 943-C1::[IRIS 313-8118]	IRIS_313-8118	C	temp	Portugal	GJ-tmp
SETTANTUNO::GERVEX 1279-C1::[IRIS 313-8142]	IRIS_313-8142	C	temp	Portugal	GJ-tmp
CARRICO::GERVEX 828-C1::[IRIS 313-8111]	IRIS_313-8111	C	temp	Portugal	GJ-tmp
SAFARI::GERVEX 1256-C1::[IRIS 313-8136]	IRIS_313-8136	C	temp	Portugal	GJ-tmp
SALOIO::GERVEX 1259-C1::[IRIS 313-8138]	IRIS_313-8138	C	temp	Portugal	GJ-tmp
VALTEJO::GERVEX 1355-C1::[IRIS 313-8151]	IRIS_313-8151	C	temp	Portugal	GJ-tmp
TOPAZIO::GERVEX 1332-C1::[IRIS 313-8149]	IRIS_313-8149	C	temp	Portugal	GJ-tmp
MUGA::GERVEX 1099-C1::[IRIS 313-8123]	IRIS_313-8123	C	temp	Portugal	GJ-tmp
LUSITO IRRADIADO 859-85-2::GERVEX 1676-C1::[IRIS 313-8208]	IRIS_313-8208	C	temp	Portugal	GJ-tmp
RUBI::GERVEX 1247-C1::[IRIS 313-8132]	IRIS_313-8132	C	temp	Portugal	GJ-tmp
CHINES::IRGC 9316-1::[IRIS 313-10618]	IRIS_313-10618	C	temp	Portugal	GJ-tmp
TIMICH 108::GERVEX 1325-C1::[IRIS 313-8148]	IRIS_313-8148	C	temp	Romania	GJ-tmp
HONGSE 90::[B170]	B170	C	temp	Russia	GJ-tmp
O. SATIVA::IRGC 12876-1::[IRIS 313-9839]	IRIS_313-9839	C	temp	Spain	GJ-tmp
BETIS::IRGC 74581-1::[IRIS 313-10083]	IRIS_313-10083	C	temp	Spain	GJ-tmp
SENIA::IRGC 74582-1::[IRIS 313-10084]	IRIS_313-10084	C	temp	Spain	GJ-tmp
ULLAL::GERVEX 556-C1::[IRIS 313-8097]	IRIS_313-8097	C	temp	Spain	GJ-tmp
CLOT::GERVEX 523-C1::[IRIS 313-8085]	IRIS_313-8085	C	temp	Spain	GJ-tmp
SHSS 53::GERVEX 550-C1::[IRIS 313-8095]	IRIS_313-8095	C	temp	Spain	GJ-tmp
FRANCES::GERVEX 527-C1::[IRIS 313-8087]	IRIS_313-8087	C	temp	Spain	GJ-tmp
MARENY::GERVEX 535-C1::[IRIS 313-8090]	IRIS_313-8090	C	temp	Spain	GJ-tmp
CAPATAZ::GERVEX 521-C1::[IRIS 313-8084]	IRIS_313-8084	C	temp	Spain	GJ-tmp
SR 113::GERVEX 553-C1::[IRIS 313-8096]	IRIS_313-8096	C	temp	Spain	GJ-tmp
SHINCHIKU IKU 103::IRGC 10430-1::[IRIS 313-9346]	IRIS_313-9346	C	temp	Taiwan	GJ-tmp
CHIANAN 8::IRGC 90-1::[IRIS 313-9703]	IRIS_313-9703	C	temp	Taiwan	GJ-tmp
TAICHUNG 65::IRGC 79-1::[IRIS 313-9701]	IRIS_313-9701	C	temp	Taiwan	GJ-tmp
TAICHUNG 179::IRGC 85-1::[IRIS 313-9702]	IRIS_313-9702	C	temp	Taiwan	GJ-tmp
C 722323::IRGC 73147-1::[IRIS 313-11890]	IRIS_313-11890	C	temp	Taiwan	GJ-tmp
TAICHUNG 188::IRGC 78209-1::[IRIS 313-11981]	IRIS_313-11981	C	temp	Taiwan	GJ-tmp
TAICHUNG 150::IRGC 80-1::[IRIS 313-10429]	IRIS_313-10429	C	temp	Taiwan	GJ-tmp
SHINCHIKU IKU 97::IRGC 10429-1::[IRIS 313-10631]	IRIS_313-10631	C	temp	Taiwan	GJ-tmp
SUPER::GERVEX 1304-C1::[IRIS 313-8145]	IRIS_313-8145	C	temp	Tanzania	GJ-tmp
M 203::IRGC 76309-1::[IRIS 313-8444]	IRIS_313-8444	C	temp	United States of America	GJ-tmp
M 102::IRGC 76307-1::[IRIS 313-8502]	IRIS_313-8502	C	temp	United States of America	GJ-tmp
M 7::IRGC 34281-1::[IRIS 313-8665]	IRIS_313-8665	C	temp	United States of America	GJ-tmp
S 201::IRGC 55230-1::[IRIS 313-8856]	IRIS_313-8856	C	temp	United States of America	GJ-tmp
CI 9498::IRGC 2134-1::[IRIS 313-9410]	IRIS_313-9410	C	temp	United States of America	GJ-tmp
CI 1600::IRGC 16305-1::[IRIS 313-9463]	IRIS_313-9463	C	temp	United States of America	GJ-tmp
TEXAS PATNA 49::IRGC 6077-1::[IRIS 313-9539]	IRIS_313-9539	C	temp	United States of America	GJ-tmp
THAIPERLA::GERVEX 696-C1::[IRIS 313-8105]	IRIS_313-8105	C	temp	United States of America	GJ-tmp
S 102::GERVEX 1671-C1::[IRIS 313-8204]	IRIS_313-8204	C	temp	United States of America	GJ-tmp
CN 1067::IRGC 65680-1::[IRIS 313-11702]	IRIS_313-11702	C	temp	United States of America	GJ-tmp
M401::[CX78]	CX78	C	temp	United States of America	GJ-tmp
JAPONES BALILLA::IRGC 5785-1::[IRIS 313-9790]	IRIS_313-9790	C	temp	Uruguay	GJ-tmp
KARA SHALI::IRGC 9293-1::[IRIS 313-10617]	IRIS_313-10617	C	temp	Uzbekistan	GJ-tmp
WUZILUOSI 215::[B014]	B014	C	temp	Uzbekistan	GJ-tmp
BLAU BLA::IRGC 78460-1::[IRIS 313-11984]	IRIS_313-11984	C	temp	Viet Nam	GJ-tmp
BAXIANG::[B008]	B008	C	temp	Viet Nam	GJ-tmp
BINIAPAN::[CX113]	CX113	C	trop	_no_info	GJ-trp
104 UPLA::GERVEX 167-C1::[IRIS 313-8063]	IRIS_313-8063	C	trop	Argentina	GJ-trp
32 UPLA::GERVEX 176-C1::[IRIS 313-8064]	IRIS_313-8064	C	trop	Argentina	GJ-trp
75 UPLA::GERVEX 161-C1::[IRIS 313-8061]	IRIS_313-8061	C	trop	Argentina	GJ-trp
77 UPLA::GERVEX 159-C1::[IRIS 313-8060]	IRIS_313-8060	C	trop	Argentina	GJ-trp
79 UPLA::GERVEX 154-C1::[IRIS 313-8057]	IRIS_313-8057	C	trop	Argentina	GJ-trp
80 UPLA::GERVEX 164-C1::[IRIS 313-8062]	IRIS_313-8062	C	trop	Argentina	GJ-trp
91 UPLA::GERVEX 155-C1::[IRIS 313-8058]	IRIS_313-8058	C	trop	Argentina	GJ-trp
NANOAY P.A::[B037]	B037	C	trop	Argentina	GJ-trp
GOOLARAH::GERVEX 500-C1::[IRIS 313-8074]	IRIS_313-8074	C	trop	Australia	GJ-trp
PELDE::GERVEX 502-C1::[IRIS 313-8076]	IRIS_313-8076	C	trop	Australia	GJ-trp
YR 83-23-11::[B043]	B043	C	trop	Australia	GJ-trp
80A97YR303-304-1-3::[B053]	B053	C	trop	Australia	GJ-trp
80050YR72136-43::[B054]	B054	C	trop	Australia	GJ-trp
80A60YR71009-1-5::[B191]	B191	C	trop	Australia	GJ-trp
IRAT 335::C1::[IRIS 313-7924]	IRIS_313-7924	C	trop	Bolivia	GJ-trp
TRES MESES::IRGC 6464-1::[IRIS 313-8694]	IRIS_313-8694	C	trop	Brazil	GJ-trp
MIUDO ROXO::IRGC 50517-1::[IRIS 313-11429]	IRIS_313-11429	C	trop	Brazil	GJ-trp
MARANHAO BRANCO::IRGC 50503-1::[IRIS 313-11428]	IRIS_313-11428	C	trop	Brazil	GJ-trp
BICCO BRANCO::IRGC 9478-1::[IRIS 313-10619]	IRIS_313-10619	C	trop	Brazil	GJ-trp
R 27::IRGC 9498-1::[IRIS 313-10620]	IRIS_313-10620	C	trop	Brazil	GJ-trp
IAC 1132::IRGC 39052-1::[IRIS 313-11238]	IRIS_313-11238	C	trop	Brazil	GJ-trp
CHATAO::IRGC 50456-1::[IRIS 313-11426]	IRIS_313-11426	C	trop	Brazil	GJ-trp
GEM OU BRAZIL::IRGC 50470-1::[IRIS 313-11427]	IRIS_313-11427	C	trop	Brazil	GJ-trp
BRAZIL NUODAO::[CX214]	CX214	C	trop	Brazil	GJ-trp
IAC47::[CX241]	CX241	C	trop	Brazil	GJ-trp
IAC3::[CX262]	CX262	C	trop	Brazil	GJ-trp
IAC165::[CX269]	CX269	C	trop	Brazil	GJ-trp
BWANGA MOUI::IRGC 76262-1::[IRIS 313-11946]	IRIS_313-11946	C	trop	Burkina Faso	GJ-trp
GUO DI HEI::IRGC 72697-1::[IRIS 313-10196]	IRIS_313-10196	C	trop	China	GJ-trp
NONGLINNUO::[CX285]	CX285	C	trop	China	GJ-trp
BD007::[CX352]	CX352	C	trop	China	GJ-trp
YUNLU 102::[CX355]	CX355	C	trop	China	GJ-trp
CNA 7\BO\1\1>33-13-6-1::C1::[IRIS 313-7866]	IRIS_313-7866	C	trop	Colombia	GJ-trp
CT 13582-15-5-M::C1::[IRIS 313-7868]	IRIS_313-7868	C	trop	Colombia	GJ-trp
FORTUNA BLANCO (SAN MARCOS)::IRGC 50764-1::[IRIS 313-11434]	IRIS_313-11434	C	trop	Colombia	GJ-trp
K 2 C 14::IRGC 68549-1::[IRIS 313-8277]	IRIS_313-8277	C	trop	Cote d'Ivoire	GJ-trp
MOROFIN::IRGC 56698-1::[IRIS 313-8768]	IRIS_313-8768	C	trop	Cote d'Ivoire	GJ-trp
IRAT 112::C1::[IRIS 313-7914]	IRIS_313-7914	C	trop	Cote d'Ivoire	GJ-trp
IRAT 104::C1::[IRIS 313-7912]	IRIS_313-7912	C	trop	Cote d'Ivoire	GJ-trp
MONMINEUPLEU::IRGC 50873-1::[IRIS 313-11435]	IRIS_313-11435	C	trop	Cote d'Ivoire	GJ-trp
SAKAZELE (538)::IRGC 50880-1::[IRIS 313-11436]	IRIS_313-11436	C	trop	Cote d'Ivoire	GJ-trp
KOUINONEPOU::IRGC 56663-1::[IRIS 313-11524]	IRIS_313-11524	C	trop	Cote d'Ivoire	GJ-trp
FOSSA (GBE)::IRGC 56767-1::[IRIS 313-11526]	IRIS_313-11526	C	trop	Cote d'Ivoire	GJ-trp
GOLO::IRGC 56856-1::[IRIS 313-11527]	IRIS_313-11527	C	trop	Cote d'Ivoire	GJ-trp
K 2 C 45::IRGC 68552-1::[IRIS 313-11759]	IRIS_313-11759	C	trop	Cote d'Ivoire	GJ-trp
NANIBRE::IRGC 16102-2::[IRIS 313-10730]	IRIS_313-10730	C	trop	Cote d'Ivoire	GJ-trp
KOTO OURA S 5::IRGC 15155-1::[IRIS 313-10712]	IRIS_313-10712	C	trop	Cote d'Ivoire	GJ-trp
HYB 5-2-1-1-4::IRGC 34283-2::[IRIS 313-11159]	IRIS_313-11159	C	trop	Cote d'Ivoire	GJ-trp
TOS 7536::IRGC 46985-2::[IRIS 313-11376]	IRIS_313-11376	C	trop	Cote d'Ivoire	GJ-trp
IRAT 36::[B188]	B188	C	trop	Cote d'Ivoire	GJ-trp
IRAT 669::[B189]	B189	C	trop	Cote d'Ivoire	GJ-trp
IRAT109::[CX220]	CX220	C	trop	Cote d'Ivoire	GJ-trp
NERICA 8::[CX373]	CX373	C	trop	Cote d'Ivoire	GJ-trp
NERICA 9::[CX374]	CX374	C	trop	Cote d'Ivoire	GJ-trp
NIRA PRIETO::IRGC 51145-1::[IRIS 313-11439]	IRIS_313-11439	C	trop	Cuba	GJ-trp
GIZA14::[CX111]	CX111	C	trop	Egypt	GJ-trp
DELITUS::IRGC 5769-1::[IRIS 313-8876]	IRIS_313-8876	C	trop	France	GJ-trp
GRAAL::GERVEX 1682-C1::[IRIS 313-8213]	IRIS_313-8213	C	trop	France	GJ-trp
IRAT 234::C1::[IRIS 313-7922]	IRIS_313-7922	C	trop	French Guiana	GJ-trp
NAKPUI::IRGC 67594-1::[IRIS 313-11739]	IRIS_313-11739	C	trop	Ghana	GJ-trp
IB 95::IRGC 74677-1::[IRIS 313-11915]	IRIS_313-11915	C	trop	Ghana	GJ-trp
REA::IRGC 73031-1::[IRIS 313-10062]	IRIS_313-10062	C	trop	Greece	GJ-trp
ALEXANDROS::GERVEX 1678-C1::[IRIS 313-8209]	IRIS_313-8209	C	trop	Greece	GJ-trp
KOSAGI::IRGC 57692-1::[IRIS 313-8769]	IRIS_313-8769	C	trop	Guinea	GJ-trp
PATIE ROUGE::IRGC 57686-1::[IRIS 313-11540]	IRIS_313-11540	C	trop	Guinea	GJ-trp
KEREN FENHO::IRGC 56735-1::[IRIS 313-8687]	IRIS_313-8687	C	trop	Guinea-Bissau	GJ-trp
IACA ESCURO::IRGC 6636-1::[IRIS 313-10541]	IRIS_313-10541	C	trop	Guinea-Bissau	GJ-trp
SD 120 SELN (CI 12320)::IRGC 1667-1::[IRIS 313-8745]	IRIS_313-8745	C	trop	Haiti	GJ-trp
ARC 6044::IRGC 12190-1::[IRIS 313-9201]	IRIS_313-9201	C	trop	India	GJ-trp
VANKALI::IRGC 53339-1::[IRIS 313-11479]	IRIS_313-11479	C	trop	India	GJ-trp
AP423::[CX132]	CX132	C	trop	India	GJ-trp
KETAN MENAH::IRGC 48733-1::[IRIS 313-10152]	IRIS_313-10152	C	trop	Indonesia	GJ-trp
SITORU::IRGC 66669-1::[IRIS 313-8664]	IRIS_313-8664	C	trop	Indonesia	GJ-trp
KETAN DONGGO::IRGC 54201-1::[IRIS 313-9301]	IRIS_313-9301	C	trop	Indonesia	GJ-trp
RIMBUN::IRGC 43741-1::[IRIS 313-9239]	IRIS_313-9239	C	trop	Indonesia	GJ-trp
BEUREUM MEULIT::IRGC 35563-1::[IRIS 313-8314]	IRIS_313-8314	C	trop	Indonesia	GJ-trp
LAYANDABU::IRGC 25214-1::[IRIS 313-9129]	IRIS_313-9129	C	trop	Indonesia	GJ-trp
INGSA BELANAK::IRGC 43402-1::[IRIS 313-9405]	IRIS_313-9405	C	trop	Indonesia	GJ-trp
SIFARASI::IRGC 66644-1::[IRIS 313-9691]	IRIS_313-9691	C	trop	Indonesia	GJ-trp
PIKTO MAMAS::IRGC 18487-1::[IRIS 313-8436]	IRIS_313-8436	C	trop	Indonesia	GJ-trp
PADI SEPAH::IRGC 48803-1::[IRIS 313-8865]	IRIS_313-8865	C	trop	Indonesia	GJ-trp
SIGAE::IRGC 66645-1::[IRIS 313-8998]	IRIS_313-8998	C	trop	Indonesia	GJ-trp
SAHULO FACHE SOYO::IRGC 66630-1::[IRIS 313-9470]	IRIS_313-9470	C	trop	Indonesia	GJ-trp
GANIGI::IRGC 48698-C1::[IRIS 313-7883]	IRIS_313-7883	C	trop	Indonesia	GJ-trp
GOGO::IRGC 43390-C1::[IRIS 313-7885]	IRIS_313-7885	C	trop	Indonesia	GJ-trp
ANENOE::IRGC 54140-1::[IRIS 313-11495]	IRIS_313-11495	C	trop	Indonesia	GJ-trp
BALU PRIA::IRGC 54158-1::[IRIS 313-11496]	IRIS_313-11496	C	trop	Indonesia	GJ-trp
PADI HEDENG (REKET HEDENG)::IRGC 54266-1::[IRIS 313-11498]	IRIS_313-11498	C	trop	Indonesia	GJ-trp
PADI UDANG::IRGC 54295-1::[IRIS 313-11499]	IRIS_313-11499	C	trop	Indonesia	GJ-trp
KOMPIT::IRGC 73716-1::[IRIS 313-11903]	IRIS_313-11903	C	trop	Indonesia	GJ-trp
SULUS BALOK::IRGC 73862-1::[IRIS 313-11906]	IRIS_313-11906	C	trop	Indonesia	GJ-trp
TINAROH::IRGC 73874-1::[IRIS 313-11907]	IRIS_313-11907	C	trop	Indonesia	GJ-trp
BUNTU DOMBA 1::IRGC 77554-1::[IRIS 313-11970]	IRIS_313-11970	C	trop	Indonesia	GJ-trp
PARE LAMBAN BINGKA::IRGC 77601-1::[IRIS 313-11971]	IRIS_313-11971	C	trop	Indonesia	GJ-trp
BUYAN::IRGC 81440-1::[IRIS 313-12045]	IRIS_313-12045	C	trop	Indonesia	GJ-trp
PULUT KETAN::IRGC 82674-2::[IRIS 313-12068]	IRIS_313-12068	C	trop	Indonesia	GJ-trp
PULUT MAS::IRGC 82676-1::[IRIS 313-12069]	IRIS_313-12069	C	trop	Indonesia	GJ-trp
SEMENDANG::IRGC 93633-1::[IRIS 313-12241]	IRIS_313-12241	C	trop	Indonesia	GJ-trp
SIKEP BATU::IRGC 13514-2::[IRIS 313-10689]	IRIS_313-10689	C	trop	Indonesia	GJ-trp
SEREH::IRGC 13732-2::[IRIS 313-10693]	IRIS_313-10693	C	trop	Indonesia	GJ-trp
KETAN PAPAH AREN::IRGC 16467-1::[IRIS 313-10740]	IRIS_313-10740	C	trop	Indonesia	GJ-trp
KETAN PELERN::IRGC 16468-1::[IRIS 313-10741]	IRIS_313-10741	C	trop	Indonesia	GJ-trp
SERAJU::IRGC 16565-1::[IRIS 313-10743]	IRIS_313-10743	C	trop	Indonesia	GJ-trp
SIPON::IRGC 16570-1::[IRIS 313-10744]	IRIS_313-10744	C	trop	Indonesia	GJ-trp
SLOBOK::IRGC 16571-1::[IRIS 313-10745]	IRIS_313-10745	C	trop	Indonesia	GJ-trp
TJEMPO KREMBUNG::IRGC 16603-1::[IRIS 313-10746]	IRIS_313-10746	C	trop	Indonesia	GJ-trp
TJOKRON::IRGC 16653-2::[IRIS 313-10747]	IRIS_313-10747	C	trop	Indonesia	GJ-trp
AEN METAN::IRGC 17142-1::[IRIS 313-10758]	IRIS_313-10758	C	trop	Indonesia	GJ-trp
ANDEL::IRGC 17153-2::[IRIS 313-10759]	IRIS_313-10759	C	trop	Indonesia	GJ-trp
BALIK SEMAH::IRGC 17201-2::[IRIS 313-10761]	IRIS_313-10761	C	trop	Indonesia	GJ-trp
CERE KAWAT::IRGC 17401-2::[IRIS 313-10765]	IRIS_313-10765	C	trop	Indonesia	GJ-trp
DJALAWARA::IRGC 17471-1::[IRIS 313-10766]	IRIS_313-10766	C	trop	Indonesia	GJ-trp
DJANGGOT::IRGC 17491-2::[IRIS 313-10767]	IRIS_313-10767	C	trop	Indonesia	GJ-trp
GANDAMANA::IRGC 17593-2::[IRIS 313-10770]	IRIS_313-10770	C	trop	Indonesia	GJ-trp
HAWARA DJEDAH::IRGC 17728-1::[IRIS 313-10773]	IRIS_313-10773	C	trop	Indonesia	GJ-trp
KABADOKA::IRGC 17775-2::[IRIS 313-10776]	IRIS_313-10776	C	trop	Indonesia	GJ-trp
KETAN LALER::IRGC 17897-1::[IRIS 313-10780]	IRIS_313-10780	C	trop	Indonesia	GJ-trp
KETAN MLANTING::IRGC 17916-1::[IRIS 313-10781]	IRIS_313-10781	C	trop	Indonesia	GJ-trp
KETAN OSOG::IRGC 17929-1::[IRIS 313-10783]	IRIS_313-10783	C	trop	Indonesia	GJ-trp
KETAN SLAWI::IRGC 17963-1::[IRIS 313-10785]	IRIS_313-10785	C	trop	Indonesia	GJ-trp
LEMUNGSIR::IRGC 18116-1::[IRIS 313-10788]	IRIS_313-10788	C	trop	Indonesia	GJ-trp
LENGGANG GENUK BULU::IRGC 18119-1::[IRIS 313-10789]	IRIS_313-10789	C	trop	Indonesia	GJ-trp
LOLAWAJI::IRGC 18131-1::[IRIS 313-10790]	IRIS_313-10790	C	trop	Indonesia	GJ-trp
MELIK::IRGC 18238-2::[IRIS 313-10793]	IRIS_313-10793	C	trop	Indonesia	GJ-trp
MENDUNGAN::IRGC 18245-1::[IRIS 313-10794]	IRIS_313-10794	C	trop	Indonesia	GJ-trp
MLATI::IRGC 18278-1::[IRIS 313-10795]	IRIS_313-10795	C	trop	Indonesia	GJ-trp
MOLOG::IRGC 18282-1::[IRIS 313-10796]	IRIS_313-10796	C	trop	Indonesia	GJ-trp
NOGO BELE 2::IRGC 18328-2::[IRIS 313-10798]	IRIS_313-10798	C	trop	Indonesia	GJ-trp
PAE ONGGA::IRGC 18418-1::[IRIS 313-10799]	IRIS_313-10799	C	trop	Indonesia	GJ-trp
PARE BUWUN::IRGC 18456-2::[IRIS 313-10801]	IRIS_313-10801	C	trop	Indonesia	GJ-trp
SIDJANGGUK::IRGC 18826-2::[IRIS 313-10815]	IRIS_313-10815	C	trop	Indonesia	GJ-trp
SIDJERO GUNDIL::IRGC 18829-2::[IRIS 313-10816]	IRIS_313-10816	C	trop	Indonesia	GJ-trp
SLAMET::IRGC 18900-1::[IRIS 313-10817]	IRIS_313-10817	C	trop	Indonesia	GJ-trp
PEUTEUJ::IRGC 18484-1::[IRIS 313-10802]	IRIS_313-10802	C	trop	Indonesia	GJ-trp
PLAMPEYAN::IRGC 18494-1::[IRIS 313-10803]	IRIS_313-10803	C	trop	Indonesia	GJ-trp
KETAN NANGKA::IRGC 19961-2::[IRIS 313-10841]	IRIS_313-10841	C	trop	Indonesia	GJ-trp
PULO::IRGC 18519-1::[IRIS 313-10805]	IRIS_313-10805	C	trop	Indonesia	GJ-trp
RANTE::IRGC 18608-2::[IRIS 313-10808]	IRIS_313-10808	C	trop	Indonesia	GJ-trp
SAMPANG KUNING::IRGC 18678-2::[IRIS 313-10809]	IRIS_313-10809	C	trop	Indonesia	GJ-trp
KETAN GUNDIL::IRGC 24568-1::[IRIS 313-10936]	IRIS_313-10936	C	trop	Indonesia	GJ-trp
BULAK::IRGC 24884-1::[IRIS 313-10945]	IRIS_313-10945	C	trop	Indonesia	GJ-trp
MANGGE::IRGC 25019-1::[IRIS 313-10946]	IRIS_313-10946	C	trop	Indonesia	GJ-trp
TEKALAK::IRGC 25154-1::[IRIS 313-10949]	IRIS_313-10949	C	trop	Indonesia	GJ-trp
ASE PULU BOLONG::IRGC 25171-1::[IRIS 313-10950]	IRIS_313-10950	C	trop	Indonesia	GJ-trp
KILANG MEDU::IRGC 25442-1::[IRIS 313-10952]	IRIS_313-10952	C	trop	Indonesia	GJ-trp
PADI ABUNG KUNING::IRGC 25469-1::[IRIS 313-10953]	IRIS_313-10953	C	trop	Indonesia	GJ-trp
PUTUS TOLO::IRGC 25636-2::[IRIS 313-10956]	IRIS_313-10956	C	trop	Indonesia	GJ-trp
RANGKAI KEPEL::IRGC 25640-1::[IRIS 313-10957]	IRIS_313-10957	C	trop	Indonesia	GJ-trp
RENIK BELITI::IRGC 25648-1::[IRIS 313-10958]	IRIS_313-10958	C	trop	Indonesia	GJ-trp
SITABO TABO::IRGC 25798-1::[IRIS 313-10959]	IRIS_313-10959	C	trop	Indonesia	GJ-trp
SUNGKAI::IRGC 25812-1::[IRIS 313-10960]	IRIS_313-10960	C	trop	Indonesia	GJ-trp
LANDEO::IRGC 27164-1::[IRIS 313-10999]	IRIS_313-10999	C	trop	Indonesia	GJ-trp
PAEDAI SOBUDI::IRGC 27222-1::[IRIS 313-11001]	IRIS_313-11001	C	trop	Indonesia	GJ-trp
PAE MEETO::IRGC 27254-1::[IRIS 313-11003]	IRIS_313-11003	C	trop	Indonesia	GJ-trp
PAE SANGGULA::IRGC 27297-1::[IRIS 313-11004]	IRIS_313-11004	C	trop	Indonesia	GJ-trp
PULU LOTONG::IRGC 27380-2::[IRIS 313-11005]	IRIS_313-11005	C	trop	Indonesia	GJ-trp
PULUT BONGO::IRGC 27397-2::[IRIS 313-11007]	IRIS_313-11007	C	trop	Indonesia	GJ-trp
PULUT HALAPA::IRGC 27403-1::[IRIS 313-11009]	IRIS_313-11009	C	trop	Indonesia	GJ-trp
KAYELI KUNING::IRGC 31974-1::[IRIS 313-11117]	IRIS_313-11117	C	trop	Indonesia	GJ-trp
KETAN LEMBAYUNGAN::IRGC 35745-2::[IRIS 313-11183]	IRIS_313-11183	C	trop	Indonesia	GJ-trp
CICIH KAPUK::IRGC 43377-1::[IRIS 313-11311]	IRIS_313-11311	C	trop	Indonesia	GJ-trp
PADI RENDAH::IRGC 43515-1::[IRIS 313-11313]	IRIS_313-11313	C	trop	Indonesia	GJ-trp
PELAU::IRGC 43538-2::[IRIS 313-11314]	IRIS_313-11314	C	trop	Indonesia	GJ-trp
MAS::IRGC 48758-1::[IRIS 313-11396]	IRIS_313-11396	C	trop	Indonesia	GJ-trp
TAMBU::IRGC 48932-1::[IRIS 313-11397]	IRIS_313-11397	C	trop	Indonesia	GJ-trp
DJANDA MANDJA::[B025]	B025	C	trop	Indonesia	GJ-trp
MOLOK::[CX129]	CX129	C	trop	Indonesia	GJ-trp
SAMBA::GERVEX 186-C1::[IRIS 313-8065]	IRIS_313-8065	C	trop	Italy	GJ-trp
PLUS::GERVEX 122-C1::[IRIS 313-8046]	IRIS_313-8046	C	trop	Italy	GJ-trp
GOLFO::GERVEX 118-C1::[IRIS 313-8044]	IRIS_313-8044	C	trop	Italy	GJ-trp
GLADIO::GERVEX 1652-C1::[IRIS 313-8185]	IRIS_313-8185	C	trop	Italy	GJ-trp
RIKUTO NORIN MOCHI 20::IRGC 410-1::[IRIS 313-8400]	IRIS_313-8400	C	trop	Japan	GJ-trp
RIKUTO TAUKI MOCHI 27::IRGC 5726-1::[IRIS 313-9789]	IRIS_313-9789	C	trop	Japan	GJ-trp
KAHEI::IRGC 7691-1::[IRIS 313-9800]	IRIS_313-9800	C	trop	Japan	GJ-trp
CHIYODA WASE::IRGC 74467-1::[IRIS 313-10071]	IRIS_313-10071	C	trop	Japan	GJ-trp
OWARI MOCHI::IRGC 74513-1::[IRIS 313-10073]	IRIS_313-10073	C	trop	Japan	GJ-trp
RIKU AIKOKU::IRGC 74514-1::[IRIS 313-10074]	IRIS_313-10074	C	trop	Japan	GJ-trp
SANGOKU::IRGC 74518-1::[IRIS 313-10075]	IRIS_313-10075	C	trop	Japan	GJ-trp
SHINA MOCHI::IRGC 74523-1::[IRIS 313-10076]	IRIS_313-10076	C	trop	Japan	GJ-trp
YOSHINO MOCHI::IRGC 74550-1::[IRIS 313-10078]	IRIS_313-10078	C	trop	Japan	GJ-trp
DANGO MOCHI::IRGC 74551-1::[IRIS 313-10079]	IRIS_313-10079	C	trop	Japan	GJ-trp
HIRAKAWA OKUTE::IRGC 74554-1::[IRIS 313-10080]	IRIS_313-10080	C	trop	Japan	GJ-trp
KYUUSHUU::IRGC 74558-1::[IRIS 313-10082]	IRIS_313-10082	C	trop	Japan	GJ-trp
NONGLIMNA 1::IRGC 58347-1::[IRIS 313-9995]	IRIS_313-9995	C	trop	Korea, Republic of	GJ-trp
JAERAERYUKDO::IRGC 73053-1::[IRIS 313-10065]	IRIS_313-10065	C	trop	Korea, Republic of	GJ-trp
JEONBUKGUNGWEONNA::IRGC 73055-1::[IRIS 313-10067]	IRIS_313-10067	C	trop	Korea, Republic of	GJ-trp
GAWICHAL::IRGC 77653-1::[IRIS 313-10094]	IRIS_313-10094	C	trop	Korea, Republic of	GJ-trp
B 6144-MR-6-0-0::IRGC 117371-1::[IRIS 313-10336]	IRIS_313-10336	C	trop	Lao People's Democratic Republic	GJ-trp
KORR::IRGC 30751-1::[IRIS 313-9297]	IRIS_313-9297	C	trop	Liberia	GJ-trp
WULE DASIMA::IRGC 63450-1::[IRIS 313-11660]	IRIS_313-11660	C	trop	Liberia	GJ-trp
A 2-257::IRGC 68342-1::[IRIS 313-11755]	IRIS_313-11755	C	trop	Liberia	GJ-trp
7 AC::IRGC 14860-2::[IRIS 313-10711]	IRIS_313-10711	C	trop	Liberia	GJ-trp
MAMON::IRGC 30792-1::[IRIS 313-11100]	IRIS_313-11100	C	trop	Liberia	GJ-trp
D 1-39::IRGC 30868-1::[IRIS 313-11102]	IRIS_313-11102	C	trop	Liberia	GJ-trp
D 1-147::IRGC 30894-2::[IRIS 313-11103]	IRIS_313-11103	C	trop	Liberia	GJ-trp
D 3-102::IRGC 30972-1::[IRIS 313-11104]	IRIS_313-11104	C	trop	Liberia	GJ-trp
D 3-130::IRGC 30986-2::[IRIS 313-11105]	IRIS_313-11105	C	trop	Liberia	GJ-trp
D 4-193::IRGC 31083-2::[IRIS 313-11106]	IRIS_313-11106	C	trop	Liberia	GJ-trp
ZANTON::IRGC 31248-1::[IRIS 313-11107]	IRIS_313-11107	C	trop	Liberia	GJ-trp
B 106::IRGC 31352-1::[IRIS 313-11109]	IRIS_313-11109	C	trop	Liberia	GJ-trp
GBRA::IRGC 32474-2::[IRIS 313-11121]	IRIS_313-11121	C	trop	Liberia	GJ-trp
SADU::IRGC 34514-2::[IRIS 313-11161]	IRIS_313-11161	C	trop	Liberia	GJ-trp
BOTOHAVANA MENA::IRGC 69349-1::[IRIS 313-10041]	IRIS_313-10041	C	trop	Madagascar	GJ-trp
TSIVIMBININA::IRGC 69890-1::[IRIS 313-10051]	IRIS_313-10051	C	trop	Madagascar	GJ-trp
VARY MALADY::IRGC 69911-1::[IRIS 313-9745]	IRIS_313-9745	C	trop	Madagascar	GJ-trp
MANONGAZATO::IRGC 77876-1::[IRIS 313-10099]	IRIS_313-10099	C	trop	Madagascar	GJ-trp
LOHAMBITRO::IRGC 69857-1::[IRIS 313-9742]	IRIS_313-9742	C	trop	Madagascar	GJ-trp
VARY LAVA DE BETAFO::GERVEX 8381-C1::[IRIS 313-7993]	IRIS_313-7993	C	trop	Madagascar	GJ-trp
BODA 148-3::GERVEX 8258-C1::[IRIS 313-7850]	IRIS_313-7850	C	trop	Madagascar	GJ-trp
MITSANGANAHIJERY::GERVEX 8316-C1::[IRIS 313-7959]	IRIS_313-7959	C	trop	Madagascar	GJ-trp
VARY LAVA 90::GERVEX 8254-C1::[IRIS 313-7992]	IRIS_313-7992	C	trop	Madagascar	GJ-trp
VARY MADINIKA 3566::GERVEX 8448-C1::[IRIS 313-7994]	IRIS_313-7994	C	trop	Madagascar	GJ-trp
BENGALI VAKAHANA 1448::IRGC 68370-1::[IRIS 313-11756]	IRIS_313-11756	C	trop	Madagascar	GJ-trp
VARIRANGAHY::IRGC 69897-1::[IRIS 313-11790]	IRIS_313-11790	C	trop	Madagascar	GJ-trp
VONBOANGY::IRGC 69947-1::[IRIS 313-11792]	IRIS_313-11792	C	trop	Madagascar	GJ-trp
RAMADITRA::IRGC 97124-1::[IRIS 313-12279]	IRIS_313-12279	C	trop	Madagascar	GJ-trp
SALAZANA::IRGC 97219-1::[IRIS 313-12281]	IRIS_313-12281	C	trop	Madagascar	GJ-trp
LIMBAYAN::IRGC 71556-1::[IRIS 313-9558]	IRIS_313-9558	C	trop	Malaysia	GJ-trp
BANJANG::IRGC 44069-1::[IRIS 313-8626]	IRIS_313-8626	C	trop	Malaysia	GJ-trp
LEKATAN::IRGC 71554-1::[IRIS 313-8894]	IRIS_313-8894	C	trop	Malaysia	GJ-trp
LASAT PUTIH::IRGC 44076-1::[IRIS 313-8955]	IRIS_313-8955	C	trop	Malaysia	GJ-trp
PULUTAN::IRGC 71596-1::[IRIS 313-9375]	IRIS_313-9375	C	trop	Malaysia	GJ-trp
SAWAH::IRGC 71612-1::[IRIS 313-8279]	IRIS_313-8279	C	trop	Malaysia	GJ-trp
PURAK SIRIBA::IRGC 71598-1::[IRIS 313-8381]	IRIS_313-8381	C	trop	Malaysia	GJ-trp
KENDINGA 5 (H)::IRGC 60310-1::[IRIS 313-8439]	IRIS_313-8439	C	trop	Malaysia	GJ-trp
ANGKARONG::IRGC 71493-1::[IRIS 313-9050]	IRIS_313-9050	C	trop	Malaysia	GJ-trp
PAMPANGON (H)::IRGC 60392-1::[IRIS 313-9568]	IRIS_313-9568	C	trop	Malaysia	GJ-trp
PADI HANGIR::IRGC 79507-1::[IRIS 313-12006]	IRIS_313-12006	C	trop	Malaysia	GJ-trp
BABELIONG::IRGC 82688-1::[IRIS 313-12070]	IRIS_313-12070	C	trop	Malaysia	GJ-trp
PARAI JALEY MASIK::IRGC 84215-1::[IRIS 313-12108]	IRIS_313-12108	C	trop	Malaysia	GJ-trp
PADI MIAT (KECIL)::IRGC 97366-1::[IRIS 313-12285]	IRIS_313-12285	C	trop	Malaysia	GJ-trp
PADI ADONG DUMARAT::IRGC 14356-1::[IRIS 313-10703]	IRIS_313-10703	C	trop	Malaysia	GJ-trp
PADI DARAWAL::IRGC 14373-1::[IRIS 313-10704]	IRIS_313-10704	C	trop	Malaysia	GJ-trp
BUKU::IRGC 28683-2::[IRIS 313-11044]	IRIS_313-11044	C	trop	Malaysia	GJ-trp
ENGKABANG::IRGC 28694-2::[IRIS 313-11045]	IRIS_313-11045	C	trop	Malaysia	GJ-trp
LALANGIT::IRGC 28715-1::[IRIS 313-11046]	IRIS_313-11046	C	trop	Malaysia	GJ-trp
PADI BURIH::IRGC 44081-1::[IRIS 313-11328]	IRIS_313-11328	C	trop	Malaysia	GJ-trp
PADI JALAI BELA::IRGC 44084-1::[IRIS 313-11329]	IRIS_313-11329	C	trop	Malaysia	GJ-trp
OS 4::[IRIS 313-8523]	IRIS_313-8523	C	trop	Nigeria	GJ-trp
ITA 131::IRGC 80025-1::[IRIS 313-12021]	IRIS_313-12021	C	trop	Nigeria	GJ-trp
ITA 221::[B190]	B190	C	trop	Nigeria	GJ-trp
CAROLINO BLANCO::IRGC 117249-1::[IRIS 313-10327]	IRIS_313-10327	C	trop	Peru	GJ-trp
IR 62266-42-6-2::[IRIS 313-8232]	IRIS_313-8232	C	trop	Philippines	GJ-trp
MINATANDA::IRGC 74613-1::[IRIS 313-8594]	IRIS_313-8594	C	trop	Philippines	GJ-trp
DEO KITAN::IRGC 47197-1::[IRIS 313-9928]	IRIS_313-9928	C	trop	Philippines	GJ-trp
INITLOG DALAG::IRGC 67436-1::[IRIS 313-9616]	IRIS_313-9616	C	trop	Philippines	GJ-trp
BLICCA::IRGC 47151-1::[IRIS 313-8356]	IRIS_313-8356	C	trop	Philippines	GJ-trp
KINANDANG BUSIKSIK::IRGC 74607-1::[IRIS 313-9389]	IRIS_313-9389	C	trop	Philippines	GJ-trp
AGUYOD::IRGC 67423-1::[IRIS 313-9423]	IRIS_313-9423	C	trop	Philippines	GJ-trp
BIKYAT::IRGC 26276-1::[IRIS 313-9897]	IRIS_313-9897	C	trop	Philippines	GJ-trp
ONOY::IRGC 55418-1::[IRIS 313-8572]	IRIS_313-8572	C	trop	Philippines	GJ-trp
GOBYERNO::IRGC 47216-1::[IRIS 313-9929]	IRIS_313-9929	C	trop	Philippines	GJ-trp
BOCAO::IRGC 50384-1::[IRIS 313-8431]	IRIS_313-8431	C	trop	Philippines	GJ-trp
IR 47686-09-01-B-1::C1::[IRIS 313-8003]	IRIS_313-8003	C	trop	Philippines	GJ-trp
DINORADO::IRTP 12568-C1::[IRIS 313-7876]	IRIS_313-7876	C	trop	Philippines	GJ-trp
IR 63380-16::C1::[IRIS 313-7902]	IRIS_313-7902	C	trop	Philippines	GJ-trp
IR 71524-44-1-1::C1::[IRIS 313-8010]	IRIS_313-8010	C	trop	Philippines	GJ-trp
IR 71525-19-1-1::C1::[IRIS 313-7909]	IRIS_313-7909	C	trop	Philippines	GJ-trp
NALA::IRGC 51247-1::[IRIS 313-11441]	IRIS_313-11441	C	trop	Philippines	GJ-trp
CARAWI::IRGC 52887-1::[IRIS 313-11464]	IRIS_313-11464	C	trop	Philippines	GJ-trp
DINORADO::IRGC 52893-1::[IRIS 313-11465]	IRIS_313-11465	C	trop	Philippines	GJ-trp
KINTOMAN (TOD DOY)::IRGC 53146-1::[IRIS 313-11473]	IRIS_313-11473	C	trop	Philippines	GJ-trp
WAGASAN (RED)::IRGC 55404-1::[IRIS 313-11511]	IRIS_313-11511	C	trop	Philippines	GJ-trp
MARIA GAKIT::IRGC 57070-1::[IRIS 313-11532]	IRIS_313-11532	C	trop	Philippines	GJ-trp
J 6 IR 438 (WC 694)::IRGC 57599-1::[IRIS 313-11537]	IRIS_313-11537	C	trop	Philippines	GJ-trp
BURI BURING::IRGC 64174-1::[IRIS 313-11673]	IRIS_313-11673	C	trop	Philippines	GJ-trp
MALAGKIT (PINELIPE)::IRGC 67444-1::[IRIS 313-11736]	IRIS_313-11736	C	trop	Philippines	GJ-trp
DUNA AL::IRGC 71842-1::[IRIS 313-11851]	IRIS_313-11851	C	trop	Philippines	GJ-trp
BUAGKOG::IRGC 74318-1::[IRIS 313-11913]	IRIS_313-11913	C	trop	Philippines	GJ-trp
DAYRON MARANGRAS::IRGC 75209-1::[IRIS 313-11928]	IRIS_313-11928	C	trop	Philippines	GJ-trp
GILINGAN MARANGRAS::IRGC 75213-1::[IRIS 313-11929]	IRIS_313-11929	C	trop	Philippines	GJ-trp
KALINDIG::IRGC 78968-1::[IRIS 313-11994]	IRIS_313-11994	C	trop	Philippines	GJ-trp
PINUTYUKAN::IRGC 78995-1::[IRIS 313-11995]	IRIS_313-11995	C	trop	Philippines	GJ-trp
P T Q QINDONAAL::IRGC 80410-1::[IRIS 313-12031]	IRIS_313-12031	C	trop	Philippines	GJ-trp
TINOLDO MARANGRAS::IRGC 81758-1::[IRIS 313-12051]	IRIS_313-12051	C	trop	Philippines	GJ-trp
KASIGNAYAN::IRGC 82788-1::[IRIS 313-12073]	IRIS_313-12073	C	trop	Philippines	GJ-trp
GINAYANGGANG::IRGC 87131-1::[IRIS 313-12144]	IRIS_313-12144	C	trop	Philippines	GJ-trp
PINAHULA::IRGC 93937-1::[IRIS 313-12244]	IRIS_313-12244	C	trop	Philippines	GJ-trp
BATIBATIKAN::IRGC 96098-1::[IRIS 313-12271]	IRIS_313-12271	C	trop	Philippines	GJ-trp
MALAGKIT (ITIM)::IRGC 96124-1::[IRIS 313-12272]	IRIS_313-12272	C	trop	Philippines	GJ-trp
CATIBOS::IRGC 3762-1::[IRIS 313-10485]	IRIS_313-10485	C	trop	Philippines	GJ-trp
MOROPOTOL::IRGC 3909-1::[IRIS 313-10489]	IRIS_313-10489	C	trop	Philippines	GJ-trp
IFUGAO RICE::IRGC 8052-1::[IRIS 313-10577]	IRIS_313-10577	C	trop	Philippines	GJ-trp
PARAY QIKUG KABAYUH::IRGC 8059-1::[IRIS 313-10578]	IRIS_313-10578	C	trop	Philippines	GJ-trp
PARAY KINARABAW::IRGC 8083-1::[IRIS 313-10580]	IRIS_313-10580	C	trop	Philippines	GJ-trp
P PEY SIQAT::IRGC 8129-1::[IRIS 313-10581]	IRIS_313-10581	C	trop	Philippines	GJ-trp
QINOGNAS::IRGC 8135-1::[IRIS 313-10582]	IRIS_313-10582	C	trop	Philippines	GJ-trp
BUSIYETAN::IRGC 11205-1::[IRIS 313-10644]	IRIS_313-10644	C	trop	Philippines	GJ-trp
LENKIBE-N::IRGC 11216-1::[IRIS 313-10645]	IRIS_313-10645	C	trop	Philippines	GJ-trp
RACION 1::IRGC 11340-1::[IRIS 313-10649]	IRIS_313-10649	C	trop	Philippines	GJ-trp
BINARITOS::IRGC 19391-1::[IRIS 313-10827]	IRIS_313-10827	C	trop	Philippines	GJ-trp
IKOGAN::IRGC 19412-1::[IRIS 313-10828]	IRIS_313-10828	C	trop	Philippines	GJ-trp
INAMBOG::IRGC 19415-1::[IRIS 313-10829]	IRIS_313-10829	C	trop	Philippines	GJ-trp
INAPORAONAN::IRGC 19418-1::[IRIS 313-10830]	IRIS_313-10830	C	trop	Philippines	GJ-trp
MALANDI 2::IRGC 19454-2::[IRIS 313-10831]	IRIS_313-10831	C	trop	Philippines	GJ-trp
MALASAY::IRGC 19456-1::[IRIS 313-10832]	IRIS_313-10832	C	trop	Philippines	GJ-trp
T Q QI QINYUHAYUHA::IRGC 23342-1::[IRIS 313-10918]	IRIS_313-10918	C	trop	Philippines	GJ-trp
PINIDWA QAN QIPUGO PINGKITAN::IRGC 23359-1::[IRIS 313-10919]	IRIS_313-10919	C	trop	Philippines	GJ-trp
PINIDWA QAN QIPUGO QELEK::IRGC 23360-1::[IRIS 313-10920]	IRIS_313-10920	C	trop	Philippines	GJ-trp
PAKWALAN::IRGC 24156-1::[IRIS 313-10931]	IRIS_313-10931	C	trop	Philippines	GJ-trp
GINATOS::IRGC 26876-1::[IRIS 313-10991]	IRIS_313-10991	C	trop	Philippines	GJ-trp
PILIT TAPUL::IRGC 26887-1::[IRIS 313-10992]	IRIS_313-10992	C	trop	Philippines	GJ-trp
LANNAB::IRGC 26936-2::[IRIS 313-10993]	IRIS_313-10993	C	trop	Philippines	GJ-trp
PANGETAN::IRGC 26942-1::[IRIS 313-10994]	IRIS_313-10994	C	trop	Philippines	GJ-trp
LAWA AN::IRGC 44544-2::[IRIS 313-11337]	IRIS_313-11337	C	trop	Philippines	GJ-trp
MINANOK::IRGC 44637-2::[IRIS 313-11340]	IRIS_313-11340	C	trop	Philippines	GJ-trp
CADIDIT (GLUT)::IRGC 47161-1::[IRIS 313-11379]	IRIS_313-11379	C	trop	Philippines	GJ-trp
SINAPLED::IRGC 50402-1::[IRIS 313-11424]	IRIS_313-11424	C	trop	Philippines	GJ-trp
AZUCENA::[CX151]	CX151	C	trop	Philippines	GJ-trp
IR47686-6-2-1-1::[CX243]	CX243	C	trop	Philippines	GJ-trp
KINANDANGPATONG::[CX248]	CX248	C	trop	Philippines	GJ-trp
DINORADO::[CX266]	CX266	C	trop	Philippines	GJ-trp
62667::C1::[IRIS 313-7838]	IRIS_313-7838	C	trop	Senegal	GJ-trp
MANYALOJOPOIHUN::IRGC 63350-1::[IRIS 313-11658]	IRIS_313-11658	C	trop	Sierra Leone	GJ-trp
TOBOHUN::IRGC 63433-1::[IRIS 313-11659]	IRIS_313-11659	C	trop	Sierra Leone	GJ-trp
FRENSI GBOI::IRGC 79983-1::[IRIS 313-12018]	IRIS_313-12018	C	trop	Sierra Leone	GJ-trp
GODAWEL::IRGC 15750-1::[IRIS 313-10722]	IRIS_313-10722	C	trop	Sri Lanka	GJ-trp
WANICA::IRGC 3394-1::[IRIS 313-9519]	IRIS_313-9519	C	trop	Surinam	GJ-trp
GOGOWIERIE::IRGC 14791-1::[IRIS 313-9851]	IRIS_313-9851	C	trop	Surinam	GJ-trp
PINDE GOGO WIERIE::IRGC 14795-2::[IRIS 313-10710]	IRIS_313-10710	C	trop	Surinam	GJ-trp
HSIANG TSENF TAO::IRGC 5008-1::[IRIS 313-10507]	IRIS_313-10507	C	trop	Taiwan	GJ-trp
TAIDONGLUDAO::[B196]	B196	C	trop	Taiwan	GJ-trp
YAH YAW::IRGC 61359-1::[IRIS 313-11611]	IRIS_313-11611	C	trop	Thailand	GJ-trp
NIAW KHAMIN::IRGC 40222-1::[IRIS 313-11248]	IRIS_313-11248	C	trop	Thailand	GJ-trp
CYPRESS::IRTP 19532-G1::[IRIS 313-15910]	IRIS_313-15910	C	trop	United States of America	GJ-trp
MAYBELLE::IRGC 78629-1::[IRIS 313-9363]	IRIS_313-9363	C	trop	United States of America	GJ-trp
CALIFORNIA BELLE::IRGC 66836-1::[IRIS 313-8923]	IRIS_313-8923	C	trop	United States of America	GJ-trp
KATY::IRGC 77140-1::[IRIS 313-8285]	IRIS_313-8285	C	trop	United States of America	GJ-trp
BOND::IRGC 66755-1::[IRIS 313-8339]	IRIS_313-8339	C	trop	United States of America	GJ-trp
TEBONNET::IRGC 66760-1::[IRIS 313-8434]	IRIS_313-8434	C	trop	United States of America	GJ-trp
SUP BLUE ROSE::IRGC 1739-1::[IRIS 313-8778]	IRIS_313-8778	C	trop	United States of America	GJ-trp
BLUEBONNET::IRGC 1799-1::[IRIS 313-8960]	IRIS_313-8960	C	trop	United States of America	GJ-trp
SKY BONNET::IRGC 66759-1::[IRIS 313-8976]	IRIS_313-8976	C	trop	United States of America	GJ-trp
B 505 A 1-28-7-1-2::IRGC 6741-1::[IRIS 313-9452]	IRIS_313-9452	C	trop	United States of America	GJ-trp
BLUE BELLE::IRGC 51125-1::[IRIS 313-9491]	IRIS_313-9491	C	trop	United States of America	GJ-trp
VEGOLD::IRGC 7756-1::[IRIS 313-9550]	IRIS_313-9550	C	trop	United States of America	GJ-trp
REXARK ROGUE::IRGC 1972-1::[IRIS 313-8323]	IRIS_313-8323	C	trop	United States of America	GJ-trp
PRELUDE::IRGC 1790-1::[IRIS 313-8627]	IRIS_313-8627	C	trop	United States of America	GJ-trp
TEXAS PATNA::IRGC 1797-1::[IRIS 313-8803]	IRIS_313-8803	C	trop	United States of America	GJ-trp
JACINTO::GERVEX 1653-C1::[IRIS 313-8186]	IRIS_313-8186	C	trop	United States of America	GJ-trp
A 201::GERVEX 1638-C1::[IRIS 313-8173]	IRIS_313-8173	C	trop	United States of America	GJ-trp
DELLMONT::GERVEX 1647-C1::[IRIS 313-8180]	IRIS_313-8180	C	trop	United States of America	GJ-trp
CENTURY PATNA::GERVEX 477-C1::[IRIS 313-8072]	IRIS_313-8072	C	trop	United States of America	GJ-trp
DREW::GERVEX 1650-C1::[IRIS 313-8183]	IRIS_313-8183	C	trop	United States of America	GJ-trp
L 205::GERVEX 1659-C1::[IRIS 313-8192]	IRIS_313-8192	C	trop	United States of America	GJ-trp
BLUE BONNET::GERVEX 669-C1::[IRIS 313-8102]	IRIS_313-8102	C	trop	United States of America	GJ-trp
LACASSINE::GERVEX 1660-C1::[IRIS 313-8193]	IRIS_313-8193	C	trop	United States of America	GJ-trp
REXMONT::GERVEX 1669-C1::[IRIS 313-8202]	IRIS_313-8202	C	trop	United States of America	GJ-trp
RL GOPHER::IRGC 6934-2::[IRIS 313-10552]	IRIS_313-10552	C	trop	United States of America	GJ-trp
B 6311 A 5553-16-2::IRGC 14541-1::[IRIS 313-10708]	IRIS_313-10708	C	trop	United States of America	GJ-trp
O. SATIVA::IRGC 16898-1::[IRIS 313-10752]	IRIS_313-10752	C	trop	United States of America	GJ-trp
AMERICAN HUANGKEDAO::[B018]	B018	C	trop	United States of America	GJ-trp
LEMONT::[CX77]	CX77	C	trop	United States of America	GJ-trp
SP 6 (WC 836)::IRGC 57602-1::[IRIS 313-11539]	IRIS_313-11539	C	trop	Unites States of America	GJ-trp
INIA TACUARI::G1::[IRIS 313-15907]	IRIS_313-15907	C	trop	Uruguay	GJ-trp
CHIRGUA 1 I 22::IRGC 3408-1::[IRIS 313-9267]	IRIS_313-9267	C	trop	Venezuela	GJ-trp
SAL BUI BAO::[CX106]	CX106	C	trop	Viet Nam	GJ-trp
71011::[B181]	B181	C	ind1A	Australia	XI-1A
JIABALA::[B104]	B104	C	ind1A	Bangladesh	XI-1A
IH PEN SHIM MING::IRGC 26067-1::[IRIS 313-10968]	IRIS_313-10968	C	ind1A	Brazil	XI-1A
HUA LI ZAO::IRGC 80950-1::[IRIS 313-10224]	IRIS_313-10224	C	ind1A	China	XI-1A
SAN CHIAO TSWEN::IRGC 1565-1::[IRIS 313-8380]	IRIS_313-8380	C	ind1A	China	XI-1A
PAI CHUEH CHIU LIU::IRGC 34259-1::[IRIS 313-9065]	IRIS_313-9065	C	ind1A	China	XI-1A
CHI SHENG TAO::IRGC 4606-1::[IRIS 313-9204]	IRIS_313-9204	C	ind1A	China	XI-1A
WI BIR SHUN::IRGC 4602-1::[IRIS 313-9372]	IRIS_313-9372	C	ind1A	China	XI-1A
AI ZI HUNG::IRGC 51255-1::[IRIS 313-9723]	IRIS_313-9723	C	ind1A	China	XI-1A
BA SHI ZAO::IRGC 67903-1::[IRIS 313-9730]	IRIS_313-9730	C	ind1A	China	XI-1A
YA NONG ZAO 4::IRGC 63908-1::[IRIS 313-10171]	IRIS_313-10171	C	ind1A	China	XI-1A
GAO JIAO BAI::IRGC 68047-1::[IRIS 313-10178]	IRIS_313-10178	C	ind1A	China	XI-1A
DA NUO (ZHAN)::IRGC 72025-1::[IRIS 313-10189]	IRIS_313-10189	C	ind1A	China	XI-1A
BAI HE::IRGC 76438-1::[IRIS 313-10211]	IRIS_313-10211	C	ind1A	China	XI-1A
BAI MI TIE QIU::IRGC 59414-1::[IRIS 313-11572]	IRIS_313-11572	C	ind1A	China	XI-1A
LANG QIAN CHE::IRGC 59730-1::[IRIS 313-11577]	IRIS_313-11577	C	ind1A	China	XI-1A
SHAN GU::IRGC 59870-1::[IRIS 313-11579]	IRIS_313-11579	C	ind1A	China	XI-1A
ACC 1286::IRGC 60116-1::[IRIS 313-11585]	IRIS_313-11585	C	ind1A	China	XI-1A
JUAN YE LAI::IRGC 61825-1::[IRIS 313-11622]	IRIS_313-11622	C	ind1A	China	XI-1A
GUANG QING 334::IRGC 67132-1::[IRIS 313-11726]	IRIS_313-11726	C	ind1A	China	XI-1A
AN FU ZHAN::IRGC 67878-1::[IRIS 313-11745]	IRIS_313-11745	C	ind1A	China	XI-1A
QUN XUAN ZAO::IRGC 70371-1::[IRIS 313-11804]	IRIS_313-11804	C	ind1A	China	XI-1A
XI HONG GU::IRGC 70416-1::[IRIS 313-11805]	IRIS_313-11805	C	ind1A	China	XI-1A
78 XUAN WU::IRGC 70475-1::[IRIS 313-11806]	IRIS_313-11806	C	ind1A	China	XI-1A
DU GEN CHUAN::IRGC 70083-1::[IRIS 313-11796]	IRIS_313-11796	C	ind1A	China	XI-1A
E ZI 32::IRGC 70127-1::[IRIS 313-11797]	IRIS_313-11797	C	ind1A	China	XI-1A
BU ZHI MING::IRGC 71971-1::[IRIS 313-11853]	IRIS_313-11853	C	ind1A	China	XI-1A
CHI GU::IRGC 71988-1::[IRIS 313-11854]	IRIS_313-11854	C	ind1A	China	XI-1A
DA GUAN YIN ZHAN::IRGC 72006-1::[IRIS 313-11855]	IRIS_313-11855	C	ind1A	China	XI-1A
DA LI BAI 63::IRGC 72016-1::[IRIS 313-11857]	IRIS_313-11857	C	ind1A	China	XI-1A
DA TIE ZHAN::IRGC 72029-1::[IRIS 313-11858]	IRIS_313-11858	C	ind1A	China	XI-1A
DONG DU::IRGC 72037-1::[IRIS 313-11859]	IRIS_313-11859	C	ind1A	China	XI-1A
GUA PAI GU::IRGC 72078-1::[IRIS 313-11860]	IRIS_313-11860	C	ind1A	China	XI-1A
HEI YAN ZHAN::IRGC 72090-1::[IRIS 313-11861]	IRIS_313-11861	C	ind1A	China	XI-1A
KE SHU BAI::IRGC 72183-1::[IRIS 313-11867]	IRIS_313-11867	C	ind1A	China	XI-1A
TIE ZHONG::IRGC 72321-1::[IRIS 313-11872]	IRIS_313-11872	C	ind1A	China	XI-1A
AN NAN ZAO::IRGC 72576-1::[IRIS 313-11877]	IRIS_313-11877	C	ind1A	China	XI-1A
LIU TIAO XIAN::IRGC 72758-1::[IRIS 313-11881]	IRIS_313-11881	C	ind1A	China	XI-1A
MAN TIAN QING::IRGC 72776-1::[IRIS 313-11882]	IRIS_313-11882	C	ind1A	China	XI-1A
TIAN DAO DAO::IRGC 72837-1::[IRIS 313-11884]	IRIS_313-11884	C	ind1A	China	XI-1A
YANG WAN XIAN::IRGC 72886-1::[IRIS 313-11885]	IRIS_313-11885	C	ind1A	China	XI-1A
HONG MI JIU GONG JI::IRGC 74031-1::[IRIS 313-11909]	IRIS_313-11909	C	ind1A	China	XI-1A
YUN NAN ZHAN::IRGC 74272-1::[IRIS 313-11911]	IRIS_313-11911	C	ind1A	China	XI-1A
HOU LU BAI::IRGC 76582-1::[IRIS 313-11948]	IRIS_313-11948	C	ind1A	China	XI-1A
LIU HE XI HE::IRGC 76661-1::[IRIS 313-11949]	IRIS_313-11949	C	ind1A	China	XI-1A
MIAO ZHAN::IRGC 76691-1::[IRIS 313-11951]	IRIS_313-11951	C	ind1A	China	XI-1A
QI YUE ZHAN::IRGC 76722-1::[IRIS 313-11952]	IRIS_313-11952	C	ind1A	China	XI-1A
XIA HONG GU::IRGC 76803-1::[IRIS 313-11954]	IRIS_313-11954	C	ind1A	China	XI-1A
YE DA GU::IRGC 76834-1::[IRIS 313-11955]	IRIS_313-11955	C	ind1A	China	XI-1A
QI GU::IRGC 77381-1::[IRIS 313-11966]	IRIS_313-11966	C	ind1A	China	XI-1A
ZAO LENG SHUI ZHAN::IRGC 79756-1::[IRIS 313-12012]	IRIS_313-12012	C	ind1A	China	XI-1A
GAO JIAO HONG::IRGC 80920-1::[IRIS 313-12033]	IRIS_313-12033	C	ind1A	China	XI-1A
LAOZAOGU::IRGC 93444-1::[IRIS 313-12236]	IRIS_313-12236	C	ind1A	China	XI-1A
WUGU::IRGC 93479-1::[IRIS 313-12237]	IRIS_313-12237	C	ind1A	China	XI-1A
CI 7061::IRGC 968-1::[IRIS 313-10449]	IRIS_313-10449	C	ind1A	China	XI-1A
CHAN KU::IRGC 1069-1::[IRIS 313-10450]	IRIS_313-10450	C	ind1A	China	XI-1A
LING TA 150::IRGC 1106-1::[IRIS 313-10452]	IRIS_313-10452	C	ind1A	China	XI-1A
P 168::IRGC 1354-1::[IRIS 313-10458]	IRIS_313-10458	C	ind1A	China	XI-1A
HA GOO::IRGC 4577-1::[IRIS 313-10503]	IRIS_313-10503	C	ind1A	China	XI-1A
NAN ERH AI 5::IRGC 34255-1::[IRIS 313-11158]	IRIS_313-11158	C	ind1A	China	XI-1A
NANJING 11::[B059]	B059	C	ind1A	China	XI-1A
NANTEHAO::[B062]	B062	C	ind1A	China	XI-1A
ESINIU::[B079]	B079	C	ind1A	China	XI-1A
CHENGDUAI 3::[B114]	B114	C	ind1A	China	XI-1A
WANLIXIAN::[B130]	B130	C	ind1A	China	XI-1A
BAIKEHANHE::[B147]	B147	C	ind1A	China	XI-1A
HAOXIANG::[B149]	B149	C	ind1A	China	XI-1A
G ZHENSHAN 97B::[B156]	B156	C	ind1A	China	XI-1A
88B::[B157]	B157	C	ind1A	China	XI-1A
LIUYENIAN::[B213]	B213	C	ind1A	China	XI-1A
AITUOGU 151::[B234]	B234	C	ind1A	China	XI-1A
XIANGDAO::[B244]	B244	C	ind1A	China	XI-1A
ZHUZHEN B::[B248]	B248	C	ind1A	China	XI-1A
LEIHUOZHAN::[B259]	B259	C	ind1A	China	XI-1A
MAMAGU::[B260]	B260	C	ind1A	China	XI-1A
HEI MI CHAN::[CX101]	CX101	C	ind1A	China	XI-1A
BAOXUAN 21 B::[CX328]	CX328	C	ind1A	China	XI-1A
PENGSHANTIEGANZHAN::[CX55]	CX55	C	ind1A	China	XI-1A
HUANYANGNIAN::[CX88]	CX88	C	ind1A	China	XI-1A
NCS 194::IRGC 51932-1::[IRIS 313-9605]	IRIS_313-9605	C	ind1A	India	XI-1A
AC 74::IRGC 33967-1::[IRIS 313-11152]	IRIS_313-11152	C	ind1A	India	XI-1A
ARC 15505::IRGC 42066-1::[IRIS 313-11281]	IRIS_313-11281	C	ind1A	India	XI-1A
ZALE::[CX131]	CX131	C	ind1A	Myanmar	XI-1A
SATHIYA::IRGC 59225-1::[IRIS 313-11568]	IRIS_313-11568	C	ind1A	Nepal	XI-1A
BARKHE TAULI::IRGC 16116-1::[IRIS 313-10731]	IRIS_313-10731	C	ind1A	Nepal	XI-1A
EX MARABA GURUKU::IRGC 69582-1::[IRIS 313-10047]	IRIS_313-10047	C	ind1A	Nigeria	XI-1A
PILIT (7480) SELN (CI 12007)::IRGC 3758-1::[IRIS 313-10484]	IRIS_313-10484	C	ind1A	Philippines	XI-1A
LAI YIP ZIM::IRGC 4955-1::[IRIS 313-8454]	IRIS_313-8454	C	ind1A	Taiwan	XI-1A
TAITUNG WOO LI::IRGC 111-1::[IRIS 313-9705]	IRIS_313-9705	C	ind1A	Taiwan	XI-1A
TAIPEI WOO CO::IRGC 112-1::[IRIS 313-9706]	IRIS_313-9706	C	ind1A	Taiwan	XI-1A
TSAI YUAN CHON::IRGC 126-1::[IRIS 313-9708]	IRIS_313-9708	C	ind1A	Taiwan	XI-1A
I KUNG PAO::IRGC 114-1::[IRIS 313-9758]	IRIS_313-9758	C	ind1A	Taiwan	XI-1A
CHIAYI WU-K'O::IRGC 64974-1::[IRIS 313-11692]	IRIS_313-11692	C	ind1A	Taiwan	XI-1A
HSIN-T'AO YUAN CHING YU::IRGC 65074-1::[IRIS 313-11695]	IRIS_313-11695	C	ind1A	Taiwan	XI-1A
T KAUG PAO::IRGC 34182-1::[IRIS 313-11157]	IRIS_313-11157	C	ind1A	Taiwan	XI-1A
TAIZHONGXIANXUAN 2::[B197]	B197	C	ind1A	Taiwan	XI-1A
TEK SI CHUT::[CX102]	CX102	C	ind1A	Taiwan	XI-1A
TN1::[CX162]	CX162	C	ind1A	Taiwan	XI-1A
Y075::[CX360]	CX360	C	ind1B	_no_info	XI-1B
G341::[CX361]	CX361	C	ind1B	_no_info	XI-1B
YZX1::[CX362]	CX362	C	ind1B	_no_info	XI-1B
42686::[CX364]	CX364	C	ind1B	_no_info	XI-1B
KOGOMG 1-1::[CX382]	CX382	C	ind1B	_no_info	XI-1B
MUKKALA BAZAL::IRGC 77279-1::[IRIS 313-8930]	IRIS_313-8930	C	ind1B	Bangladesh	XI-1B
AUS 177::IRGC 29009-1::[IRIS 313-9066]	IRIS_313-9066	C	ind1B	Bangladesh	XI-1B
SADA RUPA::IRGC 77299-1::[IRIS 313-9325]	IRIS_313-9325	C	ind1B	Bangladesh	XI-1B
BR IRGA 409::IRGC 55915-1::[IRIS 313-10161]	IRIS_313-10161	C	ind1B	Brazil	XI-1B
CNA 4081::GERVEX 1494-C1::[IRIS 313-8161]	IRIS_313-8161	C	ind1B	Brazil	XI-1B
MOUI SAMBA::IRGC 75751-1::[IRIS 313-11941]	IRIS_313-11941	C	ind1B	Burkina Faso	XI-1B
E 2024::IRGC 67958-1::[IRIS 313-9482]	IRIS_313-9482	C	ind1B	China	XI-1B
E ZI 100::IRGC 70192-1::[IRIS 313-11798]	IRIS_313-11798	C	ind1B	China	XI-1B
ANLINGWUBAILI::IRGC 93363-1::[IRIS 313-12234]	IRIS_313-12234	C	ind1B	China	XI-1B
ERJIUNAN 1::[B058]	B058	C	ind1B	China	XI-1B
JINYOU 1::[B200]	B200	C	ind1B	China	XI-1B
CHENGNONGSHUIJING::[B201]	B201	C	ind1B	China	XI-1B
XUANENCHANGTANQINGZHAN::[B214]	B214	C	ind1B	China	XI-1B
HONGGU::[B217]	B217	C	ind1B	China	XI-1B
XIANGAIZAO 10HAO::[B232]	B232	C	ind1B	China	XI-1B
GUANG122::[CX121]	CX121	C	ind1B	China	XI-1B
CAOZHAO-2::[CX125]	CX125	C	ind1B	China	XI-1B
Y134::[CX15]	CX15	C	ind1B	China	XI-1B
2004::[CX249]	CX249	C	ind1B	China	XI-1B
ZH5::[CX305]	CX305	C	ind1B	China	XI-1B
117::[CX314]	CX314	C	ind1B	China	XI-1B
ZHONGHUA 1::[CX348]	CX348	C	ind1B	China	XI-1B
CHENGHUI 727::[CX370]	CX370	C	ind1B	China	XI-1B
HUHAN 15::[CX378]	CX378	C	ind1B	China	XI-1B
NPT-100::[CX385]	CX385	C	ind1B	China	XI-1B
HUANGSIZHAN::[CX393]	CX393	C	ind1B	China	XI-1B
AI ZI DAO::[CX50]	CX50	C	ind1B	China	XI-1B
FENGAIZHAN::[CX9]	CX9	C	ind1B	China	XI-1B
CX561::[CX561]	CX561	C	ind1B	China	XI-1B
FEDEARROZ 50::G1::[IRIS 313-15896]	IRIS_313-15896	C	ind1B	Colombia	XI-1B
IRGA 370-38-1-1F-C4-2::IRGC 117342-1::[IRIS 313-10400]	IRIS_313-10400	C	ind1B	Colombia	XI-1B
IRGA 318-11-6-9-2B::IRGC 117339-1::[IRIS 313-10397]	IRIS_313-10397	C	ind1B	Colombia	XI-1B
CICA 9::IRGC 53079-1::[IRIS 313-9966]	IRIS_313-9966	C	ind1B	Colombia	XI-1B
IRGA 370-42-1-1F-C-1::IRGC 117343-1::[IRIS 313-10401]	IRIS_313-10401	C	ind1B	Colombia	XI-1B
IRGA 318-11-9-2A::IRGC 117340-1::[IRIS 313-10398]	IRIS_313-10398	C	ind1B	Colombia	XI-1B
BOUAKE 189::C1::[IRIS 313-7654]	IRIS_313-7654	C	ind1B	Cote d'Ivoire	XI-1B
NERICA-L-1::[CX375]	CX375	C	ind1B	Cote d'Ivoire	XI-1B
NERICA-L-27::[CX377]	CX377	C	ind1B	Cote d'Ivoire	XI-1B
AMISTAD 82::IRGC 116954-1::[IRIS 313-10247]	IRIS_313-10247	C	ind1B	Cuba	XI-1B
ECIA 24-107-1::IRGC 116978-1::[IRIS 313-10293]	IRIS_313-10293	C	ind1B	Cuba	XI-1B
ECIA 179-S13::[B194]	B194	C	ind1B	Cuba	XI-1B
CHATO::IRGC 55825-1::[IRIS 313-11513]	IRIS_313-11513	C	ind1B	Ecuador	XI-1B
DAA MANSA::IRGC 67559-1::[IRIS 313-8514]	IRIS_313-8514	C	ind1B	Ghana	XI-1B
ICTA CRISPO 38::IRGC 116994-1::[IRIS 313-10274]	IRIS_313-10274	C	ind1B	Guatemala	XI-1B
TIKAL 3::IRGC 50649-1::[IRIS 313-9940]	IRIS_313-9940	C	ind1B	Guatemala	XI-1B
UPR 1201-1-20-1::IRGC 117357-1::[IRIS 313-10417]	IRIS_313-10417	C	ind1B	India	XI-1B
ARC 11663::IRGC 42695-1::[IRIS 313-8621]	IRIS_313-8621	C	ind1B	India	XI-1B
RP 9-4::IRGC 39735-1::[IRIS 313-9566]	IRIS_313-9566	C	ind1B	India	XI-1B
PR 106::IRGC 53418-1::[IRIS 313-11480]	IRIS_313-11480	C	ind1B	India	XI-1B
NCS 603 B::IRGC 62377-1::[IRIS 313-11643]	IRIS_313-11643	C	ind1B	India	XI-1B
BR 52-87-1::IRGC 36849-2::[IRIS 313-11200]	IRIS_313-11200	C	ind1B	India	XI-1B
CR 579-1-3::IRGC 45443-2::[IRIS 313-11357]	IRIS_313-11357	C	ind1B	India	XI-1B
TYPE3::[CX218]	CX218	C	ind1B	India	XI-1B
PR106::[CX22]	CX22	C	ind1B	India	XI-1B
DHAN4::[CX45]	CX45	C	ind1B	India	XI-1B
GOVIND::[CX91]	CX91	C	ind1B	India	XI-1B
UPR 191-66::[CX92]	CX92	C	ind1B	India	XI-1B
AJAYA::[CX96]	CX96	C	ind1B	India	XI-1B
BUDDA::[CX97]	CX97	C	ind1B	India	XI-1B
B 6136-3-TB-0-1-5::IRGC 117312-1::[IRIS 313-10333]	IRIS_313-10333	C	ind1B	Indonesia	XI-1B
B 6136 E-3-TB-0-1-5::IRGC 117311-1::[IRIS 313-10334]	IRIS_313-10334	C	ind1B	Indonesia	XI-1B
PORONG::IRGC 76983-1::[IRIS 313-11960]	IRIS_313-11960	C	ind1B	Indonesia	XI-1B
CISOKAN::[B048]	B048	C	ind1B	Indonesia	XI-1B
CISADANE::[CX152]	CX152	C	ind1B	Indonesia	XI-1B
B6136-3-TB-0-1-5::[CX237]	CX237	C	ind1B	Indonesia	XI-1B
CISANGGARUNG::[CX25]	CX25	C	ind1B	Indonesia	XI-1B
AMOL3(SANA)::[CX26]	CX26	C	ind1B	Iran	XI-1B
MEDUSA::GERVEX 323-C1::[IRIS 313-8067]	IRIS_313-8067	C	ind1B	Italy	XI-1B
MILYANG 77::IRGC 69340-1::[IRIS 313-10040]	IRIS_313-10040	C	ind1B	Korea, Republic of	XI-1B
IRI 339::IRGC 46956-1::[IRIS 313-9922]	IRIS_313-9922	C	ind1B	Korea, Republic of	XI-1B
MILYANG 30::IRGC 46977-1::[IRIS 313-9925]	IRIS_313-9925	C	ind1B	Korea, Republic of	XI-1B
SUWEON 311::IRGC 61890-1::[IRIS 313-10000]	IRIS_313-10000	C	ind1B	Korea, Republic of	XI-1B
GAYABYEO::[CX28]	CX28	C	ind1B	Korea, Republic of	XI-1B
SEBERANG MR 77::C1::[IRIS 313-7773]	IRIS_313-7773	C	ind1B	Malaysia	XI-1B
PERUBAK LUEY::IRGC 86436-1::[IRIS 313-12135]	IRIS_313-12135	C	ind1B	Malaysia	XI-1B
MR185::[CX30]	CX30	C	ind1B	Malaysia	XI-1B
ADNY 11::C1::[IRIS 313-7636]	IRIS_313-7636	C	ind1B	Mali	XI-1B
SAMBALA MALO::C1::[IRIS 313-7770]	IRIS_313-7770	C	ind1B	Mali	XI-1B
NIONOKA::[CX379]	CX379	C	ind1B	Mali	XI-1B
ADNY 11::[CX381]	CX381	C	ind1B	Mali	XI-1B
CAMPECHE A 79::IRGC 51102-1::[IRIS 313-11437]	IRIS_313-11437	C	ind1B	Mexico	XI-1B
HNANKAR::[CX31]	CX31	C	ind1B	Myanmar	XI-1B
SHWE THWE YIN HYV::[CX33]	CX33	C	ind1B	Myanmar	XI-1B
ITA 117::IRGC 75235-1::[IRIS 313-11930]	IRIS_313-11930	C	ind1B	Nigeria	XI-1B
UQUIHUA::IRGC 117037-1::[IRIS 313-10287]	IRIS_313-10287	C	ind1B	Peru	XI-1B
IR 77298-14-1-2-10::G1::[IRIS 313-15901]	IRIS_313-15901	C	ind1B	Philippines	XI-1B
IR 2071-586-5-6-3::IRGC 39291-1::[IRIS 313-9044]	IRIS_313-9044	C	ind1B	Philippines	XI-1B
PSBRC 50::IRGC 99706-1::[IRIS 313-10234]	IRIS_313-10234	C	ind1B	Philippines	XI-1B
PSBRC 86::IRGC 99716-1::[IRIS 313-10237]	IRIS_313-10237	C	ind1B	Philippines	XI-1B
PSBRC 88::IRGC 99717-1::[IRIS 313-10238]	IRIS_313-10238	C	ind1B	Philippines	XI-1B
IR 75870-5-8-5-B-1::IRGC 117297-1::[IRIS 313-10385]	IRIS_313-10385	C	ind1B	Philippines	XI-1B
IR 77390-1-6-4-19-1-B::IRGC 117303-1::[IRIS 313-10392]	IRIS_313-10392	C	ind1B	Philippines	XI-1B
IR 28::IRGC 30411-C1::[IRIS 313-7691]	IRIS_313-7691	C	ind1B	Philippines	XI-1B
IR 2307-247-2-2-3::IRGC 77982-C1::[IRIS 313-7689]	IRIS_313-7689	C	ind1B	Philippines	XI-1B
IR 19746-28-2-2::IRGC 78072-C1::[IRIS 313-7685]	IRIS_313-7685	C	ind1B	Philippines	XI-1B
IR 72967-12-2-3::C1::[IRIS 313-7911]	IRIS_313-7911	C	ind1B	Philippines	XI-1B
J 6 IR 520 (WC 693)::IRGC 57600-1::[IRIS 313-11538]	IRIS_313-11538	C	ind1B	Philippines	XI-1B
IR 4432-28-5::IRGC 55952-1::[IRIS 313-11517]	IRIS_313-11517	C	ind1B	Philippines	XI-1B
IR 4683-54-2::IRGC 72992-1::[IRIS 313-11886]	IRIS_313-11886	C	ind1B	Philippines	XI-1B
IR 19058-107-1::IRGC 72997-1::[IRIS 313-11887]	IRIS_313-11887	C	ind1B	Philippines	XI-1B
IR 5657-33-2::IRGC 77992-1::[IRIS 313-11978]	IRIS_313-11978	C	ind1B	Philippines	XI-1B
IR 19661-364-1-2-3::IRGC 78061-1::[IRIS 313-11979]	IRIS_313-11979	C	ind1B	Philippines	XI-1B
PSBRC 18::IRGC 99639-1::[IRIS 313-12319]	IRIS_313-12319	C	ind1B	Philippines	XI-1B
IR 1813-694-2::IRGC 32656-2::[IRIS 313-11122]	IRIS_313-11122	C	ind1B	Philippines	XI-1B
IR 9560-2-6-3::IRGC 40451-1::[IRIS 313-11250]	IRIS_313-11250	C	ind1B	Philippines	XI-1B
IR 4500-5-1-1::IRGC 40552-2::[IRIS 313-11251]	IRIS_313-11251	C	ind1B	Philippines	XI-1B
WAGWAG PUTI::IRGC 44804-2::[IRIS 313-11346]	IRIS_313-11346	C	ind1B	Philippines	XI-1B
IRBB60::[CX126]	CX126	C	ind1B	Philippines	XI-1B
IRBB7::[CX134]	CX134	C	ind1B	Philippines	XI-1B
CHOROFA::[CX150]	CX150	C	ind1B	Philippines	XI-1B
IR42::[CX161]	CX161	C	ind1B	Philippines	XI-1B
IR2061-522-6-9::[CX206]	CX206	C	ind1B	Philippines	XI-1B
IR77298-14-1-2::[CX225]	CX225	C	ind1B	Philippines	XI-1B
IR06G113::[CX226]	CX226	C	ind1B	Philippines	XI-1B
IR64-IL::[CX230]	CX230	C	ind1B	Philippines	XI-1B
IR8192-200-3-3-1-1::[CX276]	CX276	C	ind1B	Philippines	XI-1B
IR68897B::[CX281]	CX281	C	ind1B	Philippines	XI-1B
PSBRC80::[CX357]	CX357	C	ind1B	Philippines	XI-1B
IRBB62::[CX369]	CX369	C	ind1B	Philippines	XI-1B
MATATAG2::[CX399]	CX399	C	ind1B	Philippines	XI-1B
IR64A::[CX403]	CX403	C	ind1B	Philippines	XI-1B
IR66897B::[CX43]	CX43	C	ind1B	Philippines	XI-1B
IR58025B::[CX44]	CX44	C	ind1B	Philippines	XI-1B
IR6::[CX73]	CX73	C	ind1B	Philippines	XI-1B
CX408::[CX408]	CX408	C	ind1B	Philippines	XI-1B
CX409::[CX409]	CX409	C	ind1B	Philippines	XI-1B
CX410::[CX410]	CX410	C	ind1B	Philippines	XI-1B
CX411::[CX411]	CX411	C	ind1B	Philippines	XI-1B
CX413::[CX413]	CX413	C	ind1B	Philippines	XI-1B
CX414::[CX414]	CX414	C	ind1B	Philippines	XI-1B
CX416::[CX416]	CX416	C	ind1B	Philippines	XI-1B
CX417::[CX417]	CX417	C	ind1B	Philippines	XI-1B
CX418::[CX418]	CX418	C	ind1B	Philippines	XI-1B
CX419::[CX419]	CX419	C	ind1B	Philippines	XI-1B
CX420::[CX420]	CX420	C	ind1B	Philippines	XI-1B
CX421::[CX421]	CX421	C	ind1B	Philippines	XI-1B
CX422::[CX422]	CX422	C	ind1B	Philippines	XI-1B
CX423::[CX423]	CX423	C	ind1B	Philippines	XI-1B
CX424::[CX424]	CX424	C	ind1B	Philippines	XI-1B
CX425::[CX425]	CX425	C	ind1B	Philippines	XI-1B
CX426::[CX426]	CX426	C	ind1B	Philippines	XI-1B
WAS 63-22-5-9-10-1::C1::[IRIS 313-7832]	IRIS_313-7832	C	ind1B	Senegal	XI-1B
WAS 173-B-B-6-2-2::C1::[IRIS 313-7808]	IRIS_313-7808	C	ind1B	Senegal	XI-1B
WAS 203-B-B-2-4-1::C1::[IRIS 313-7819]	IRIS_313-7819	C	ind1B	Senegal	XI-1B
WAS 33-B-B-15-1-4-5::C1::[IRIS 313-7826]	IRIS_313-7826	C	ind1B	Senegal	XI-1B
WAS 199-B-1-2-1::C1::[IRIS 313-7816]	IRIS_313-7816	C	ind1B	Senegal	XI-1B
WAS 170-B-B-1-1::C1::[IRIS 313-7807]	IRIS_313-7807	C	ind1B	Senegal	XI-1B
WAS 21-B-B-20-4-3-3::C1::[IRIS 313-7824]	IRIS_313-7824	C	ind1B	Senegal	XI-1B
WAS 198-B-3-1-3::C1::[IRIS 313-7815]	IRIS_313-7815	C	ind1B	Senegal	XI-1B
WAS 206-B-B-2-2-1::C1::[IRIS 313-7820]	IRIS_313-7820	C	ind1B	Senegal	XI-1B
SAHEL 108::C1::[IRIS 313-7766]	IRIS_313-7766	C	ind1B	Senegal	XI-1B
MBEIMBEIHUN::IRGC 69730-1::[IRIS 313-11784]	IRIS_313-11784	C	ind1B	Sierra Leone	XI-1B
TOS 9795::IRGC 80142-1::[IRIS 313-12024]	IRIS_313-12024	C	ind1B	Sierra Leone	XI-1B
BW 295-5::IRGC 63098-1::[IRIS 313-10002]	IRIS_313-10002	C	ind1B	Sri Lanka	XI-1B
SIGARDIS::IRGC 15555-1::[IRIS 313-9867]	IRIS_313-9867	C	ind1B	Sri Lanka	XI-1B
3210::IRGC 116950-1::[IRIS 313-10298]	IRIS_313-10298	C	ind1B	Sri Lanka	XI-1B
BW 293-2::[B033]	B033	C	ind1B	Sri Lanka	XI-1B
BG90-2::[CX21]	CX21	C	ind1B	Sri Lanka	XI-1B
BW311-9::[CX238]	CX238	C	ind1B	Sri Lanka	XI-1B
BG304::[CX76]	CX76	C	ind1B	Sri Lanka	XI-1B
C 662083::IRGC 62101-1::[IRIS 313-10001]	IRIS_313-10001	C	ind1B	Taiwan	XI-1B
TAISEN GLUTINOUS YU 1157::IRGC 78750-1::[IRIS 313-11990]	IRIS_313-11990	C	ind1B	Taiwan	XI-1B
TAICHUNG SEN YU 214::IRGC 38899-1::[IRIS 313-11237]	IRIS_313-11237	C	ind1B	Taiwan	XI-1B
WP 36::IRGC 55278-1::[IRIS 313-8732]	IRIS_313-8732	C	ind1B	Thailand	XI-1B
KHAO GRADOOK CHAHNG::IRGC 17111-1::[IRIS 313-9032]	IRIS_313-9032	C	ind1B	Thailand	XI-1B
WP 65::IRGC 36526-1::[IRIS 313-9227]	IRIS_313-9227	C	ind1B	Thailand	XI-1B
SPR 7284-57-5::IRGC 38649-1::[IRIS 313-11233]	IRIS_313-11233	C	ind1B	Thailand	XI-1B
ZACATEPEC::IRGC 16901-2::[IRIS 313-10753]	IRIS_313-10753	C	ind1B	United States of America	XI-1B
ARAURE 1::IRGC 116956-1::[IRIS 313-10289]	IRIS_313-10289	C	ind1B	Venezuela	XI-1B
TV 30::IRGC 55221-1::[IRIS 313-11507]	IRIS_313-11507	C	ind1B	Viet Nam	XI-1B
OM997::[CX37]	CX37	C	ind1B	Viet Nam	XI-1B
X21::[CX82]	CX82	C	ind1B	Viet Nam	XI-1B
X22::[CX83]	CX83	C	ind1B	Viet Nam	XI-1B
CHAMA (DWARF)::IRGC 69487-1::[IRIS 313-10046]	IRIS_313-10046	C	ind1B	Zambia	XI-1B
HD 10::IRGC 6638-1::[IRIS 313-9795]	IRIS_313-9795	C	ind2	Australia	XI-2
DA 11::IRGC 6046-1::[IRIS 313-9606]	IRIS_313-9606	C	ind2	Bangladesh	XI-2
PATMADHAI 1::IRGC 77292-1::[IRIS 313-8632]	IRIS_313-8632	C	ind2	Bangladesh	XI-2
SADAJIRA 19-287::IRGC 38320-1::[IRIS 313-8737]	IRIS_313-8737	C	ind2	Bangladesh	XI-2
ASHMBER::IRGC 27522-1::[IRIS 313-8850]	IRIS_313-8850	C	ind2	Bangladesh	XI-2
MUTA GANJE::IRGC 26744-1::[IRIS 313-9072]	IRIS_313-9072	C	ind2	Bangladesh	XI-2
KUSHIARA::IRGC 34709-1::[IRIS 313-9174]	IRIS_313-9174	C	ind2	Bangladesh	XI-2
JHODI BIRUN::IRGC 31812-1::[IRIS 313-9262]	IRIS_313-9262	C	ind2	Bangladesh	XI-2
HOLDI GIRA::IRGC 31801-1::[IRIS 313-9617]	IRIS_313-9617	C	ind2	Bangladesh	XI-2
DHOLA AMAN (LOWLAND AMAN)::IRGC 8341-1::[IRIS 313-9156]	IRIS_313-9156	C	ind2	Bangladesh	XI-2
JOTA BITCHI 1::IRGC 77253-1::[IRIS 313-8683]	IRIS_313-8683	C	ind2	Bangladesh	XI-2
LALDIGHA::IRGC 53541-1::[IRIS 313-11487]	IRIS_313-11487	C	ind2	Bangladesh	XI-2
NULI::IRGC 58824-1::[IRIS 313-11558]	IRIS_313-11558	C	ind2	Bangladesh	XI-2
MALIKULI::IRGC 76237-1::[IRIS 313-11945]	IRIS_313-11945	C	ind2	Bangladesh	XI-2
DUDA MONOR::IRGC 26335-2::[IRIS 313-10972]	IRIS_313-10972	C	ind2	Bangladesh	XI-2
HALDI JAON::IRGC 26638-2::[IRIS 313-10986]	IRIS_313-10986	C	ind2	Bangladesh	XI-2
KAZALSAIL::IRGC 37161-2::[IRIS 313-11205]	IRIS_313-11205	C	ind2	Bangladesh	XI-2
PAIRJAT::IRGC 37252-2::[IRIS 313-11207]	IRIS_313-11207	C	ind2	Bangladesh	XI-2
CYLINDRICAL 30-605::IRGC 37845-2::[IRIS 313-11221]	IRIS_313-11221	C	ind2	Bangladesh	XI-2
PATNAI 31-679::IRGC 38149-2::[IRIS 313-11224]	IRIS_313-11224	C	ind2	Bangladesh	XI-2
STRAW 23-428::IRGC 38416-2::[IRIS 313-11229]	IRIS_313-11229	C	ind2	Bangladesh	XI-2
STRAW 23-471::IRGC 38456-1::[IRIS 313-11231]	IRIS_313-11231	C	ind2	Bangladesh	XI-2
GURULEY::IRGC 32441-1::[IRIS 313-11120]	IRIS_313-11120	C	ind2	Bhutan	XI-2
DONRADAO::IRGC 49604-1::[IRIS 313-11411]	IRIS_313-11411	C	ind2	Brazil	XI-2
MARAGBE::IRGC 69263-1::[IRIS 313-8391]	IRIS_313-8391	C	ind2	Burkina Faso	XI-2
KERIBAREFOR::IRGC 78454-1::[IRIS 313-11983]	IRIS_313-11983	C	ind2	Burkina Faso	XI-2
FACAGRO 64::IRGC 82059-1::[IRIS 313-10114]	IRIS_313-10114	C	ind2	Burundi	XI-2
IB 11::IRGC 74420-2::[IRIS 313-11914]	IRIS_313-11914	C	ind2	Burundi	XI-2
ZHONGNONG 4::[B087]	B087	C	ind2	China	XI-2
FOFFI::IRGC 68438-1::[IRIS 313-11758]	IRIS_313-11758	C	ind2	Cote d'Ivoire	XI-2
NS 199::IRGC 68864-1::[IRIS 313-11761]	IRIS_313-11761	C	ind2	Cote d'Ivoire	XI-2
LALKA (LAL DHAN)::IRGC 64946-1::[IRIS 313-10010]	IRIS_313-10010	C	ind2	Fiji	XI-2
TANDAKAY FINGO::IRGC 69793-1::[IRIS 313-11787]	IRIS_313-11787	C	ind2	Gambia	XI-2
DISSIGBE::IRGC 66916-1::[IRIS 313-11723]	IRIS_313-11723	C	ind2	Guinea	XI-2
MEKENZIE SMALL::IRGC 49895-1::[IRIS 313-9935]	IRIS_313-9935	C	ind2	Guyana	XI-2
PARA NELLU::IRGC 50009-1::[IRIS 313-9351]	IRIS_313-9351	C	ind2	India	XI-2
LARHA MUGAD::IRGC 52339-1::[IRIS 313-8568]	IRIS_313-8568	C	ind2	India	XI-2
NCS 237::IRGC 62202-1::[IRIS 313-9492]	IRIS_313-9492	C	ind2	India	XI-2
XITTO::IRGC 6671-1::[IRIS 313-8622]	IRIS_313-8622	C	ind2	India	XI-2
SURMATIYA::IRGC 74779-1::[IRIS 313-8303]	IRIS_313-8303	C	ind2	India	XI-2
498-2A BR 8::IRGC 5891-1::[IRIS 313-8450]	IRIS_313-8450	C	ind2	India	XI-2
RAJHUSAI (ACR 12)::IRGC 53630-1::[IRIS 313-8614]	IRIS_313-8614	C	ind2	India	XI-2
PERUNEL::IRGC 63113-1::[IRIS 313-8647]	IRIS_313-8647	C	ind2	India	XI-2
ROPA::IRGC 74774-1::[IRIS 313-8704]	IRIS_313-8704	C	ind2	India	XI-2
NIBARI::IRGC 67742-1::[IRIS 313-8731]	IRIS_313-8731	C	ind2	India	XI-2
TYPE 50::IRGC 74782-1::[IRIS 313-8754]	IRIS_313-8754	C	ind2	India	XI-2
NIRGUNI::IRGC 61127-1::[IRIS 313-8757]	IRIS_313-8757	C	ind2	India	XI-2
DUDH KADAR::IRGC 67707-1::[IRIS 313-8796]	IRIS_313-8796	C	ind2	India	XI-2
KUTTA::IRGC 52184-1::[IRIS 313-8924]	IRIS_313-8924	C	ind2	India	XI-2
BAM 9::IRGC 6179-1::[IRIS 313-8957]	IRIS_313-8957	C	ind2	India	XI-2
BANIKAT::IRGC 67720-1::[IRIS 313-8988]	IRIS_313-8988	C	ind2	India	XI-2
MAKRO::IRGC 74763-1::[IRIS 313-9258]	IRIS_313-9258	C	ind2	India	XI-2
BARIK KUDI::IRGC 52807-1::[IRIS 313-9384]	IRIS_313-9384	C	ind2	India	XI-2
BADUIE::IRGC 53715-1::[IRIS 313-9403]	IRIS_313-9403	C	ind2	India	XI-2
LABRA::IRGC 74757-1::[IRIS 313-9547]	IRIS_313-9547	C	ind2	India	XI-2
MULLIKURUVA::IRGC 77529-1::[IRIS 313-9557]	IRIS_313-9557	C	ind2	India	XI-2
WANGA BARUGULU::IRGC 52261-1::[IRIS 313-9611]	IRIS_313-9611	C	ind2	India	XI-2
URAIBOOL::IRGC 52785-1::[IRIS 313-8305]	IRIS_313-8305	C	ind2	India	XI-2
BHASAMANIK::IRGC 46954-1::[IRIS 313-9360]	IRIS_313-9360	C	ind2	India	XI-2
NAPDAI::IRGC 52009-1::[IRIS 313-11446]	IRIS_313-11446	C	ind2	India	XI-2
ZINYA KOLAMBA::IRGC 52402-1::[IRIS 313-11453]	IRIS_313-11453	C	ind2	India	XI-2
SELHI::IRGC 52760-1::[IRIS 313-11460]	IRIS_313-11460	C	ind2	India	XI-2
BIR BAHADUR::IRGC 53889-1::[IRIS 313-11491]	IRIS_313-11491	C	ind2	India	XI-2
BHATA PYAGI::IRGC 60895-1::[IRIS 313-11597]	IRIS_313-11597	C	ind2	India	XI-2
JUGRAY::IRGC 60960-1::[IRIS 313-11599]	IRIS_313-11599	C	ind2	India	XI-2
KOTODESHI::IRGC 60982-1::[IRIS 313-11600]	IRIS_313-11600	C	ind2	India	XI-2
BOKDEL::IRGC 61085-1::[IRIS 313-11606]	IRIS_313-11606	C	ind2	India	XI-2
HOLDIGANTHI::IRGC 61105-1::[IRIS 313-11607]	IRIS_313-11607	C	ind2	India	XI-2
NCS 331::IRGC 62247-1::[IRIS 313-11638]	IRIS_313-11638	C	ind2	India	XI-2
NCS 458::IRGC 62290-1::[IRIS 313-11640]	IRIS_313-11640	C	ind2	India	XI-2
NCS 477::IRGC 62299-1::[IRIS 313-11641]	IRIS_313-11641	C	ind2	India	XI-2
NCS 599::IRGC 62373-1::[IRIS 313-11642]	IRIS_313-11642	C	ind2	India	XI-2
NCS 745::IRGC 62466-1::[IRIS 313-11644]	IRIS_313-11644	C	ind2	India	XI-2
NCS 771 A::IRGC 62483-1::[IRIS 313-11646]	IRIS_313-11646	C	ind2	India	XI-2
NCS 809 A::IRGC 62502-1::[IRIS 313-11647]	IRIS_313-11647	C	ind2	India	XI-2
NCS 830::IRGC 62518-1::[IRIS 313-11648]	IRIS_313-11648	C	ind2	India	XI-2
NCS 901 A::IRGC 62568-1::[IRIS 313-11650]	IRIS_313-11650	C	ind2	India	XI-2
PAUNDRI::IRGC 67527-1::[IRIS 313-11738]	IRIS_313-11738	C	ind2	India	XI-2
19::IRGC 70786-1::[IRIS 313-11821]	IRIS_313-11821	C	ind2	India	XI-2
BHONDU PAREWA::IRGC 70802-1::[IRIS 313-11822]	IRIS_313-11822	C	ind2	India	XI-2
BHU BHUSI::IRGC 70803-1::[IRIS 313-11823]	IRIS_313-11823	C	ind2	India	XI-2
DHANIYA PHOOL::IRGC 70811-1::[IRIS 313-11824]	IRIS_313-11824	C	ind2	India	XI-2
KARI GURMATIA::IRGC 70850-1::[IRIS 313-11827]	IRIS_313-11827	C	ind2	India	XI-2
LALI GURMATIA::IRGC 70854-1::[IRIS 313-11828]	IRIS_313-11828	C	ind2	India	XI-2
DILBAKSH::IRGC 74738-1::[IRIS 313-11918]	IRIS_313-11918	C	ind2	India	XI-2
LAKHA KUAR::IRGC 74760-1::[IRIS 313-11919]	IRIS_313-11919	C	ind2	India	XI-2
SHYAMJIRA::IRGC 77522-1::[IRIS 313-11969]	IRIS_313-11969	C	ind2	India	XI-2
RAUSRR 4::IRGC 79785-1::[IRIS 313-12013]	IRIS_313-12013	C	ind2	India	XI-2
ADT 22::IRGC 5901-1::[IRIS 313-10519]	IRIS_313-10519	C	ind2	India	XI-2
DONGREM::IRGC 6688-1::[IRIS 313-10544]	IRIS_313-10544	C	ind2	India	XI-2
CO 2::IRGC 6186-2::[IRIS 313-10526]	IRIS_313-10526	C	ind2	India	XI-2
ADT 12::IRGC 6254-1::[IRIS 313-10527]	IRIS_313-10527	C	ind2	India	XI-2
O. SATIVA::IRGC 10164-2::[IRIS 313-10628]	IRIS_313-10628	C	ind2	India	XI-2
SR 26 B::IRGC 10803-2::[IRIS 313-10640]	IRIS_313-10640	C	ind2	India	XI-2
ARC 6052::IRGC 12196-1::[IRIS 313-10664]	IRIS_313-10664	C	ind2	India	XI-2
ARC 7236::IRGC 12335-1::[IRIS 313-10667]	IRIS_313-10667	C	ind2	India	XI-2
EDAKKADAN 0-69-27::IRGC 19560-1::[IRIS 313-10833]	IRIS_313-10833	C	ind2	India	XI-2
KOLONGI BAO::IRGC 24135-2::[IRIS 313-10929]	IRIS_313-10929	C	ind2	India	XI-2
GUTTI AKKULLU::IRGC 26850-2::[IRIS 313-10989]	IRIS_313-10989	C	ind2	India	XI-2
POONGAR::IRGC 28611-1::[IRIS 313-11041]	IRIS_313-11041	C	ind2	India	XI-2
DUBRAJ::IRGC 34904-1::[IRIS 313-11167]	IRIS_313-11167	C	ind2	India	XI-2
ARC 15589::IRGC 42096-2::[IRIS 313-11282]	IRIS_313-11282	C	ind2	India	XI-2
ARC 14358::IRGC 41523-2::[IRIS 313-11267]	IRIS_313-11267	C	ind2	India	XI-2
ARC 14709::IRGC 42976-2::[IRIS 313-11300]	IRIS_313-11300	C	ind2	India	XI-2
ARC 15403::IRGC 43183-2::[IRIS 313-11308]	IRIS_313-11308	C	ind2	India	XI-2
BACHHAIKALMA::IRGC 45003-2::[IRIS 313-11349]	IRIS_313-11349	C	ind2	India	XI-2
DADKHANI::IRGC 45454-2::[IRIS 313-11358]	IRIS_313-11358	C	ind2	India	XI-2
DAHARNAGRA::IRGC 45465-2::[IRIS 313-11359]	IRIS_313-11359	C	ind2	India	XI-2
KALIKALMA::IRGC 45996-2::[IRIS 313-11361]	IRIS_313-11361	C	ind2	India	XI-2
KHEJURTHUPI::IRGC 46137-2::[IRIS 313-11363]	IRIS_313-11363	C	ind2	India	XI-2
RANACHANDRABHOG::IRGC 46567-2::[IRIS 313-11369]	IRIS_313-11369	C	ind2	India	XI-2
SACHI::IRGC 46612-2::[IRIS 313-11370]	IRIS_313-11370	C	ind2	India	XI-2
SUFALDHULA::IRGC 46698-2::[IRIS 313-11372]	IRIS_313-11372	C	ind2	India	XI-2
CHITRAKALI::IRGC 49524-2::[IRIS 313-11408]	IRIS_313-11408	C	ind2	India	XI-2
CUTTACK 29::IRGC 49573-1::[IRIS 313-11409]	IRIS_313-11409	C	ind2	India	XI-2
PISINI::IRGC 50035-2::[IRIS 313-11420]	IRIS_313-11420	C	ind2	India	XI-2
TULASIBAS::IRGC 50192-2::[IRIS 313-11421]	IRIS_313-11421	C	ind2	India	XI-2
2037(RAJAHAMSAL)::[B012]	B012	C	ind2	India	XI-2
NGATSIN::[B031]	B031	C	ind2	India	XI-2
CHIPDA::[CX130]	CX130	C	ind2	India	XI-2
JALMAGNA::[CX153]	CX153	C	ind2	India	XI-2
MADHUKAR::[CX155]	CX155	C	ind2	India	XI-2
DODDABYRANELLA::[CX98]	CX98	C	ind2	India	XI-2
DODDI::[CX99]	CX99	C	ind2	India	XI-2
PADI ARA::IRGC 54252-2::[IRIS 313-11497]	IRIS_313-11497	C	ind2	Indonesia	XI-2
MOSHI::IRGC 70648-1::[IRIS 313-11811]	IRIS_313-11811	C	ind2	Kenya	XI-2
SINDANO 3::IRGC 75279-1::[IRIS 313-11932]	IRIS_313-11932	C	ind2	Kenya	XI-2
VARY MALADY MENA::IRGC 51555-1::[IRIS 313-9388]	IRIS_313-9388	C	ind2	Madagascar	XI-2
KELIRENY::IRGC 78426-1::[IRIS 313-10102]	IRIS_313-10102	C	ind2	Madagascar	XI-2
BENGALY MORIMO::IRGC 10976-1::[IRIS 313-9551]	IRIS_313-9551	C	ind2	Madagascar	XI-2
MAKALIOKA::IRGC 376-1::[IRIS 313-9709]	IRIS_313-9709	C	ind2	Madagascar	XI-2
MAMORIAKA::IRGC 68672-1::[IRIS 313-9732]	IRIS_313-9732	C	ind2	Madagascar	XI-2
KITRANA 1007::IRGC 68517-1::[IRIS 313-10026]	IRIS_313-10026	C	ind2	Madagascar	XI-2
RIZ TYPE SORGHO::IRGC 69015-1::[IRIS 313-10035]	IRIS_313-10035	C	ind2	Madagascar	XI-2
ROJOFOTSY::IRGC 69402-1::[IRIS 313-9740]	IRIS_313-9740	C	ind2	Madagascar	XI-2
MADINIKA 1329::GERVEX 8366-C1::[IRIS 313-7725]	IRIS_313-7725	C	ind2	Madagascar	XI-2
VARY LAVA DE MAROVATO::GERVEX 8396-C1::[IRIS 313-7799]	IRIS_313-7799	C	ind2	Madagascar	XI-2
TSIPALA B 160::GERVEX 8378-C1::[IRIS 313-7793]	IRIS_313-7793	C	ind2	Madagascar	XI-2
MAMORIAKA 114::GERVEX 5176-C1::[IRIS 313-7728]	IRIS_313-7728	C	ind2	Madagascar	XI-2
LAITRA::GERVEX 8400-C1::[IRIS 313-7720]	IRIS_313-7720	C	ind2	Madagascar	XI-2
BOTRA MAITSO::GERVEX 8389-C1::[IRIS 313-7651]	IRIS_313-7651	C	ind2	Madagascar	XI-2
BOTOHAVANA 139::GERVEX 8237-C1::[IRIS 313-7650]	IRIS_313-7650	C	ind2	Madagascar	XI-2
ROJOKELY::GERVEX 8410-C1::[IRIS 313-7758]	IRIS_313-7758	C	ind2	Madagascar	XI-2
TSIPALA MENA 626::GERVEX 5392-C1::[IRIS 313-7795]	IRIS_313-7795	C	ind2	Madagascar	XI-2
MENAHARA 505::IRGC 68709-1::[IRIS 313-11760]	IRIS_313-11760	C	ind2	Madagascar	XI-2
ROJON'NY NTAOLO::IRGC 69410-1::[IRIS 313-11772]	IRIS_313-11772	C	ind2	Madagascar	XI-2
SABORAMANDALOAFO::IRGC 69875-1::[IRIS 313-11789]	IRIS_313-11789	C	ind2	Madagascar	XI-2
KOMALIOKO::IRGC 69958-1::[IRIS 313-11793]	IRIS_313-11793	C	ind2	Madagascar	XI-2
MAVOLATSIKA::IRGC 83137-1::[IRIS 313-12082]	IRIS_313-12082	C	ind2	Madagascar	XI-2
SARIN TSIPALA::IRGC 83154-1::[IRIS 313-12083]	IRIS_313-12083	C	ind2	Madagascar	XI-2
OVIBENAMPOTAKA + OVIBE + MAKALIOKA::IRGC 84756-1::[IRIS 313-12118]	IRIS_313-12118	C	ind2	Madagascar	XI-2
MAKALIOKA::IRGC 12781-2::[IRIS 313-10678]	IRIS_313-10678	C	ind2	Madagascar	XI-2
J34::[B052]	B052	C	ind2	Madagascar	XI-2
WANGKOD::IRGC 71646-1::[IRIS 313-9187]	IRIS_313-9187	C	ind2	Malaysia	XI-2
SOSSOKA OULE::IRGC 7850-2::[IRIS 313-10573]	IRIS_313-10573	C	ind2	Mali	XI-2
BANGLA::IRGC 58876-1::[IRIS 313-11561]	IRIS_313-11561	C	ind2	Nepal	XI-2
BIJULI BATI::IRGC 58917-1::[IRIS 313-11563]	IRIS_313-11563	C	ind2	Nepal	XI-2
KUSUM KATIKI::IRGC 59099-1::[IRIS 313-11565]	IRIS_313-11565	C	ind2	Nepal	XI-2
DERAWA::IRGC 64106-1::[IRIS 313-11671]	IRIS_313-11671	C	ind2	Nepal	XI-2
GEANT W 7::IRGC 9620-1::[IRIS 313-9817]	IRIS_313-9817	C	ind2	Netherlands	XI-2
INANUPAN::IRGC 44461-2::[IRIS 313-11335]	IRIS_313-11335	C	ind2	Philippines	XI-2
MOND BA::IRGC 15813-2::[IRIS 313-10723]	IRIS_313-10723	C	ind2	Senegal	XI-2
PECALO::IRGC 30595-2::[IRIS 313-11099]	IRIS_313-11099	C	ind2	Sierra Leone	XI-2
KOTTEYARAN::IRGC 47383-1::[IRIS 313-8660]	IRIS_313-8660	C	ind2	Sri Lanka	XI-2
RACE PERUMAL::IRGC 55347-1::[IRIS 313-9970]	IRIS_313-9970	C	ind2	Sri Lanka	XI-2
PACHCHAIPERUMAL 2462-11::IRGC 3474-1::[IRIS 313-10476]	IRIS_313-10476	C	ind2	Sri Lanka	XI-2
ALAGUSAMBA::IRGC 8944-2::[IRIS 313-10610]	IRIS_313-10610	C	ind2	Sri Lanka	XI-2
KAHATAWEE::IRGC 12004-1::[IRIS 313-10662]	IRIS_313-10662	C	ind2	Sri Lanka	XI-2
HALSUDU HEENATI::IRGC 15599-1::[IRIS 313-10721]	IRIS_313-10721	C	ind2	Sri Lanka	XI-2
MURUNGA::IRGC 15428-1::[IRIS 313-10716]	IRIS_313-10716	C	ind2	Sri Lanka	XI-2
GAMTI 1-34::IRGC 6479-2::[IRIS 313-10536]	IRIS_313-10536	C	ind2	Tanzania	XI-2
MALAGASY::IRGC 69717-1::[IRIS 313-11782]	IRIS_313-11782	C	ind2	Zambia	XI-2
ESCONDE CACHO::IRGC 74305-1::[IRIS 313-11912]	IRIS_313-11912	C	ind3	Brazil	XI-3
IRAT 352::[CX64]	CX64	C	ind3	Brazil	XI-3
TAMBAS JANGKOK::IRGC 78724-1::[IRIS 313-11989]	IRIS_313-11989	C	ind3	Brunei Darussalam	XI-3
GAMBIAKA::GERVEX 7920-C1::[IRIS 313-7620]	IRIS_313-7620	C	ind3	Burkina Faso	XI-3
KAMPTI::IRGC 75626-1::[IRIS 313-11939]	IRIS_313-11939	C	ind3	Burkina Faso	XI-3
KONG KHSACH BANG KATT::IRGC 75350-1::[IRIS 313-11935]	IRIS_313-11935	C	ind3	Cambodia	XI-3
NEANG MINH TONN::IRGC 75366-2::[IRIS 313-11936]	IRIS_313-11936	C	ind3	Cambodia	XI-3
BARUM::IRGC 79108-1::[IRIS 313-11997]	IRIS_313-11997	C	ind3	Cambodia	XI-3
DAMNOEUB KAUN KHMOM::IRGC 79159-1::[IRIS 313-11998]	IRIS_313-11998	C	ind3	Cambodia	XI-3
KAUN TREI::IRGC 79194-1::[IRIS 313-11999]	IRIS_313-11999	C	ind3	Cambodia	XI-3
LAANG::IRGC 79258-1::[IRIS 313-12000]	IRIS_313-12000	C	ind3	Cambodia	XI-3
CHAN LEUY::IRGC 81223-1::[IRIS 313-12036]	IRIS_313-12036	C	ind3	Cambodia	XI-3
KHMAO KDET::IRGC 81278-1::[IRIS 313-12037]	IRIS_313-12037	C	ind3	Cambodia	XI-3
MUOY KUM::IRGC 81314-1::[IRIS 313-12038]	IRIS_313-12038	C	ind3	Cambodia	XI-3
NEANG AN::IRGC 81315-1::[IRIS 313-12039]	IRIS_313-12039	C	ind3	Cambodia	XI-3
NEANG LAU::IRGC 81328-1::[IRIS 313-12040]	IRIS_313-12040	C	ind3	Cambodia	XI-3
NOU::IRGC 81352-1::[IRIS 313-12041]	IRIS_313-12041	C	ind3	Cambodia	XI-3
PHCAR KABAS::IRGC 81357-1::[IRIS 313-12042]	IRIS_313-12042	C	ind3	Cambodia	XI-3
SAMBOK ANGKRANG::IRGC 81375-1::[IRIS 313-12043]	IRIS_313-12043	C	ind3	Cambodia	XI-3
SAR SIEM::IRGC 81386-2::[IRIS 313-12044]	IRIS_313-12044	C	ind3	Cambodia	XI-3
KUL REUSEI::IRGC 82308-1::[IRIS 313-12058]	IRIS_313-12058	C	ind3	Cambodia	XI-3
NEANG MINH::IRGC 83897-1::[IRIS 313-12097]	IRIS_313-12097	C	ind3	Cambodia	XI-3
SAMRONG 2::IRGC 83951-1::[IRIS 313-12101]	IRIS_313-12101	C	ind3	Cambodia	XI-3
SOK SOV::IRGC 83966-1::[IRIS 313-12102]	IRIS_313-12102	C	ind3	Cambodia	XI-3
ARITH::IRGC 84347-2::[IRIS 313-12109]	IRIS_313-12109	C	ind3	Cambodia	XI-3
ATT CHHMOUS::IRGC 87030-1::[IRIS 313-12142]	IRIS_313-12142	C	ind3	Cambodia	XI-3
ARNG'-KAR PHAR ONG::IRGC 87196-1::[IRIS 313-12147]	IRIS_313-12147	C	ind3	Cambodia	XI-3
ARN'-SAR THNGORN'::IRGC 87205-1::[IRIS 313-12148]	IRIS_313-12148	C	ind3	Cambodia	XI-3
DAMNOEUB KRACHAK SESS::IRGC 87380-1::[IRIS 313-12151]	IRIS_313-12151	C	ind3	Cambodia	XI-3
DAMM NOEB THNGORN'::IRGC 87428-1::[IRIS 313-12152]	IRIS_313-12152	C	ind3	Cambodia	XI-3
PA PHA EA::IRGC 87751-1::[IRIS 313-12161]	IRIS_313-12161	C	ind3	Cambodia	XI-3
BANGKOUY::IRGC 94037-1::[IRIS 313-12246]	IRIS_313-12246	C	ind3	Cambodia	XI-3
DAMNOEUB KRAMOUM::IRGC 94084-2::[IRIS 313-12247]	IRIS_313-12247	C	ind3	Cambodia	XI-3
DAMNOUEB PHDAU PEN::IRGC 94176-1::[IRIS 313-12249]	IRIS_313-12249	C	ind3	Cambodia	XI-3
KONG MARETH 4 T 1::IRGC 7248-1::[IRIS 313-10557]	IRIS_313-10557	C	ind3	Cambodia	XI-3
PREAH SIHANOUK::IRGC 11328-2::[IRIS 313-10648]	IRIS_313-10648	C	ind3	Cambodia	XI-3
KHSAY VENG::IRGC 22915-1::[IRIS 313-10903]	IRIS_313-10903	C	ind3	Cambodia	XI-3
KREM KRAHAM::IRGC 22981-2::[IRIS 313-10904]	IRIS_313-10904	C	ind3	Cambodia	XI-3
KUOL DAUN THNONG::IRGC 22986-1::[IRIS 313-10905]	IRIS_313-10905	C	ind3	Cambodia	XI-3
LUA NEP 4416::IRGC 23006-1::[IRIS 313-10906]	IRIS_313-10906	C	ind3	Cambodia	XI-3
MARECH S V R::IRGC 23011-2::[IRIS 313-10907]	IRIS_313-10907	C	ind3	Cambodia	XI-3
MOROM::IRGC 23016-2::[IRIS 313-10908]	IRIS_313-10908	C	ind3	Cambodia	XI-3
NEANG CHAN::IRGC 23034-1::[IRIS 313-10909]	IRIS_313-10909	C	ind3	Cambodia	XI-3
NEANG MAC::IRGC 23071-1::[IRIS 313-10910]	IRIS_313-10910	C	ind3	Cambodia	XI-3
NEANG NARY::IRGC 23084-1::[IRIS 313-10911]	IRIS_313-10911	C	ind3	Cambodia	XI-3
NEANG SAATH K 45::IRGC 23109-2::[IRIS 313-10912]	IRIS_313-10912	C	ind3	Cambodia	XI-3
PHAT PRORMOL::IRGC 23143-1::[IRIS 313-10913]	IRIS_313-10913	C	ind3	Cambodia	XI-3
PHCAR SLA KI::IRGC 23169-2::[IRIS 313-10915]	IRIS_313-10915	C	ind3	Cambodia	XI-3
ANG KANG K P::IRGC 22716-2::[IRIS 313-10898]	IRIS_313-10898	C	ind3	Cambodia	XI-3
DAMNOEUB KHSE SAUT::IRGC 22819-2::[IRIS 313-10899]	IRIS_313-10899	C	ind3	Cambodia	XI-3
DAMNOEUB POR HING::IRGC 22841-2::[IRIS 313-10900]	IRIS_313-10900	C	ind3	Cambodia	XI-3
DAMNOEUB THPOIL HING::IRGC 22856-2::[IRIS 313-10901]	IRIS_313-10901	C	ind3	Cambodia	XI-3
KAMPING POUY::IRGC 22876-2::[IRIS 313-10902]	IRIS_313-10902	C	ind3	Cambodia	XI-3
SRAU THMOR::IRGC 29904-1::[IRIS 313-11089]	IRIS_313-11089	C	ind3	Cambodia	XI-3
KABIN::IRGC 29752-1::[IRIS 313-11084]	IRIS_313-11084	C	ind3	Cambodia	XI-3
PONG SANG A::IRGC 29881-2::[IRIS 313-11087]	IRIS_313-11087	C	ind3	Cambodia	XI-3
SRAU KHSAI::IRGC 29896-2::[IRIS 313-11088]	IRIS_313-11088	C	ind3	Cambodia	XI-3
MELEKE::IRGC 56823-1::[IRIS 313-9989]	IRIS_313-9989	C	ind3	Cote d'Ivoire	XI-3
ZO::IRGC 56914-1::[IRIS 313-11528]	IRIS_313-11528	C	ind3	Cote d'Ivoire	XI-3
AUS 78-125::IRGC 69464-1::[IRIS 313-11773]	IRIS_313-11773	C	ind3	Gambia	XI-3
KANDEKE YAIGAITI::IRGC 70961-1::[IRIS 313-11830]	IRIS_313-11830	C	ind3	Gambia	XI-3
KOLITONDO::IRGC 66497-1::[IRIS 313-8681]	IRIS_313-8681	C	ind3	Guinea	XI-3
GABAHSI RASAKI C 90::IRGC 49647-1::[IRIS 313-9197]	IRIS_313-9197	C	ind3	India	XI-3
AC 13 (T 141)::IRGC 5456-1::[IRIS 313-8606]	IRIS_313-8606	C	ind3	India	XI-3
ARC 13373::IRGC 22691-1::[IRIS 313-10897]	IRIS_313-10897	C	ind3	India	XI-3
ARANG::[IRIS 313-8791]	IRIS_313-8791	C	ind3	Indonesia	XI-3
NG KARAN DE::IRGC 43489-1::[IRIS 313-8536]	IRIS_313-8536	C	ind3	Indonesia	XI-3
REMOL::IRGC 18624-1::[IRIS 313-8744]	IRIS_313-8744	C	ind3	Indonesia	XI-3
RELLY::IRGC 14623-1::[IRIS 313-8812]	IRIS_313-8812	C	ind3	Indonesia	XI-3
JANDA LAOR::IRGC 48552-1::[IRIS 313-9251]	IRIS_313-9251	C	ind3	Indonesia	XI-3
SIPULUT HITAM PENDEK::IRGC 20154-1::[IRIS 313-9320]	IRIS_313-9320	C	ind3	Indonesia	XI-3
DUD KUNING::IRGC 44-1::[IRIS 313-9533]	IRIS_313-9533	C	ind3	Indonesia	XI-3
RADEN SAWO 1::IRGC 57578-1::[IRIS 313-9273]	IRIS_313-9273	C	ind3	Indonesia	XI-3
KEDOT::IRGC 66568-1::[IRIS 313-8291]	IRIS_313-8291	C	ind3	Indonesia	XI-3
SARA::IRGC 66631-1::[IRIS 313-8457]	IRIS_313-8457	C	ind3	Indonesia	XI-3
MELABOH::IRGC 66597-1::[IRIS 313-8493]	IRIS_313-8493	C	ind3	Indonesia	XI-3
SI HAO NDURIA::IRGC 66649-1::[IRIS 313-8608]	IRIS_313-8608	C	ind3	Indonesia	XI-3
DAJA::IRGC 17440-1::[IRIS 313-8643]	IRIS_313-8643	C	ind3	Indonesia	XI-3
NELI::IRGC 66603-1::[IRIS 313-8713]	IRIS_313-8713	C	ind3	Indonesia	XI-3
PULUT BARAYA::IRGC 27393-1::[IRIS 313-8725]	IRIS_313-8725	C	ind3	Indonesia	XI-3
SIDIK::IRGC 66643-1::[IRIS 313-8767]	IRIS_313-8767	C	ind3	Indonesia	XI-3
KETAN KUNANG KUNENG::IRGC 48730-1::[IRIS 313-8831]	IRIS_313-8831	C	ind3	Indonesia	XI-3
SIMET 2::IRGC 25734-1::[IRIS 313-8833]	IRIS_313-8833	C	ind3	Indonesia	XI-3
IE MATA CICEM::IRGC 66562-1::[IRIS 313-8978]	IRIS_313-8978	C	ind3	Indonesia	XI-3
TJERE SUGI::IRGC 16650-1::[IRIS 313-9005]	IRIS_313-9005	C	ind3	Indonesia	XI-3
BIDAPIK::IRGC 43354-1::[IRIS 313-9054]	IRIS_313-9054	C	ind3	Indonesia	XI-3
CANTIK PAUN::IRGC 66538-1::[IRIS 313-9097]	IRIS_313-9097	C	ind3	Indonesia	XI-3
SI MERIA::IRGC 66659-1::[IRIS 313-9098]	IRIS_313-9098	C	ind3	Indonesia	XI-3
BAJAR KUNING PAHIT::IRGC 17186-1::[IRIS 313-9117]	IRIS_313-9117	C	ind3	Indonesia	XI-3
TUMBA::IRGC 66681-1::[IRIS 313-9188]	IRIS_313-9188	C	ind3	Indonesia	XI-3
PUTEH KACA::IRGC 66614-1::[IRIS 313-9310]	IRIS_313-9310	C	ind3	Indonesia	XI-3
KERITING TINGGI::IRGC 19972-1::[IRIS 313-9329]	IRIS_313-9329	C	ind3	Indonesia	XI-3
CEMPO TURI::IRGC 73667-1::[IRIS 313-11902]	IRIS_313-11902	C	ind3	Indonesia	XI-3
PADI SIRANDAH KUNING::IRGC 73762-1::[IRIS 313-11904]	IRIS_313-11904	C	ind3	Indonesia	XI-3
PAYO TINGGI::IRGC 73778-1::[IRIS 313-11905]	IRIS_313-11905	C	ind3	Indonesia	XI-3
ACEH (SELECTION)::IRGC 80233-1::[IRIS 313-12027]	IRIS_313-12027	C	ind3	Indonesia	XI-3
KUJAM KURIT::IRGC 81477-1::[IRIS 313-12046]	IRIS_313-12046	C	ind3	Indonesia	XI-3
LEMAK RUSA::IRGC 81486-1::[IRIS 313-12047]	IRIS_313-12047	C	ind3	Indonesia	XI-3
PULUT MINYAK::IRGC 93615-1::[IRIS 313-12240]	IRIS_313-12240	C	ind3	Indonesia	XI-3
BANDANG PUTIH 680::IRGC 6133-2::[IRIS 313-10525]	IRIS_313-10525	C	ind3	Indonesia	XI-3
LARONDJAWI::IRGC 13571-2::[IRIS 313-10690]	IRIS_313-10690	C	ind3	Indonesia	XI-3
RANDAH SASAK::IRGC 13652-2::[IRIS 313-10692]	IRIS_313-10692	C	ind3	Indonesia	XI-3
MAMAS::IRGC 16503-1::[IRIS 313-10742]	IRIS_313-10742	C	ind3	Indonesia	XI-3
ATJEH::IRGC 17174-1::[IRIS 313-10760]	IRIS_313-10760	C	ind3	Indonesia	XI-3
BANDI::IRGC 17214-1::[IRIS 313-10762]	IRIS_313-10762	C	ind3	Indonesia	XI-3
GOJOT::IRGC 17669-1::[IRIS 313-10772]	IRIS_313-10772	C	ind3	Indonesia	XI-3
KAMAS::IRGC 17785-1::[IRIS 313-10777]	IRIS_313-10777	C	ind3	Indonesia	XI-3
KENTJANA MAHANG::IRGC 17818-1::[IRIS 313-10778]	IRIS_313-10778	C	ind3	Indonesia	XI-3
KERAN DUKUH::IRGC 17822-2::[IRIS 313-10779]	IRIS_313-10779	C	ind3	Indonesia	XI-3
KETAN NARIS::IRGC 17925-2::[IRIS 313-10782]	IRIS_313-10782	C	ind3	Indonesia	XI-3
MANGSUR::IRGC 18187-1::[IRIS 313-10791]	IRIS_313-10791	C	ind3	Indonesia	XI-3
MATIANG::IRGC 18220-1::[IRIS 313-10792]	IRIS_313-10792	C	ind3	Indonesia	XI-3
NARUN::IRGC 18320-2::[IRIS 313-10797]	IRIS_313-10797	C	ind3	Indonesia	XI-3
SEGON BENGGALA::IRGC 18724-1::[IRIS 313-10810]	IRIS_313-10810	C	ind3	Indonesia	XI-3
SERUNEN::IRGC 18789-1::[IRIS 313-10812]	IRIS_313-10812	C	ind3	Indonesia	XI-3
SIAM BARABAI::IRGC 18800-2::[IRIS 313-10813]	IRIS_313-10813	C	ind3	Indonesia	XI-3
SIBORAS::IRGC 18816-2::[IRIS 313-10814]	IRIS_313-10814	C	ind3	Indonesia	XI-3
TJEMPO PENDEK UNTUNG::IRGC 19055-2::[IRIS 313-10818]	IRIS_313-10818	C	ind3	Indonesia	XI-3
TJERE ENER::IRGC 19103-1::[IRIS 313-10819]	IRIS_313-10819	C	ind3	Indonesia	XI-3
TJERE MANGGA::IRGC 19116-2::[IRIS 313-10820]	IRIS_313-10820	C	ind3	Indonesia	XI-3
TJ PERAK::IRGC 19141-1::[IRIS 313-10821]	IRIS_313-10821	C	ind3	Indonesia	XI-3
UNGGAS::IRGC 19176-2::[IRIS 313-10822]	IRIS_313-10822	C	ind3	Indonesia	XI-3
UTRI DELI::IRGC 19182-1::[IRIS 313-10823]	IRIS_313-10823	C	ind3	Indonesia	XI-3
HOING CANTEL::IRGC 19282-2::[IRIS 313-10824]	IRIS_313-10824	C	ind3	Indonesia	XI-3
PUAK::IRGC 18512-1::[IRIS 313-10804]	IRIS_313-10804	C	ind3	Indonesia	XI-3
LUBUK LINGGAU::IRGC 20000-2::[IRIS 313-10842]	IRIS_313-10842	C	ind3	Indonesia	XI-3
INDO NO 7505::IRGC 20162-2::[IRIS 313-10844]	IRIS_313-10844	C	ind3	Indonesia	XI-3
RANDA KUNING::IRGC 18595-1::[IRIS 313-10807]	IRIS_313-10807	C	ind3	Indonesia	XI-3
BRONDOL PUTIH::IRGC 24541-1::[IRIS 313-10935]	IRIS_313-10935	C	ind3	Indonesia	XI-3
SIGUPAI::IRGC 24642-2::[IRIS 313-10938]	IRIS_313-10938	C	ind3	Indonesia	XI-3
SITANDANG::IRGC 24681-1::[IRIS 313-10940]	IRIS_313-10940	C	ind3	Indonesia	XI-3
BANDANG BUNGKUAKLAN::IRGC 24697-2::[IRIS 313-10942]	IRIS_313-10942	C	ind3	Indonesia	XI-3
PADI BENOT::IRGC 24757-2::[IRIS 313-10943]	IRIS_313-10943	C	ind3	Indonesia	XI-3
SIPULUT SUBANG::IRGC 24824-2::[IRIS 313-10944]	IRIS_313-10944	C	ind3	Indonesia	XI-3
NANE::IRGC 25035-1::[IRIS 313-10947]	IRIS_313-10947	C	ind3	Indonesia	XI-3
JENDA ABANG::IRGC 25413-2::[IRIS 313-10951]	IRIS_313-10951	C	ind3	Indonesia	XI-3
PADI GRUNDUL 1::IRGC 25493-1::[IRIS 313-10954]	IRIS_313-10954	C	ind3	Indonesia	XI-3
PADI PUYUH::IRGC 25532-1::[IRIS 313-10955]	IRIS_313-10955	C	ind3	Indonesia	XI-3
TARING PELUNDUK::IRGC 25821-2::[IRIS 313-10961]	IRIS_313-10961	C	ind3	Indonesia	XI-3
TERUNG DAUN::IRGC 25823-2::[IRIS 313-10962]	IRIS_313-10962	C	ind3	Indonesia	XI-3
CEMPO MANGGAR::IRGC 27107-1::[IRIS 313-10997]	IRIS_313-10997	C	ind3	Indonesia	XI-3
MAIRUL::IRGC 27170-1::[IRIS 313-11000]	IRIS_313-11000	C	ind3	Indonesia	XI-3
PULU RENNI::IRGC 27386-1::[IRIS 313-11006]	IRIS_313-11006	C	ind3	Indonesia	XI-3
PULUT PUTIH::IRGC 27426-1::[IRIS 313-11010]	IRIS_313-11010	C	ind3	Indonesia	XI-3
ASE BAKKA LOMPO::IRGC 26988-2::[IRIS 313-10995]	IRIS_313-10995	C	ind3	Indonesia	XI-3
CEMPO CINA::IRGC 35581-2::[IRIS 313-11182]	IRIS_313-11182	C	ind3	Indonesia	XI-3
RUJAK DANAN::IRGC 35446-2::[IRIS 313-11178]	IRIS_313-11178	C	ind3	Indonesia	XI-3
SI OMPAN LAMA::IRGC 35481-1::[IRIS 313-11179]	IRIS_313-11179	C	ind3	Indonesia	XI-3
SIPULUIK ARANG::IRGC 35488-2::[IRIS 313-11180]	IRIS_313-11180	C	ind3	Indonesia	XI-3
TAMBA PERAK::IRGC 35534-2::[IRIS 313-11181]	IRIS_313-11181	C	ind3	Indonesia	XI-3
PADI HITAM::IRGC 43496-1::[IRIS 313-11312]	IRIS_313-11312	C	ind3	Indonesia	XI-3
PENDEK LAYUNG::IRGC 43542-2::[IRIS 313-11315]	IRIS_313-11315	C	ind3	Indonesia	XI-3
RANTAT::IRGC 43563-1::[IRIS 313-11316]	IRIS_313-11316	C	ind3	Indonesia	XI-3
SI RANTING::IRGC 43645-2::[IRIS 313-11317]	IRIS_313-11317	C	ind3	Indonesia	XI-3
TUBU::IRGC 43677-2::[IRIS 313-11318]	IRIS_313-11318	C	ind3	Indonesia	XI-3
KENCANA RANDAH::IRGC 43709-2::[IRIS 313-11319]	IRIS_313-11319	C	ind3	Indonesia	XI-3
MAYAS PUTIH::IRGC 43727-2::[IRIS 313-11320]	IRIS_313-11320	C	ind3	Indonesia	XI-3
TODULI::IRGC 48942-2::[IRIS 313-11398]	IRIS_313-11398	C	ind3	Indonesia	XI-3
PADI SIAM KUNING::[CX141]	CX141	C	ind3	Indonesia	XI-3
RASI::[CX23]	CX23	C	ind3	Indonesia	XI-3
PULURE::IRGC 70647-1::[IRIS 313-11810]	IRIS_313-11810	C	ind3	Kenya	XI-3
ASFALA::IRGC 70650-1::[IRIS 313-11812]	IRIS_313-11812	C	ind3	Kenya	XI-3
MOSHI::IRGC 70730-1::[IRIS 313-11815]	IRIS_313-11815	C	ind3	Kenya	XI-3
KHAO PONG AEV::IRGC 29820-1::[IRIS 313-9198]	IRIS_313-9198	C	ind3	Lao People's Democratic Republic	XI-3
Na souan::IRGC 11889-1::[IRIS 313-8638]	IRIS_313-8638	C	ind3	Lao People's Democratic Republic	XI-3
CHON::IRGC 78776-1::[IRIS 313-11991]	IRIS_313-11991	C	ind3	Lao People's Democratic Republic	XI-3
CHAO LAO SOUNG::IRGC 78799-1::[IRIS 313-11992]	IRIS_313-11992	C	ind3	Lao People's Democratic Republic	XI-3
MAE HANG::IRGC 81615-2::[IRIS 313-12049]	IRIS_313-12049	C	ind3	Lao People's Democratic Republic	XI-3
CHA LIENG::IRGC 84920-1::[IRIS 313-12121]	IRIS_313-12121	C	ind3	Lao People's Democratic Republic	XI-3
INPONG::IRGC 85524-1::[IRIS 313-12127]	IRIS_313-12127	C	ind3	Lao People's Democratic Republic	XI-3
LG 944::IRGC 86000-1::[IRIS 313-12131]	IRIS_313-12131	C	ind3	Lao People's Democratic Republic	XI-3
CHAO DO::IRGC 89430-1::[IRIS 313-12188]	IRIS_313-12188	C	ind3	Lao People's Democratic Republic	XI-3
EA POUAK::IRGC 89748-1::[IRIS 313-12194]	IRIS_313-12194	C	ind3	Lao People's Democratic Republic	XI-3
EA LOUY::IRGC 91220-1::[IRIS 313-12221]	IRIS_313-12221	C	ind3	Lao People's Democratic Republic	XI-3
LAM BOUN::IRGC 91525-1::[IRIS 313-12222]	IRIS_313-12222	C	ind3	Lao People's Democratic Republic	XI-3
PA LAT NGAN::IRGC 91983-1::[IRIS 313-12225]	IRIS_313-12225	C	ind3	Lao People's Democratic Republic	XI-3
TAM::IRGC 92253-1::[IRIS 313-12229]	IRIS_313-12229	C	ind3	Lao People's Democratic Republic	XI-3
TOUN::IRGC 92291-2::[IRIS 313-12231]	IRIS_313-12231	C	ind3	Lao People's Democratic Republic	XI-3
EA NOUAN::IRGC 95147-1::[IRIS 313-12259]	IRIS_313-12259	C	ind3	Lao People's Democratic Republic	XI-3
EA TOM::IRGC 95276-1::[IRIS 313-12261]	IRIS_313-12261	C	ind3	Lao People's Democratic Republic	XI-3
LG 4153::IRGC 98528-1::[IRIS 313-12302]	IRIS_313-12302	C	ind3	Lao People's Democratic Republic	XI-3
SAM SI::IRGC 99020-1::[IRIS 313-12308]	IRIS_313-12308	C	ind3	Lao People's Democratic Republic	XI-3
SANPATONG NYAY::IRGC 99050-1::[IRIS 313-12309]	IRIS_313-12309	C	ind3	Lao People's Democratic Republic	XI-3
CHAO PEUAK DENG::IRGC 11602-1::[IRIS 313-10652]	IRIS_313-10652	C	ind3	Lao People's Democratic Republic	XI-3
KA SAEN::IRGC 11642-1::[IRIS 313-10654]	IRIS_313-10654	C	ind3	Lao People's Democratic Republic	XI-3
LONG MA::IRGC 11867-1::[IRIS 313-10659]	IRIS_313-10659	C	ind3	Lao People's Democratic Republic	XI-3
MAK NAM::IRGC 12940-2::[IRIS 313-10680]	IRIS_313-10680	C	ind3	Lao People's Democratic Republic	XI-3
CHAO LEP NOK::IRGC 29451-2::[IRIS 313-11072]	IRIS_313-11072	C	ind3	Lao People's Democratic Republic	XI-3
KHAO MAK KHAM::IRGC 29533-1::[IRIS 313-11074]	IRIS_313-11074	C	ind3	Lao People's Democratic Republic	XI-3
PHAE MEUN LAN::IRGC 29660-1::[IRIS 313-11080]	IRIS_313-11080	C	ind3	Lao People's Democratic Republic	XI-3
KEO LAI::IRGC 29969-2::[IRIS 313-11090]	IRIS_313-11090	C	ind3	Lao People's Democratic Republic	XI-3
MAK EA NAM::IRGC 30131-2::[IRIS 313-11095]	IRIS_313-11095	C	ind3	Lao People's Democratic Republic	XI-3
THAO LOUANG::IRGC 29688-2::[IRIS 313-11081]	IRIS_313-11081	C	ind3	Lao People's Democratic Republic	XI-3
EA DAM HANG DOK::IRGC 29698-2::[IRIS 313-11082]	IRIS_313-11082	C	ind3	Lao People's Democratic Republic	XI-3
P 41::IRGC 68987-1::[IRIS 313-11764]	IRIS_313-11764	C	ind3	Liberia	XI-3
NKUMBAN NDINGO::IRGC 77718-1::[IRIS 313-11974]	IRIS_313-11974	C	ind3	Liberia	XI-3
B 12::IRGC 31293-1::[IRIS 313-11108]	IRIS_313-11108	C	ind3	Liberia	XI-3
B 38::IRGC 34409-1::[IRIS 313-11160]	IRIS_313-11160	C	ind3	Liberia	XI-3
BORIZINA 640::IRGC 68382-1::[IRIS 313-11757]	IRIS_313-11757	C	ind3	Madagascar	XI-3
KONTOL 86::IRGC 14281-1::[IRIS 313-9070]	IRIS_313-9070	C	ind3	Malaysia	XI-3
KUATEK::IRGC 14285-1::[IRIS 313-9210]	IRIS_313-9210	C	ind3	Malaysia	XI-3
KUNENG::IRGC 71545-1::[IRIS 313-8492]	IRIS_313-8492	C	ind3	Malaysia	XI-3
KUTAI PAYA::IRGC 19528-1::[IRIS 313-8723]	IRIS_313-8723	C	ind3	Malaysia	XI-3
GUMPANGAR::IRGC 71524-1::[IRIS 313-9409]	IRIS_313-9409	C	ind3	Malaysia	XI-3
SADOK::IRGC 13334-1::[IRIS 313-9582]	IRIS_313-9582	C	ind3	Malaysia	XI-3
BATU::IRGC 71508-1::[IRIS 313-8312]	IRIS_313-8312	C	ind3	Malaysia	XI-3
NACHIN ER 12::IRGC 14146-1::[IRIS 313-8407]	IRIS_313-8407	C	ind3	Malaysia	XI-3
LEONG ORN 4135::IRGC 14087-1::[IRIS 313-8468]	IRIS_313-8468	C	ind3	Malaysia	XI-3
SERENDAH SUNGAI DUA 25::IRGC 13892-1::[IRIS 313-8557]	IRIS_313-8557	C	ind3	Malaysia	XI-3
SIAM ER 32::IRGC 13917-1::[IRIS 313-8591]	IRIS_313-8591	C	ind3	Malaysia	XI-3
TAPANG::IRGC 13361-1::[IRIS 313-8781]	IRIS_313-8781	C	ind3	Malaysia	XI-3
KATUNG::IRGC 71536-1::[IRIS 313-8811]	IRIS_313-8811	C	ind3	Malaysia	XI-3
UNGGUL::IRGC 71644-1::[IRIS 313-9694]	IRIS_313-9694	C	ind3	Malaysia	XI-3
SERAUP 27::IRGC 1-1::[IRIS 313-9699]	IRIS_313-9699	C	ind3	Malaysia	XI-3
MR 69::IRGC 60188-1::[IRIS 313-11588]	IRIS_313-11588	C	ind3	Malaysia	XI-3
PULUT BURUNG::IRGC 71655-1::[IRIS 313-11848]	IRIS_313-11848	C	ind3	Malaysia	XI-3
SESAT JADI::IRGC 71834-1::[IRIS 313-11850]	IRIS_313-11850	C	ind3	Malaysia	XI-3
CHE MAH::IRGC 79480-1::[IRIS 313-12005]	IRIS_313-12005	C	ind3	Malaysia	XI-3
SERAUP 50::IRGC 14-1::[IRIS 313-10428]	IRIS_313-10428	C	ind3	Malaysia	XI-3
BONGOLON::IRGC 13094-1::[IRIS 313-10684]	IRIS_313-10684	C	ind3	Malaysia	XI-3
PADI PULUT::IRGC 13444-1::[IRIS 313-10687]	IRIS_313-10687	C	ind3	Malaysia	XI-3
PADI TIMBUN::IRGC 13451-1::[IRIS 313-10688]	IRIS_313-10688	C	ind3	Malaysia	XI-3
HAJI HARUN 38::IRGC 13827-2::[IRIS 313-10694]	IRIS_313-10694	C	ind3	Malaysia	XI-3
SIAM ER 16::IRGC 13910-2::[IRIS 313-10697]	IRIS_313-10697	C	ind3	Malaysia	XI-3
RADIN GOI::IRGC 13969-1::[IRIS 313-10698]	IRIS_313-10698	C	ind3	Malaysia	XI-3
BUJANG::IRGC 14040-1::[IRIS 313-10699]	IRIS_313-10699	C	ind3	Malaysia	XI-3
CHANTEK 145::IRGC 14045-1::[IRIS 313-10700]	IRIS_313-10700	C	ind3	Malaysia	XI-3
RADIN EBOS 35::IRGC 14204-1::[IRIS 313-10701]	IRIS_313-10701	C	ind3	Malaysia	XI-3
JAROM EMAS::IRGC 14272-1::[IRIS 313-10702]	IRIS_313-10702	C	ind3	Malaysia	XI-3
ANAK CHINA::IRGC 14479-1::[IRIS 313-10706]	IRIS_313-10706	C	ind3	Malaysia	XI-3
ANAK DIDEK::IRGC 14491-1::[IRIS 313-10707]	IRIS_313-10707	C	ind3	Malaysia	XI-3
BENGKA KERSEK::IRGC 28666-1::[IRIS 313-11043]	IRIS_313-11043	C	ind3	Malaysia	XI-3
SRI RAJA::[CX148]	CX148	C	ind3	Malaysia	XI-3
INNMAYEBAW::[CX71]	CX71	C	ind3	Malaysia	XI-3
YEBAWYIN::IRGC 33885-1::[IRIS 313-8697]	IRIS_313-8697	C	ind3	Myanmar	XI-3
HNANWA::IRGC 33118-1::[IRIS 313-8751]	IRIS_313-8751	C	ind3	Myanmar	XI-3
KHAO THI RATE::IRGC 58041-1::[IRIS 313-8793]	IRIS_313-8793	C	ind3	Myanmar	XI-3
KYUN TAW SEIN::IRGC 58072-1::[IRIS 313-11543]	IRIS_313-11543	C	ind3	Myanmar	XI-3
PADINTHUMA::IRGC 70762-2::[IRIS 313-11819]	IRIS_313-11819	C	ind3	Myanmar	XI-3
PAKISTANHMWE::IRGC 70763-1::[IRIS 313-11820]	IRIS_313-11820	C	ind3	Myanmar	XI-3
KAUK HNYINGWA::IRGC 97487-1::[IRIS 313-12287]	IRIS_313-12287	C	ind3	Myanmar	XI-3
NGWE TOE KYE::IRGC 97530-1::[IRIS 313-12288]	IRIS_313-12288	C	ind3	Myanmar	XI-3
SABALINE::IRGC 98059-1::[IRIS 313-12296]	IRIS_313-12296	C	ind3	Myanmar	XI-3
SHWEPULAY::IRGC 33696-2::[IRIS 313-11142]	IRIS_313-11142	C	ind3	Myanmar	XI-3
THAKADE THEEDAT::IRGC 33772-2::[IRIS 313-11145]	IRIS_313-11145	C	ind3	Myanmar	XI-3
YEBAW::IRGC 33875-2::[IRIS 313-11148]	IRIS_313-11148	C	ind3	Myanmar	XI-3
ZEINGYI::IRGC 33923-2::[IRIS 313-11150]	IRIS_313-11150	C	ind3	Myanmar	XI-3
E 21::IRGC 33929-2::[IRIS 313-11151]	IRIS_313-11151	C	ind3	Myanmar	XI-3
A 28-6::IRGC 49409-2::[IRIS 313-11406]	IRIS_313-11406	C	ind3	Myanmar	XI-3
SHWE WAR TUN::[CX158]	CX158	C	ind3	Myanmar	XI-3
EX EBOKOZURU::IRGC 79912-1::[IRIS 313-10109]	IRIS_313-10109	C	ind3	Nigeria	XI-3
ITA 245::IRGC 66288-1::[IRIS 313-11713]	IRIS_313-11713	C	ind3	Nigeria	XI-3
KASHMIRI::IRGC 83002-1::[IRIS 313-12079]	IRIS_313-12079	C	ind3	Pakistan	XI-3
BPI 76 NON SENSITIVE (GREEN)::IRGC 9790-1::[IRIS 313-8903]	IRIS_313-8903	C	ind3	Philippines	XI-3
SINERBESA::IRGC 38711-1::[IRIS 313-8567]	IRIS_313-8567	C	ind3	Philippines	XI-3
C 166-135::IRGC 50633-1::[IRIS 313-11431]	IRIS_313-11431	C	ind3	Philippines	XI-3
MACAPAGAL::IRGC 52927-1::[IRIS 313-11467]	IRIS_313-11467	C	ind3	Philippines	XI-3
KA GIL::IRGC 83029-1::[IRIS 313-12080]	IRIS_313-12080	C	ind3	Philippines	XI-3
1146::IRGC 83068-1::[IRIS 313-12081]	IRIS_313-12081	C	ind3	Philippines	XI-3
ALAMINOS::IRGC 44268-2::[IRIS 313-11330]	IRIS_313-11330	C	ind3	Philippines	XI-3
DINGRAS::IRGC 44402-1::[IRIS 313-11334]	IRIS_313-11334	C	ind3	Philippines	XI-3
MINDANAO::IRGC 44642-2::[IRIS 313-11341]	IRIS_313-11341	C	ind3	Philippines	XI-3
PURTOK (MALAGKIT)::IRGC 44707-2::[IRIS 313-11343]	IRIS_313-11343	C	ind3	Philippines	XI-3
SAMON::IRGC 44735-2::[IRIS 313-11344]	IRIS_313-11344	C	ind3	Philippines	XI-3
C 894-21::[B027]	B027	C	ind3	Philippines	XI-3
QUERO ASSAN::IRGC 28860-1::[IRIS 313-9898]	IRIS_313-9898	C	ind3	Portugal	XI-3
KARANTABA 1::IRGC 15924-1::[IRIS 313-9461]	IRIS_313-9461	C	ind3	Senegal	XI-3
THIERNO BANDE::IRGC 16009-1::[IRIS 313-9160]	IRIS_313-9160	C	ind3	Senegal	XI-3
SAGNADE::IRGC 15801-1::[IRIS 313-8293]	IRIS_313-8293	C	ind3	Senegal	XI-3
POTO BALA::IRGC 15986-2::[IRIS 313-10726]	IRIS_313-10726	C	ind3	Senegal	XI-3
KOUPENEDOU KOUBOURY::IRGC 16011-1::[IRIS 313-10727]	IRIS_313-10727	C	ind3	Senegal	XI-3
FELEGBASEH::IRGC 58443-1::[IRIS 313-11551]	IRIS_313-11551	C	ind3	Sierra Leone	XI-3
PA RABICHINA::IRGC 58609-1::[IRIS 313-11554]	IRIS_313-11554	C	ind3	Sierra Leone	XI-3
PA LOSSES 3::IRGC 77810-1::[IRIS 313-11975]	IRIS_313-11975	C	ind3	Sierra Leone	XI-3
PA MATIS::IRGC 77811-1::[IRIS 313-11976]	IRIS_313-11976	C	ind3	Sierra Leone	XI-3
KOLUBA::IRGC 30463-1::[IRIS 313-11098]	IRIS_313-11098	C	ind3	Sierra Leone	XI-3
ES 21::IRGC 56171-1::[IRIS 313-8571]	IRIS_313-8571	C	ind3	Tanzania	XI-3
KILOMBERO::IRGC 69698-1::[IRIS 313-11780]	IRIS_313-11780	C	ind3	Tanzania	XI-3
MOSHI::IRGC 69737-1::[IRIS 313-11785]	IRIS_313-11785	C	ind3	Tanzania	XI-3
MAE YEU::IRGC 64509-1::[IRIS 313-9575]	IRIS_313-9575	C	ind3	Thailand	XI-3
PAH WEAN::IRGC 78276-1::[IRIS 313-8474]	IRIS_313-8474	C	ind3	Thailand	XI-3
NAM SA GUI 19::[IRIS 313-8485]	IRIS_313-8485	C	ind3	Thailand	XI-3
PLI KHAO::IRGC 64596-1::[IRIS 313-8586]	IRIS_313-8586	C	ind3	Thailand	XI-3
HAWM KRUA::IRGC 64333-1::[IRIS 313-8674]	IRIS_313-8674	C	ind3	Thailand	XI-3
LEUANG DAM::IRGC 78267-1::[IRIS 313-8895]	IRIS_313-8895	C	ind3	Thailand	XI-3
E DAW HAWM::IRGC 47938-1::[IRIS 313-8980]	IRIS_313-8980	C	ind3	Thailand	XI-3
KHAO' HAWM::IRGC 78257-1::[IRIS 313-8985]	IRIS_313-8985	C	ind3	Thailand	XI-3
LONG KHI KRAI::IRGC 64490-1::[IRIS 313-9006]	IRIS_313-9006	C	ind3	Thailand	XI-3
KAM PAI::IRGC 78245-1::[IRIS 313-9019]	IRIS_313-9019	C	ind3	Thailand	XI-3
LEUANG YAI 344::IRGC 651-1::[IRIS 313-9112]	IRIS_313-9112	C	ind3	Thailand	XI-3
LEUANG YAI 29-12-2::IRGC 881-1::[IRIS 313-9115]	IRIS_313-9115	C	ind3	Thailand	XI-3
LEUANG YAI 2 B 72::IRGC 882-1::[IRIS 313-9116]	IRIS_313-9116	C	ind3	Thailand	XI-3
LEUANG YAI 29-12-46::IRGC 24397-1::[IRIS 313-9119]	IRIS_313-9119	C	ind3	Thailand	XI-3
LEUANG LAI MAE PRAJAN::IRGC 71279-1::[IRIS 313-9209]	IRIS_313-9209	C	ind3	Thailand	XI-3
LEUANG TAWNG SOOK::IRGC 24394-1::[IRIS 313-9286]	IRIS_313-9286	C	ind3	Thailand	XI-3
GAM PAI 30-12-15::IRGC 831-1::[IRIS 313-9302]	IRIS_313-9302	C	ind3	Thailand	XI-3
KHAO CHUAN CHOM 452::IRGC 36571-1::[IRIS 313-9567]	IRIS_313-9567	C	ind3	Thailand	XI-3
KAMPAI PEUN MEUANG::IRGC 78248-1::[IRIS 313-9669]	IRIS_313-9669	C	ind3	Thailand	XI-3
BOW SU SO::IRGC 78237-1::[IRIS 313-9697]	IRIS_313-9697	C	ind3	Thailand	XI-3
PIN GAEW 56::IRGC 7887-1::[IRIS 313-10134]	IRIS_313-10134	C	ind3	Thailand	XI-3
RD 19::IRGC 39174-1::[IRIS 313-10147]	IRIS_313-10147	C	ind3	Thailand	XI-3
CHAW GAM PRUED::IRGC 71103-1::[IRIS 313-8466]	IRIS_313-8466	C	ind3	Thailand	XI-3
HAWM TOONG::IRGC 48007-1::[IRIS 313-8722]	IRIS_313-8722	C	ind3	Thailand	XI-3
LEUANG AWN::IRGC 48257-1::[IRIS 313-8785]	IRIS_313-8785	C	ind3	Thailand	XI-3
TONG MAH::IRGC 65577-1::[IRIS 313-9288]	IRIS_313-9288	C	ind3	Thailand	XI-3
PAWNG AEW 1::IRGC 55263-1::[IRIS 313-11508]	IRIS_313-11508	C	ind3	Thailand	XI-3
NAHNG KHAO BOW::IRGC 57377-1::[IRIS 313-11534]	IRIS_313-11534	C	ind3	Thailand	XI-3
PAH DI MI RAHK::IRGC 57398-1::[IRIS 313-11535]	IRIS_313-11535	C	ind3	Thailand	XI-3
KHAO BAWNG::IRGC 61260-1::[IRIS 313-11608]	IRIS_313-11608	C	ind3	Thailand	XI-3
GAM PERNG::IRGC 62135-1::[IRIS 313-11635]	IRIS_313-11635	C	ind3	Thailand	XI-3
MAE HAWM::IRGC 61283-1::[IRIS 313-11609]	IRIS_313-11609	C	ind3	Thailand	XI-3
WUA PAN LAK::IRGC 61357-1::[IRIS 313-11610]	IRIS_313-11610	C	ind3	Thailand	XI-3
E MOOM::IRGC 64291-1::[IRIS 313-11676]	IRIS_313-11676	C	ind3	Thailand	XI-3
E NAWN KHAO::IRGC 64293-1::[IRIS 313-11677]	IRIS_313-11677	C	ind3	Thailand	XI-3
E PLUAK::IRGC 64297-1::[IRIS 313-11678]	IRIS_313-11678	C	ind3	Thailand	XI-3
KHAO BUN MI::IRGC 64366-2::[IRIS 313-11680]	IRIS_313-11680	C	ind3	Thailand	XI-3
NIAW KHIAW NGOO::IRGC 64563-1::[IRIS 313-11683]	IRIS_313-11683	C	ind3	Thailand	XI-3
PLAWNG SAENG::IRGC 64595-1::[IRIS 313-11685]	IRIS_313-11685	C	ind3	Thailand	XI-3
QUAHNG LUANG::IRGC 64609-2::[IRIS 313-11686]	IRIS_313-11686	C	ind3	Thailand	XI-3
SA GAE::IRGC 64613-1::[IRIS 313-11687]	IRIS_313-11687	C	ind3	Thailand	XI-3
SIA MOO::IRGC 64629-1::[IRIS 313-11688]	IRIS_313-11688	C	ind3	Thailand	XI-3
KHAO YAI GUANG::IRGC 65972-1::[IRIS 313-11708]	IRIS_313-11708	C	ind3	Thailand	XI-3
LEUANG KHAJAWN::IRGC 66014-1::[IRIS 313-11709]	IRIS_313-11709	C	ind3	Thailand	XI-3
LEUANG MAI::IRGC 66019-2::[IRIS 313-11710]	IRIS_313-11710	C	ind3	Thailand	XI-3
RAI MAHK MEUANG::IRGC 66154-1::[IRIS 313-11711]	IRIS_313-11711	C	ind3	Thailand	XI-3
DAW 85::IRGC 66704-1::[IRIS 313-11720]	IRIS_313-11720	C	ind3	Thailand	XI-3
GAEW DAENG::IRGC 66707-1::[IRIS 313-11721]	IRIS_313-11721	C	ind3	Thailand	XI-3
KHAO' NOK 4::IRGC 65932-1::[IRIS 313-11706]	IRIS_313-11706	C	ind3	Thailand	XI-3
KHAO SAHKORN::IRGC 65948-1::[IRIS 313-11707]	IRIS_313-11707	C	ind3	Thailand	XI-3
BOO MAE::IRGC 71058-1::[IRIS 313-11833]	IRIS_313-11833	C	ind3	Thailand	XI-3
KHAO KO RAOH::IRGC 71208-1::[IRIS 313-11836]	IRIS_313-11836	C	ind3	Thailand	XI-3
KHAO NAHNG PRUNG::IRGC 71220-1::[IRIS 313-11837]	IRIS_313-11837	C	ind3	Thailand	XI-3
MUAY::IRGC 71318-1::[IRIS 313-11839]	IRIS_313-11839	C	ind3	Thailand	XI-3
NIAW NAHK KRAD::IRGC 71352-1::[IRIS 313-11840]	IRIS_313-11840	C	ind3	Thailand	XI-3
NIAW NARAI::IRGC 71353-1::[IRIS 313-11841]	IRIS_313-11841	C	ind3	Thailand	XI-3
PAN DAWK MAHK::IRGC 71380-1::[IRIS 313-11843]	IRIS_313-11843	C	ind3	Thailand	XI-3
PUEY TAW::IRGC 71405-1::[IRIS 313-11844]	IRIS_313-11844	C	ind3	Thailand	XI-3
TI NGI::IRGC 73620-1::[IRIS 313-11901]	IRIS_313-11901	C	ind3	Thailand	XI-3
KHAO GAHB BUA::IRGC 74937-1::[IRIS 313-11921]	IRIS_313-11921	C	ind3	Thailand	XI-3
SAWK GAM MAH::IRGC 75159-1::[IRIS 313-11925]	IRIS_313-11925	C	ind3	Thailand	XI-3
YAH TOW::IRGC 75191-1::[IRIS 313-11927]	IRIS_313-11927	C	ind3	Thailand	XI-3
IN TOK::IRGC 77071-1::[IRIS 313-11961]	IRIS_313-11961	C	ind3	Thailand	XI-3
PARN A 191::IRGC 4932-1::[IRIS 313-10506]	IRIS_313-10506	C	ind3	Thailand	XI-3
NAHNG PRAYAH 132::IRGC 11470-1::[IRIS 313-10650]	IRIS_313-10650	C	ind3	Thailand	XI-3
PEUAK NAM 43::IRGC 17129-1::[IRIS 313-10757]	IRIS_313-10757	C	ind3	Thailand	XI-3
KHAO' SIM::IRGC 24094-1::[IRIS 313-10928]	IRIS_313-10928	C	ind3	Thailand	XI-3
PAH PIANG::IRGC 24452-2::[IRIS 313-10934]	IRIS_313-10934	C	ind3	Thailand	XI-3
BKN 7130-1017-2::IRGC 36531-2::[IRIS 313-11192]	IRIS_313-11192	C	ind3	Thailand	XI-3
GAHB AWY 2-1::IRGC 36549-2::[IRIS 313-11193]	IRIS_313-11193	C	ind3	Thailand	XI-3
KHAO PAH 8-5-38::IRGC 36587-1::[IRIS 313-11194]	IRIS_313-11194	C	ind3	Thailand	XI-3
GLAM::IRGC 47978-2::[IRIS 313-11388]	IRIS_313-11388	C	ind3	Thailand	XI-3
LEUANG PRA TAHN::IRGC 48292-2::[IRIS 313-11389]	IRIS_313-11389	C	ind3	Thailand	XI-3
NIAW DAM::IRGC 48387-2::[IRIS 313-11391]	IRIS_313-11391	C	ind3	Thailand	XI-3
SA MER::IRGC 48454-2::[IRIS 313-11392]	IRIS_313-11392	C	ind3	Thailand	XI-3
SAWNG RUANG::IRGC 48458-2::[IRIS 313-11393]	IRIS_313-11393	C	ind3	Thailand	XI-3
SRAU SENG::IRGC 30290-1::[IRIS 313-8996]	IRIS_313-8996	C	ind3	Viet Nam	XI-3
LUA CHAN HUONG::IRGC 16800-1::[IRIS 313-9342]	IRIS_313-9342	C	ind3	Viet Nam	XI-3
DOC PHUNG D 12::IRGC 10234-1::[IRIS 313-9131]	IRIS_313-9131	C	ind3	Viet Nam	XI-3
BA TUC RAN::IRGC 73239-1::[IRIS 313-11895]	IRIS_313-11895	C	ind3	Viet Nam	XI-3
CA HIM::IRGC 73246-1::[IRIS 313-11896]	IRIS_313-11896	C	ind3	Viet Nam	XI-3
BONG SEN::IRGC 7011-1::[IRIS 313-10554]	IRIS_313-10554	C	ind3	Viet Nam	XI-3
LUA HUONG T 1::IRGC 7082-2::[IRIS 313-10555]	IRIS_313-10555	C	ind3	Viet Nam	XI-3
LUA DEN MUA::IRGC 7185-1::[IRIS 313-10556]	IRIS_313-10556	C	ind3	Viet Nam	XI-3
MINH SOC (CAMBODIA)::IRGC 16731-2::[IRIS 313-10749]	IRIS_313-10749	C	ind3	Viet Nam	XI-3
TRANG LUA::IRGC 16781-1::[IRIS 313-10750]	IRIS_313-10750	C	ind3	Viet Nam	XI-3
NEP BA BONG TO::IRGC 17005-2::[IRIS 313-10755]	IRIS_313-10755	C	ind3	Viet Nam	XI-3
NANG SAU DO::IRGC 26243-1::[IRIS 313-10970]	IRIS_313-10970	C	ind3	Viet Nam	XI-3
SOC NAU (BIEN THE)::IRGC 32074-1::[IRIS 313-11118]	IRIS_313-11118	C	ind3	Viet Nam	XI-3
TIEN SOM::IRGC 40759-2::[IRIS 313-11254]	IRIS_313-11254	C	ind3	Viet Nam	XI-3
TUN SART::[CX107]	CX107	C	ind3	Viet Nam	XI-3
AMBARIKORI::IRGC 5132-1::[IRIS 313-10509]	IRIS_313-10509	C	ind3	West Africa	XI-3
YZX2::[CX363]	CX363	C	indx	_no_info	XI-adm
SARD::[CX392]	CX392	C	indx	_no_info	XI-adm
BR 5230-46-4::IRGC 117318-1::[IRIS 313-10341]	IRIS_313-10341	C	indx	Bangladesh	XI-adm
IRRIBINI::IRGC 49094-1::[IRIS 313-8437]	IRIS_313-8437	C	indx	Bangladesh	XI-adm
BAZAIL::IRGC 27526-1::[IRIS 313-8717]	IRIS_313-8717	C	indx	Bangladesh	XI-adm
ASHI BINNI::IRGC 77216-1::[IRIS 313-9594]	IRIS_313-9594	C	indx	Bangladesh	XI-adm
BR 4973-34-6-6::IRGC 117317-1::[IRIS 313-10340]	IRIS_313-10340	C	indx	Bangladesh	XI-adm
KABERI::IRGC 66801-1::[IRIS 313-11722]	IRIS_313-11722	C	indx	Bangladesh	XI-adm
KUMRI::IRGC 37182-2::[IRIS 313-11206]	IRIS_313-11206	C	indx	Bangladesh	XI-adm
BR 51-115-4::IRGC 43999-1::[IRIS 313-11326]	IRIS_313-11326	C	indx	Bangladesh	XI-adm
RAYDHAN 1::IRGC 49127-2::[IRIS 313-11399]	IRIS_313-11399	C	indx	Bangladesh	XI-adm
ECHORSAIL::IRGC 49182-1::[IRIS 313-11400]	IRIS_313-11400	C	indx	Bangladesh	XI-adm
SUITE JORA::IRGC 49257-2::[IRIS 313-11402]	IRIS_313-11402	C	indx	Bangladesh	XI-adm
BR11::[CX2]	CX2	C	indx	Bangladesh	XI-adm
MOVE (MOKOLE)::IRGC 69739-1::[IRIS 313-10048]	IRIS_313-10048	C	indx	Benin	XI-adm
ASU::IRGC 62154-1::[IRIS 313-9572]	IRIS_313-9572	C	indx	Bhutan	XI-adm
YADU BARA::IRGC 86912-1::[IRIS 313-12138]	IRIS_313-12138	C	indx	Bhutan	XI-adm
PESAGRO 102::IRGC 78703-1::[IRIS 313-9623]	IRIS_313-9623	C	indx	Brazil	XI-adm
IRGA 959-1-2-2F-4-1-4A-6-CA-6X::IRGC 117006-1::[IRIS 313-10301]	IRIS_313-10301	C	indx	Brazil	XI-adm
HURANG ARISO LUTA::IRGC 26055-1::[IRIS 313-10966]	IRIS_313-10966	C	indx	Brazil	XI-adm
CARIJO::[CX240]	CX240	C	indx	Brazil	XI-adm
B 78-S81::IRGC 58415-1::[IRIS 313-9574]	IRIS_313-9574	C	indx	Brunei Darussalam	XI-adm
MALOBA (DISSI ROUGE)::IRGC 75700-1::[IRIS 313-11940]	IRIS_313-11940	C	indx	Burkina Faso	XI-adm
FACAGRO 406::IRGC 82049-1::[IRIS 313-12053]	IRIS_313-12053	C	indx	Burundi	XI-adm
AM BEUS::IRGC 87189-1::[IRIS 313-12146]	IRIS_313-12146	C	indx	Cambodia	XI-adm
PJ 110::IRGC 68981-1::[IRIS 313-11763]	IRIS_313-11763	C	indx	Cameroon	XI-adm
TOURBE::IRGC 47066-1::[IRIS 313-9926]	IRIS_313-9926	C	indx	Chad	XI-adm
SANHUANGZHAN NO 2::G1::[IRIS 313-15897]	IRIS_313-15897	C	indx	China	XI-adm
FEI GAI 122::IRGC 63599-1::[IRIS 313-8412]	IRIS_313-8412	C	indx	China	XI-adm
LU MAO ZHAN::IRGC 68159-1::[IRIS 313-8889]	IRIS_313-8889	C	indx	China	XI-adm
PING SHAN TA TSWEN KU::IRGC 1563-1::[IRIS 313-9017]	IRIS_313-9017	C	indx	China	XI-adm
NX 3533::IRGC 63796-1::[IRIS 313-9570]	IRIS_313-9570	C	indx	China	XI-adm
DA GANG ZHAN::IRGC 67103-1::[IRIS 313-10177]	IRIS_313-10177	C	indx	China	XI-adm
GUI HUA ZAO::IRGC 68060-1::[IRIS 313-10179]	IRIS_313-10179	C	indx	China	XI-adm
LIU XU::IRGC 109232-1::[IRIS 313-10239]	IRIS_313-10239	C	indx	China	XI-adm
GENG 77-4::IRGC 59321-1::[IRIS 313-11570]	IRIS_313-11570	C	indx	China	XI-adm
JIANG HUI DAO::IRGC 59688-1::[IRIS 313-11576]	IRIS_313-11576	C	indx	China	XI-adm
LONG GE 33::IRGC 63705-1::[IRIS 313-11666]	IRIS_313-11666	C	indx	China	XI-adm
F 478::IRGC 63882-1::[IRIS 313-11669]	IRIS_313-11669	C	indx	China	XI-adm
QING ER XIAO 2::IRGC 67255-1::[IRIS 313-11730]	IRIS_313-11730	C	indx	China	XI-adm
QING TAI AI::IRGC 67273-1::[IRIS 313-11731]	IRIS_313-11731	C	indx	China	XI-adm
AI JIAO AO FAN ZI::IRGC 67871-1::[IRIS 313-11744]	IRIS_313-11744	C	indx	China	XI-adm
E 4197::IRGC 68004-1::[IRIS 313-11747]	IRIS_313-11747	C	indx	China	XI-adm
GAO JIAO YING GAN ZHAN::IRGC 68053-1::[IRIS 313-11748]	IRIS_313-11748	C	indx	China	XI-adm
L 10595::IRGC 68109-1::[IRIS 313-11750]	IRIS_313-11750	C	indx	China	XI-adm
L 10833::IRGC 68121-1::[IRIS 313-11751]	IRIS_313-11751	C	indx	China	XI-adm
YU HE HONG::IRGC 74266-1::[IRIS 313-11910]	IRIS_313-11910	C	indx	China	XI-adm
TANG DU GU::IRGC 77400-1::[IRIS 313-11967]	IRIS_313-11967	C	indx	China	XI-adm
JIA GEN::IRGC 79654-1::[IRIS 313-12007]	IRIS_313-12007	C	indx	China	XI-adm
LI TOU ZHAN::IRGC 78550-1::[IRIS 313-11985]	IRIS_313-11985	C	indx	China	XI-adm
TE SAN AI 2::IRGC 93355-1::[IRIS 313-12232]	IRIS_313-12232	C	indx	China	XI-adm
MAGU::IRGC 97027-1::[IRIS 313-12275]	IRIS_313-12275	C	indx	China	XI-adm
XIANGZAOXIAN 7::[B064]	B064	C	indx	China	XI-adm
JINXIBAI2::[B073]	B073	C	indx	China	XI-adm
QIYUEXIAN::[B082]	B082	C	indx	China	XI-adm
MOWANGGUNEIZA::[B095]	B095	C	indx	China	XI-adm
JIIENUO::[B097]	B097	C	indx	China	XI-adm
BAOXUAN 21 A::[B105]	B105	C	indx	China	XI-adm
SHUFENG 101::[B116]	B116	C	indx	China	XI-adm
ERGANGAI::[B118]	B118	C	indx	China	XI-adm
XIANGWANXIAN 3::[B125]	B125	C	indx	China	XI-adm
HONGAINUO::[B129]	B129	C	indx	China	XI-adm
AIZIZHAN::[B131]	B131	C	indx	China	XI-adm
XIAOBAIMI::[B132]	B132	C	indx	China	XI-adm
TEQINGXUANHUI::[B145]	B145	C	indx	China	XI-adm
QINGSIAI 16B::[B153]	B153	C	indx	China	XI-adm
BAOXIE 123B::[B202]	B202	C	indx	China	XI-adm
MENJIAGAO 1::[B227]	B227	C	indx	China	XI-adm
XIANGWANXIAN 1::[B233]	B233	C	indx	China	XI-adm
MOMI::[B238]	B238	C	indx	China	XI-adm
GUI 630::[B242]	B242	C	indx	China	XI-adm
LAOZAOGU::[B246]	B246	C	indx	China	XI-adm
XIANGAI B::[B252]	B252	C	indx	China	XI-adm
DIANRUI 409B::[B255]	B255	C	indx	China	XI-adm
HUAGENGXIAN 74::[CX12]	CX12	C	indx	China	XI-adm
R644::[CX13]	CX13	C	indx	China	XI-adm
YUEXIANGZHAN::[CX17]	CX17	C	indx	China	XI-adm
ZHONG 413::[CX19]	CX19	C	indx	China	XI-adm
ZIHUI 100::[CX20]	CX20	C	indx	China	XI-adm
LUYIN 46::[CX304]	CX304	C	indx	China	XI-adm
R106::[CX313]	CX313	C	indx	China	XI-adm
HEIHEAIHUI::[CX318]	CX318	C	indx	China	XI-adm
WANXIAN 763::[CX342]	CX342	C	indx	China	XI-adm
SAGCï¼4::[CX346]	CX346	C	indx	China	XI-adm
NPT-114::[CX386]	CX386	C	indx	China	XI-adm
93072::[CX4]	CX4	C	indx	China	XI-adm
108S::[CX5]	CX5	C	indx	China	XI-adm
ZHONGJIAN 100::[CX548]	CX548	C	indx	China	XI-adm
CHENGHUI 448::[CX8]	CX8	C	indx	China	XI-adm
B231::[B231]	B231	C	indx	China	XI-adm
CT 9506-18-7-1T-2::IRGC 116973-1::[IRIS 313-10300]	IRIS_313-10300	C	indx	Colombia	XI-adm
CT 9737-6-1-1-2-2P-M::IRGC 117330-1::[IRIS 313-10352]	IRIS_313-10352	C	indx	Colombia	XI-adm
CT 6510-24-1-2::C1::[IRIS 313-7665]	IRIS_313-7665	C	indx	Colombia	XI-adm
R 582::IRGC 70504-1::[IRIS 313-11807]	IRIS_313-11807	C	indx	Colombia	XI-adm
R 762::IRGC 70531-1::[IRIS 313-11808]	IRIS_313-11808	C	indx	Colombia	XI-adm
P1790-5-1M-4-5M-1B-3M-B::[B180]	B180	C	indx	Columbia	XI-adm
IRAT 10::[B039]	B039	C	indx	Cote d'Ivoire	XI-adm
JUMA 62::IRGC 117011-1::[IRIS 313-10279]	IRIS_313-10279	C	indx	Dominican Republic	XI-adm
PICO NEGRO::IRGC 55849-1::[IRIS 313-10158]	IRIS_313-10158	C	indx	Ecuador	XI-adm
INIAP 10::IRGC 117000-1::[IRIS 313-10314]	IRIS_313-10314	C	indx	Ecuador	XI-adm
GIZA 178::GERVEX 1681-C1::[IRIS 313-8212]	IRIS_313-8212	C	indx	Egypt	XI-adm
GZ 1368-5-4::[B051]	B051	C	indx	Egypt	XI-adm
BANTA TIMA::IRGC 69474-1::[IRIS 313-10045]	IRIS_313-10045	C	indx	Gambia	XI-adm
MAMA TABALI::IRGC 69720-1::[IRIS 313-11783]	IRIS_313-11783	C	indx	Gambia	XI-adm
UGAGA::IRGC 67604-1::[IRIS 313-11740]	IRIS_313-11740	C	indx	Ghana	XI-adm
EX SANDEMA::IRGC 79964-1::[IRIS 313-12017]	IRIS_313-12017	C	indx	Ghana	XI-adm
SOM DIGUIME::IRGC 56751-1::[IRIS 313-9986]	IRIS_313-9986	C	indx	Guinea-Bissau	XI-adm
RUSTIC::IRGC 117026-1::[IRIS 313-10318]	IRIS_313-10318	C	indx	Guyana	XI-adm
CHAMPION::IRGC 66327-1::[IRIS 313-11714]	IRIS_313-11714	C	indx	Guyana	XI-adm
NCS 964 C::IRGC 62604-1::[IRIS 313-9400]	IRIS_313-9400	C	indx	India	XI-adm
ARC 13530::IRGC 41146-1::[IRIS 313-8401]	IRIS_313-8401	C	indx	India	XI-adm
ARC 5840::IRGC 12144-1::[IRIS 313-9424]	IRIS_313-9424	C	indx	India	XI-adm
CSR-90 IR-2::IRGC 117327-1::[IRIS 313-10349]	IRIS_313-10349	C	indx	India	XI-adm
K 479-2-3::IRGC 117346-1::[IRIS 313-10404]	IRIS_313-10404	C	indx	India	XI-adm
ARC 18597::IRGC 43299-1::[IRIS 313-8453]	IRIS_313-8453	C	indx	India	XI-adm
ARC 18175::IRGC 42316-1::[IRIS 313-8458]	IRIS_313-8458	C	indx	India	XI-adm
ARC 12884::IRGC 22417-1::[IRIS 313-8603]	IRIS_313-8603	C	indx	India	XI-adm
ARC 12576::IRGC 22163-1::[IRIS 313-8967]	IRIS_313-8967	C	indx	India	XI-adm
ARC 18112::IRGC 42274-1::[IRIS 313-8982]	IRIS_313-8982	C	indx	India	XI-adm
ARC 10754::IRGC 12603-1::[IRIS 313-8986]	IRIS_313-8986	C	indx	India	XI-adm
ARC 14064::IRGC 41377-1::[IRIS 313-8994]	IRIS_313-8994	C	indx	India	XI-adm
ARC 10799::IRGC 12631-1::[IRIS 313-9313]	IRIS_313-9313	C	indx	India	XI-adm
CHNNOR::IRGC 67485-1::[IRIS 313-9484]	IRIS_313-9484	C	indx	India	XI-adm
RPW 9-4 (SS 1)::IRGC 50690-1::[IRIS 313-9522]	IRIS_313-9522	C	indx	India	XI-adm
ARC 11857::IRGC 40972-1::[IRIS 313-9560]	IRIS_313-9560	C	indx	India	XI-adm
ARC 15088::IRGC 41934-1::[IRIS 313-9593]	IRIS_313-9593	C	indx	India	XI-adm
RPA 5929 (K 45)::IRGC 33963-1::[IRIS 313-9604]	IRIS_313-9604	C	indx	India	XI-adm
ARC 10594::IRGC 12524-1::[IRIS 313-9609]	IRIS_313-9609	C	indx	India	XI-adm
ARC 15873::IRGC 43250-1::[IRIS 313-9634]	IRIS_313-9634	C	indx	India	XI-adm
ARC 11867::IRGC 40978-1::[IRIS 313-8315]	IRIS_313-8315	C	indx	India	XI-adm
ARC 15091::IRGC 43048-1::[IRIS 313-8332]	IRIS_313-8332	C	indx	India	XI-adm
ARC 10812::IRGC 21074-1::[IRIS 313-8386]	IRIS_313-8386	C	indx	India	XI-adm
ARC 15845::IRGC 42151-1::[IRIS 313-9619]	IRIS_313-9619	C	indx	India	XI-adm
CODE NO 31323::IRGC 46907-1::[IRIS 313-9190]	IRIS_313-9190	C	indx	India	XI-adm
SONA::IRGC 26971-C1::[IRIS 313-7780]	IRIS_313-7780	C	indx	India	XI-adm
ARC 18502::IRGC 51749-2::[IRIS 313-11442]	IRIS_313-11442	C	indx	India	XI-adm
ARC 18533::IRGC 51756-1::[IRIS 313-11443]	IRIS_313-11443	C	indx	India	XI-adm
TUNAGANNAPNANG::IRGC 52046-1::[IRIS 313-11447]	IRIS_313-11447	C	indx	India	XI-adm
ARC 15480::IRGC 53799-1::[IRIS 313-11490]	IRIS_313-11490	C	indx	India	XI-adm
AR 133::IRGC 53942-1::[IRIS 313-11493]	IRIS_313-11493	C	indx	India	XI-adm
K 15591-4::IRGC 55043-1::[IRIS 313-11506]	IRIS_313-11506	C	indx	India	XI-adm
BHAINSA MUNDARIYA::IRGC 60893-1::[IRIS 313-11596]	IRIS_313-11596	C	indx	India	XI-adm
UPRH 265::IRGC 61689-1::[IRIS 313-11621]	IRIS_313-11621	C	indx	India	XI-adm
NCS 349::IRGC 62257-1::[IRIS 313-11639]	IRIS_313-11639	C	indx	India	XI-adm
KUNJUKUNJU::IRGC 75448-1::[IRIS 313-11937]	IRIS_313-11937	C	indx	India	XI-adm
ARC 6218::IRGC 12255-1::[IRIS 313-10666]	IRIS_313-10666	C	indx	India	XI-adm
ARC 10905::IRGC 12669-1::[IRIS 313-10675]	IRIS_313-10675	C	indx	India	XI-adm
KH 998::IRGC 16948-2::[IRIS 313-10754]	IRIS_313-10754	C	indx	India	XI-adm
ARC 6015::IRGC 20314-2::[IRIS 313-10847]	IRIS_313-10847	C	indx	India	XI-adm
ARC 10894::IRGC 21122-1::[IRIS 313-10858]	IRIS_313-10858	C	indx	India	XI-adm
ARC 12690::IRGC 22257-1::[IRIS 313-10887]	IRIS_313-10887	C	indx	India	XI-adm
CO 36::IRGC 26847-2::[IRIS 313-10988]	IRIS_313-10988	C	indx	India	XI-adm
K 17-9-1-1::IRGC 36778-1::[IRIS 313-11197]	IRIS_313-11197	C	indx	India	XI-adm
SYNTHETIC SATIVA::IRGC 36842-2::[IRIS 313-11199]	IRIS_313-11199	C	indx	India	XI-adm
SXC 216::IRGC 35175-1::[IRIS 313-11176]	IRIS_313-11176	C	indx	India	XI-adm
W 1014-162::IRGC 39871-1::[IRIS 313-11244]	IRIS_313-11244	C	indx	India	XI-adm
RP 20-12::IRGC 40031-2::[IRIS 313-11245]	IRIS_313-11245	C	indx	India	XI-adm
RP 1153-20-14::IRGC 40131-2::[IRIS 313-11247]	IRIS_313-11247	C	indx	India	XI-adm
ADR 52::IRGC 40638-2::[IRIS 313-11252]	IRIS_313-11252	C	indx	India	XI-adm
ARC 7056::IRGC 40914-1::[IRIS 313-11255]	IRIS_313-11255	C	indx	India	XI-adm
ARC 12411::IRGC 41047-2::[IRIS 313-11256]	IRIS_313-11256	C	indx	India	XI-adm
ARC 12757::IRGC 41095-2::[IRIS 313-11257]	IRIS_313-11257	C	indx	India	XI-adm
ARC 13591::IRGC 41177-2::[IRIS 313-11260]	IRIS_313-11260	C	indx	India	XI-adm
ARC 13785::IRGC 41218-2::[IRIS 313-11261]	IRIS_313-11261	C	indx	India	XI-adm
ARC 13888::IRGC 41288-2::[IRIS 313-11262]	IRIS_313-11262	C	indx	India	XI-adm
ARC 13919::IRGC 41313-2::[IRIS 313-11263]	IRIS_313-11263	C	indx	India	XI-adm
ARC 13934::IRGC 41325-2::[IRIS 313-11264]	IRIS_313-11264	C	indx	India	XI-adm
ARC 14347::IRGC 41517-2::[IRIS 313-11266]	IRIS_313-11266	C	indx	India	XI-adm
ARC 15063::IRGC 41909-2::[IRIS 313-11276]	IRIS_313-11276	C	indx	India	XI-adm
ARC 15319::IRGC 42007-1::[IRIS 313-11278]	IRIS_313-11278	C	indx	India	XI-adm
ARC 15486::IRGC 42055-1::[IRIS 313-11280]	IRIS_313-11280	C	indx	India	XI-adm
ARC 15743::IRGC 42127-2::[IRIS 313-11283]	IRIS_313-11283	C	indx	India	XI-adm
ARC 18325::IRGC 42399-1::[IRIS 313-11286]	IRIS_313-11286	C	indx	India	XI-adm
ARC 18371::IRGC 42423-2::[IRIS 313-11287]	IRIS_313-11287	C	indx	India	XI-adm
ARC 18434::IRGC 42429-2::[IRIS 313-11288]	IRIS_313-11288	C	indx	India	XI-adm
ARC 10120::IRGC 42557-2::[IRIS 313-11292]	IRIS_313-11292	C	indx	India	XI-adm
ARC 12800::IRGC 42720-2::[IRIS 313-11296]	IRIS_313-11296	C	indx	India	XI-adm
ARC 14899::IRGC 43016-1::[IRIS 313-11302]	IRIS_313-11302	C	indx	India	XI-adm
ARC 15097::IRGC 43053-1::[IRIS 313-11303]	IRIS_313-11303	C	indx	India	XI-adm
ARC 15163::IRGC 43106-1::[IRIS 313-11304]	IRIS_313-11304	C	indx	India	XI-adm
ARC 14632::IRGC 41650-2::[IRIS 313-11269]	IRIS_313-11269	C	indx	India	XI-adm
ARC 15373::IRGC 43166-2::[IRIS 313-11305]	IRIS_313-11305	C	indx	India	XI-adm
ARC 15385::IRGC 43174-1::[IRIS 313-11306]	IRIS_313-11306	C	indx	India	XI-adm
ARC 15387::IRGC 43175-2::[IRIS 313-11307]	IRIS_313-11307	C	indx	India	XI-adm
ARC 15862::IRGC 43242-1::[IRIS 313-11309]	IRIS_313-11309	C	indx	India	XI-adm
ARC 14860::IRGC 41793-2::[IRIS 313-11273]	IRIS_313-11273	C	indx	India	XI-adm
CN 44-40-7::IRGC 45368-1::[IRIS 313-11355]	IRIS_313-11355	C	indx	India	XI-adm
LANJALI::IRGC 46236-2::[IRIS 313-11365]	IRIS_313-11365	C	indx	India	XI-adm
JAIBATTEY::[B030]	B030	C	indx	India	XI-adm
K 24::[B040]	B040	C	indx	India	XI-adm
RP 1570-44-1::[B187]	B187	C	indx	India	XI-adm
PMS 10B::[B195]	B195	C	indx	India	XI-adm
TKM6::[CX120]	CX120	C	indx	India	XI-adm
CO43::[CX146]	CX146	C	indx	India	XI-adm
PTB33::[CX157]	CX157	C	indx	India	XI-adm
BALA::[CX228]	CX228	C	indx	India	XI-adm
IET1444::[CX267]	CX267	C	indx	India	XI-adm
NONA BOKRA::[CX273]	CX273	C	indx	India	XI-adm
SWARNA::[CX94]	CX94	C	indx	India	XI-adm
KAAKARAN::IRGC 27138-1::[IRIS 313-9314]	IRIS_313-9314	C	indx	Indonesia	XI-adm
B 6149 F-MR-7::IRGC 117314-1::[IRIS 313-10337]	IRIS_313-10337	C	indx	Indonesia	XI-adm
MENTIK TJERE BELUT::IRGC 18254-1::[IRIS 313-8368]	IRIS_313-8368	C	indx	Indonesia	XI-adm
BAIANG 6::IRGC 6129-1::[IRIS 313-8846]	IRIS_313-8846	C	indx	Indonesia	XI-adm
B 4414 F-MR-6-3::IRGC 117310-1::[IRIS 313-10332]	IRIS_313-10332	C	indx	Indonesia	XI-adm
DANAU LAUT TAWAR::C1::[IRIS 313-7668]	IRIS_313-7668	C	indx	Indonesia	XI-adm
B 6144-MR-6-0-0::C1::[IRIS 313-7641]	IRIS_313-7641	C	indx	Indonesia	XI-adm
B 3913 B 16-20 ST 28::IRGC 63099-1::[IRIS 313-11656]	IRIS_313-11656	C	indx	Indonesia	XI-adm
JATI MANI::IRGC 66565-1::[IRIS 313-11717]	IRIS_313-11717	C	indx	Indonesia	XI-adm
PULUT NANGKA 16::IRGC 3630-2::[IRIS 313-10480]	IRIS_313-10480	C	indx	Indonesia	XI-adm
221 BC 4-1-45-10::IRGC 6865-1::[IRIS 313-10550]	IRIS_313-10550	C	indx	Indonesia	XI-adm
221 B 36-1-1-1-1::IRGC 7585-1::[IRIS 313-10565]	IRIS_313-10565	C	indx	Indonesia	XI-adm
221 C 391-1-3-3::IRGC 7600-1::[IRIS 313-10566]	IRIS_313-10566	C	indx	Indonesia	XI-adm
GOGO::IRGC 16418-1::[IRIS 313-10739]	IRIS_313-10739	C	indx	Indonesia	XI-adm
GAJA BARU::IRGC 17586-1::[IRIS 313-10769]	IRIS_313-10769	C	indx	Indonesia	XI-adm
HEGAR MANAH::IRGC 17733-1::[IRIS 313-10774]	IRIS_313-10774	C	indx	Indonesia	XI-adm
INDEL::IRGC 17748-2::[IRIS 313-10775]	IRIS_313-10775	C	indx	Indonesia	XI-adm
SEMPOR::IRGC 18761-2::[IRIS 313-10811]	IRIS_313-10811	C	indx	Indonesia	XI-adm
[truncated: 185 more rows]

## Sheet: T(A) Only
Supplementary Table 1: Distribution of SNP variation (A/G; rs10234287911) in pre-miR396c sequence within the 3K-rice genome subpopulations
JAPONICA NIPPONBARE POSITIONS	ASSAY ID	34287911	SUBPOPULATION	Country	K9_group_Admixture
BERENJ 1277 S::IRGC 3461-1::[IRIS 313-9783]	IRIS_313-9783	T	admix	Afghanistan	admix
KOIYA DIGHA::IRGC 63517-1::[IRIS 313-9445]	IRIS_313-9445	T	admix	Bangladesh	admix
KALAMON 113::IRGC 6534-1::[IRIS 313-10537]	IRIS_313-10537	T	admix	Bangladesh	admix
DUDHSAR::IRGC 26458-1::[IRIS 313-10980]	IRIS_313-10980	T	admix	Bangladesh	admix
KAMJA::IRGC 62171-1::[IRIS 313-8302]	IRIS_313-8302	T	admix	Bhutan	admix
MARAVILHA::[CX280]	CX280	T	admix	Brazil	admix
TAI 6::IRGC 69058-1::[IRIS 313-8739]	IRIS_313-8739	T	admix	Cote d'Ivoire	admix
ARC 13252::IRGC 22604-1::[IRIS 313-8382]	IRIS_313-8382	T	admix	India	admix
SONAPATNAI::IRGC 46695-1::[IRIS 313-9120]	IRIS_313-9120	T	admix	India	admix
ISWAR KORA::IRGC 50674-1::[IRIS 313-11432]	IRIS_313-11432	T	admix	India	admix
GODADANI::IRGC 60944-1::[IRIS 313-11598]	IRIS_313-11598	T	admix	India	admix
UPRH 31::IRGC 61503-1::[IRIS 313-11616]	IRIS_313-11616	T	admix	India	admix
ARC 12124::IRGC 21929-1::[IRIS 313-10879]	IRIS_313-10879	T	admix	India	admix
ARC 13204::IRGC 22558-1::[IRIS 313-10894]	IRIS_313-10894	T	admix	India	admix
ARC 13276::IRGC 22622-2::[IRIS 313-10896]	IRIS_313-10896	T	admix	India	admix
RATNAGIRI 45-2::IRGC 39709-1::[IRIS 313-11243]	IRIS_313-11243	T	admix	India	admix
LAWANGAI::IRGC 49850-2::[IRIS 313-11417]	IRIS_313-11417	T	admix	India	admix
SUKAMANDI 1005::IRGC 6065-1::[IRIS 313-10522]	IRIS_313-10522	T	admix	Indonesia	admix
KALAPATLE::IRGC 68500-1::[IRIS 313-10025]	IRIS_313-10025	T	admix	Madagascar	admix
LATSIBOZAKA 112-1::GERVEX 8233-C1::[IRIS 313-7722]	IRIS_313-7722	T	admix	Madagascar	admix
TSIMIAKABIJA::IRGC 69074-1::[IRIS 313-11766]	IRIS_313-11766	T	admix	Madagascar	admix
TANALA::IRGC 79467-1::[IRIS 313-12004]	IRIS_313-12004	T	admix	Madagascar	admix
KHAO KUM PAR::IRGC 57966-1::[IRIS 313-11542]	IRIS_313-11542	T	admix	Myanmar	admix
KAKANI 2::IRGC 13373-C1::[IRIS 313-7933]	IRIS_313-7933	T	admix	Nepal	admix
PDR 34-2-1-2::IRGC 117020-1::[IRIS 313-10295]	IRIS_313-10295	T	admix	Pakistan	admix
RATRIO::IRGC 28181-1::[IRIS 313-11033]	IRIS_313-11033	T	admix	Pakistan	admix
PUSA(BASMATI 1)::[CX46]	CX46	T	admix	Pakistan	admix
R42::[B192]	B192	T	admix	Philippines	admix
105::IRGC 40896-1::[IRIS 313-8783]	IRIS_313-8783	T	admix	Sri Lanka	admix
PAIZ AMBARBU::IRGC 36179-1::[IRIS 313-11189]	IRIS_313-11189	T	admix	Union of Soviet Socialist Republics (Former)	admix
KARIA::IRGC 6702-1::[IRIS 313-10545]	IRIS_313-10545	T	aus	_no_info	cA (Aus)
JAGLI BORO::IRGC 27516-2::[IRIS 313-8252]	IRIS_313-8252	T	aus	Bangladesh	cA (Aus)
JABOR SAIL::IRGC 66831-1::[IRIS 313-8410]	IRIS_313-8410	T	aus	Bangladesh	cA (Aus)
CHANDARHAT::IRGC 25845-1::[IRIS 313-9368]	IRIS_313-9368	T	aus	Bangladesh	cA (Aus)
CHUNGUR BALI::IRGC 25855-1::[IRIS 313-9422]	IRIS_313-9422	T	aus	Bangladesh	cA (Aus)
KALIA::IRGC 34699-1::[IRIS 313-9626]	IRIS_313-9626	T	aus	Bangladesh	cA (Aus)
LENJA MURALI::IRGC 66815-1::[IRIS 313-9661]	IRIS_313-9661	T	aus	Bangladesh	cA (Aus)
LALSAITA::IRGC 43915-1::[IRIS 313-8789]	IRIS_313-8789	T	aus	Bangladesh	cA (Aus)
STRAW 23-400::IRGC 38390-1::[IRIS 313-8822]	IRIS_313-8822	T	aus	Bangladesh	cA (Aus)
BINNAFUL::IRGC 53479-1::[IRIS 313-11481]	IRIS_313-11481	T	aus	Bangladesh	cA (Aus)
BONGEZA::IRGC 53483-1::[IRIS 313-11482]	IRIS_313-11482	T	aus	Bangladesh	cA (Aus)
BOTESHSHORE::IRGC 53484-1::[IRIS 313-11483]	IRIS_313-11483	T	aus	Bangladesh	cA (Aus)
LARA BORO::IRGC 79342-1::[IRIS 313-12002]	IRIS_313-12002	T	aus	Bangladesh	cA (Aus)
LAL MOTI::IRGC 82168-1::[IRIS 313-12055]	IRIS_313-12055	T	aus	Bangladesh	cA (Aus)
HATEA::IRGC 86973-1::[IRIS 313-12141]	IRIS_313-12141	T	aus	Bangladesh	cA (Aus)
DB 3::IRGC 8361-1::[IRIS 313-10587]	IRIS_313-10587	T	aus	Bangladesh	cA (Aus)
DJ 69::IRGC 8482-1::[IRIS 313-10592]	IRIS_313-10592	T	aus	Bangladesh	cA (Aus)
DJ 47::IRGC 8497-1::[IRIS 313-10593]	IRIS_313-10593	T	aus	Bangladesh	cA (Aus)
DJ 29::IRGC 8505-1::[IRIS 313-10594]	IRIS_313-10594	T	aus	Bangladesh	cA (Aus)
DL 5::IRGC 8593-1::[IRIS 313-10595]	IRIS_313-10595	T	aus	Bangladesh	cA (Aus)
UCP 41::IRGC 8742-1::[IRIS 313-10600]	IRIS_313-10600	T	aus	Bangladesh	cA (Aus)
UCP 122::IRGC 8794-1::[IRIS 313-10603]	IRIS_313-10603	T	aus	Bangladesh	cA (Aus)
DV 2::IRGC 8806-1::[IRIS 313-10604]	IRIS_313-10604	T	aus	Bangladesh	cA (Aus)
DV 110::IRGC 8855-1::[IRIS 313-10606]	IRIS_313-10606	T	aus	Bangladesh	cA (Aus)
KATAKCHIKON::IRGC 25880-1::[IRIS 313-10963]	IRIS_313-10963	T	aus	Bangladesh	cA (Aus)
TILOKCHAN (SONABETHI)::IRGC 25927-1::[IRIS 313-10965]	IRIS_313-10965	T	aus	Bangladesh	cA (Aus)
BORA DIGA::IRGC 26439-1::[IRIS 313-10979]	IRIS_313-10979	T	aus	Bangladesh	cA (Aus)
BOTESWAR 2::IRGC 27536-1::[IRIS 313-11013]	IRIS_313-11013	T	aus	Bangladesh	cA (Aus)
CHAKILA::IRGC 27540-1::[IRIS 313-11014]	IRIS_313-11014	T	aus	Bangladesh	cA (Aus)
HANPA::IRGC 27547-2::[IRIS 313-11015]	IRIS_313-11015	T	aus	Bangladesh	cA (Aus)
KACHILON::IRGC 27555-1::[IRIS 313-11016]	IRIS_313-11016	T	aus	Bangladesh	cA (Aus)
MADISA::IRGC 27568-1::[IRIS 313-11018]	IRIS_313-11018	T	aus	Bangladesh	cA (Aus)
PORANG::IRGC 27577-1::[IRIS 313-11019]	IRIS_313-11019	T	aus	Bangladesh	cA (Aus)
AUS 84::IRGC 28947-2::[IRIS 313-11047]	IRIS_313-11047	T	aus	Bangladesh	cA (Aus)
AUS 171::IRGC 29004-1::[IRIS 313-11048]	IRIS_313-11048	T	aus	Bangladesh	cA (Aus)
AUS 282::IRGC 29072-1::[IRIS 313-11053]	IRIS_313-11053	T	aus	Bangladesh	cA (Aus)
AUS 299::IRGC 29087-1::[IRIS 313-11055]	IRIS_313-11055	T	aus	Bangladesh	cA (Aus)
AUS 301::IRGC 29089-1::[IRIS 313-11056]	IRIS_313-11056	T	aus	Bangladesh	cA (Aus)
AUS 329::IRGC 29116-1::[IRIS 313-11058]	IRIS_313-11058	T	aus	Bangladesh	cA (Aus)
AUS 344::IRGC 29131-1::[IRIS 313-11059]	IRIS_313-11059	T	aus	Bangladesh	cA (Aus)
AUS 359::IRGC 29146-2::[IRIS 313-11060]	IRIS_313-11060	T	aus	Bangladesh	cA (Aus)
BORO 70-2::IRGC 29283-1::[IRIS 313-11063]	IRIS_313-11063	T	aus	Bangladesh	cA (Aus)
BORO 275::IRGC 29294-2::[IRIS 313-11064]	IRIS_313-11064	T	aus	Bangladesh	cA (Aus)
BORO 394::IRGC 29297-2::[IRIS 313-11065]	IRIS_313-11065	T	aus	Bangladesh	cA (Aus)
KALIBORO 600::IRGC 29367-1::[IRIS 313-11067]	IRIS_313-11067	T	aus	Bangladesh	cA (Aus)
SAITA::IRGC 31618-1::[IRIS 313-11111]	IRIS_313-11111	T	aus	Bangladesh	cA (Aus)
HIJOL DIGA::IRGC 31655-1::[IRIS 313-11112]	IRIS_313-11112	T	aus	Bangladesh	cA (Aus)
BAZAIL 975::IRGC 32816-2::[IRIS 313-11123]	IRIS_313-11123	T	aus	Bangladesh	cA (Aus)
JASURE AUS::IRGC 43860-1::[IRIS 313-11322]	IRIS_313-11322	T	aus	Bangladesh	cA (Aus)
INDIA DULAR (NO ORDEM 7)::IRGC 26070-1::[IRIS 313-10969]	IRIS_313-10969	T	aus	Brazil	cA (Aus)
QINGKE::[B164]	B164	T	aus	China	cA (Aus)
HUHUI 91269::[B243]	B243	T	aus	China	cA (Aus)
COLOMBIA XXI::G1::[IRIS 313-15908]	IRIS_313-15908	T	aus	Colombia	cA (Aus)
ARC 11959::IRGC 21780-1::[IRIS 313-8554]	IRIS_313-8554	T	aus	India	cA (Aus)
ARC 10100::IRGC 20709-1::[IRIS 313-9137]	IRIS_313-9137	T	aus	India	cA (Aus)
SIMUL KHURI::IRGC 35154-1::[IRIS 313-8771]	IRIS_313-8771	T	aus	India	cA (Aus)
BEGUM::IRGC 33990-1::[IRIS 313-9641]	IRIS_313-9641	T	aus	India	cA (Aus)
LOCAL BHAT::IRGC 52343-1::[IRIS 313-11452]	IRIS_313-11452	T	aus	India	cA (Aus)
CIPPI::IRGC 52415-1::[IRIS 313-11455]	IRIS_313-11455	T	aus	India	cA (Aus)
KOLAMBA::IRGC 52456-1::[IRIS 313-11456]	IRIS_313-11456	T	aus	India	cA (Aus)
KARAHANI::IRGC 52664-1::[IRIS 313-11458]	IRIS_313-11458	T	aus	India	cA (Aus)
SALSI::IRGC 52833-1::[IRIS 313-11462]	IRIS_313-11462	T	aus	India	cA (Aus)
KALIPINCH::IRGC 53271-1::[IRIS 313-11476]	IRIS_313-11476	T	aus	India	cA (Aus)
KANPURI::IRGC 53278-1::[IRIS 313-11477]	IRIS_313-11477	T	aus	India	cA (Aus)
KALU T 139::IRGC 53670-1::[IRIS 313-11489]	IRIS_313-11489	T	aus	India	cA (Aus)
SIRHANTI::IRGC 53930-1::[IRIS 313-11492]	IRIS_313-11492	T	aus	India	cA (Aus)
AMAKOYALI::IRGC 60878-1::[IRIS 313-11595]	IRIS_313-11595	T	aus	India	cA (Aus)
MALCHI::IRGC 61004-1::[IRIS 313-11602]	IRIS_313-11602	T	aus	India	cA (Aus)
PANDRI PAREWA::IRGC 61030-1::[IRIS 313-11603]	IRIS_313-11603	T	aus	India	cA (Aus)
SUGARKAND::IRGC 61059-1::[IRIS 313-11604]	IRIS_313-11604	T	aus	India	cA (Aus)
UPRH 33::IRGC 61505-1::[IRIS 313-11617]	IRIS_313-11617	T	aus	India	cA (Aus)
UPRH 58::IRGC 61525-1::[IRIS 313-11618]	IRIS_313-11618	T	aus	India	cA (Aus)
UPRH 166::IRGC 61615-1::[IRIS 313-11619]	IRIS_313-11619	T	aus	India	cA (Aus)
UPRH 197::IRGC 61641-1::[IRIS 313-11620]	IRIS_313-11620	T	aus	India	cA (Aus)
NCS 271 A::IRGC 62216-1::[IRIS 313-11636]	IRIS_313-11636	T	aus	India	cA (Aus)
GORA DHAN 2::IRGC 66269-1::[IRIS 313-11712]	IRIS_313-11712	T	aus	India	cA (Aus)
CHUNDI::IRGC 67486-1::[IRIS 313-11737]	IRIS_313-11737	T	aus	India	cA (Aus)
KALIBAJARI::IRGC 67718-1::[IRIS 313-11742]	IRIS_313-11742	T	aus	India	cA (Aus)
BUTNAPAR::IRGC 74734-1::[IRIS 313-11917]	IRIS_313-11917	T	aus	India	cA (Aus)
KARANGI::IRGC 77128-1::[IRIS 313-11963]	IRIS_313-11963	T	aus	India	cA (Aus)
DODGUI::IRGC 6666-1::[IRIS 313-10543]	IRIS_313-10543	T	aus	India	cA (Aus)
T 21::IRGC 8892-1::[IRIS 313-10608]	IRIS_313-10608	T	aus	India	cA (Aus)
ARC 10843::IRGC 12653-1::[IRIS 313-10673]	IRIS_313-10673	T	aus	India	cA (Aus)
ARC 7336::IRGC 20606-1::[IRIS 313-10852]	IRIS_313-10852	T	aus	India	cA (Aus)
ARC 10145::IRGC 20744-1::[IRIS 313-10854]	IRIS_313-10854	T	aus	India	cA (Aus)
ARC 11276::IRGC 21278-1::[IRIS 313-10861]	IRIS_313-10861	T	aus	India	cA (Aus)
ARC 11751::IRGC 21614-1::[IRIS 313-10869]	IRIS_313-10869	T	aus	India	cA (Aus)
ARC 11777::IRGC 21639-1::[IRIS 313-10871]	IRIS_313-10871	T	aus	India	cA (Aus)
ARC 12021::IRGC 21837-1::[IRIS 313-10875]	IRIS_313-10875	T	aus	India	cA (Aus)
ARC 12067::IRGC 21881-1::[IRIS 313-10876]	IRIS_313-10876	T	aus	India	cA (Aus)
ARC 12079::IRGC 21888-1::[IRIS 313-10877]	IRIS_313-10877	T	aus	India	cA (Aus)
ARC 12101::IRGC 21907-1::[IRIS 313-10878]	IRIS_313-10878	T	aus	India	cA (Aus)
ARC 12433::IRGC 22064-1::[IRIS 313-10882]	IRIS_313-10882	T	aus	India	cA (Aus)
ARC 12867::IRGC 22401-1::[IRIS 313-10891]	IRIS_313-10891	T	aus	India	cA (Aus)
ARC 12920::IRGC 22450-1::[IRIS 313-10892]	IRIS_313-10892	T	aus	India	cA (Aus)
BAK TULSI::IRGC 34831-1::[IRIS 313-11164]	IRIS_313-11164	T	aus	India	cA (Aus)
BHUT MURI::IRGC 34861-1::[IRIS 313-11166]	IRIS_313-11166	T	aus	India	cA (Aus)
KADA CHOPA::IRGC 34954-1::[IRIS 313-11168]	IRIS_313-11168	T	aus	India	cA (Aus)
KANAI BASHI::IRGC 34967-1::[IRIS 313-11169]	IRIS_313-11169	T	aus	India	cA (Aus)
LAL TAURA::IRGC 35017-1::[IRIS 313-11170]	IRIS_313-11170	T	aus	India	cA (Aus)
M 142::IRGC 35054-1::[IRIS 313-11171]	IRIS_313-11171	T	aus	India	cA (Aus)
RANI BHOG::IRGC 35109-1::[IRIS 313-11172]	IRIS_313-11172	T	aus	India	cA (Aus)
SADA AUS::IRGC 35117-1::[IRIS 313-11173]	IRIS_313-11173	T	aus	India	cA (Aus)
SLO 19::IRGC 35157-1::[IRIS 313-11174]	IRIS_313-11174	T	aus	India	cA (Aus)
SONA AUS::IRGC 35160-1::[IRIS 313-11175]	IRIS_313-11175	T	aus	India	cA (Aus)
R 146::IRGC 38606-1::[IRIS 313-11232]	IRIS_313-11232	T	aus	India	cA (Aus)
ARC 14150::IRGC 41435-2::[IRIS 313-11265]	IRIS_313-11265	T	aus	India	cA (Aus)
ARC 15129::IRGC 41938-1::[IRIS 313-11277]	IRIS_313-11277	T	aus	India	cA (Aus)
ARC 13544::IRGC 42743-1::[IRIS 313-11298]	IRIS_313-11298	T	aus	India	cA (Aus)
ARC 14756::IRGC 41736-1::[IRIS 313-11272]	IRIS_313-11272	T	aus	India	cA (Aus)
AUS PADDY (RED)::IRGC 44978-1::[IRIS 313-11348]	IRIS_313-11348	T	aus	India	cA (Aus)
CHILE BORO::IRGC 45297-2::[IRIS 313-11353]	IRIS_313-11353	T	aus	India	cA (Aus)
SATHI::IRGC 46659-1::[IRIS 313-11371]	IRIS_313-11371	T	aus	India	cA (Aus)
W 398::IRGC 46787-1::[IRIS 313-11374]	IRIS_313-11374	T	aus	India	cA (Aus)
N22::[CX368]	CX368	T	aus	India	cA (Aus)
JHONA 349::[CX63]	CX63	T	aus	India	cA (Aus)
MHARAKA::IRGC 70612-1::[IRIS 313-11809]	IRIS_313-11809	T	aus	Kenya	cA (Aus)
LATIJHABAR::IRGC 61991-1::[IRIS 313-11629]	IRIS_313-11629	T	aus	Nepal	cA (Aus)
MANSARA DHAN::IRGC 86940-1::[IRIS 313-12139]	IRIS_313-12139	T	aus	Nepal	cA (Aus)
SETYA::IRGC 88654-1::[IRIS 313-12183]	IRIS_313-12183	T	aus	Nepal	cA (Aus)
SIDALI::IRGC 9567-1::[IRIS 313-10623]	IRIS_313-10623	T	aus	Nepal	cA (Aus)
DEVARASI::IRGC 16173-1::[IRIS 313-10734]	IRIS_313-10734	T	aus	Nepal	cA (Aus)
LAL SAR::IRGC 16185-1::[IRIS 313-10735]	IRIS_313-10735	T	aus	Nepal	cA (Aus)
RERM BILASH::IRGC 16273-2::[IRIS 313-10736]	IRIS_313-10736	T	aus	Nepal	cA (Aus)
GHAIYA::IRGC 16286-1::[IRIS 313-10737]	IRIS_313-10737	T	aus	Nepal	cA (Aus)
KAMULI::IRGC 23928-1::[IRIS 313-10925]	IRIS_313-10925	T	aus	Nepal	cA (Aus)
SUGA PANKHA::IRGC 24054-1::[IRIS 313-10927]	IRIS_313-10927	T	aus	Nepal	cA (Aus)
ZACAODAO 13::[B049]	B049	T	aus	Nepal	cA (Aus)
SUFAID 246::IRGC 28303-1::[IRIS 313-8390]	IRIS_313-8390	T	aus	Pakistan	cA (Aus)
KHARSU 80::IRGC 28016-1::[IRIS 313-8398]	IRIS_313-8398	T	aus	Pakistan	cA (Aus)
TAK SUFAID::IRGC 73127-1::[IRIS 313-9283]	IRIS_313-9283	T	aus	Pakistan	cA (Aus)
KANGRI::IRGC 73104-1::[IRIS 313-11888]	IRIS_313-11888	T	aus	Pakistan	cA (Aus)
BAMLA SUFFAID 320::IRGC 27776-1::[IRIS 313-11020]	IRIS_313-11020	T	aus	Pakistan	cA (Aus)
DHAN 263::IRGC 27926-2::[IRIS 313-11025]	IRIS_313-11025	T	aus	Pakistan	cA (Aus)
JHONA 101::IRGC 27976-1::[IRIS 313-11027]	IRIS_313-11027	T	aus	Pakistan	cA (Aus)
MOTIA::IRGC 28036-1::[IRIS 313-11028]	IRIS_313-11028	T	aus	Pakistan	cA (Aus)
MUSHKAN 340 A::IRGC 28073-1::[IRIS 313-11029]	IRIS_313-11029	T	aus	Pakistan	cA (Aus)
NAWAN SATHRA BAGAR 344::IRGC 28079-1::[IRIS 313-11031]	IRIS_313-11031	T	aus	Pakistan	cA (Aus)
SANTHI 206::IRGC 28215-1::[IRIS 313-11034]	IRIS_313-11034	T	aus	Pakistan	cA (Aus)
34::IRGC 28371-2::[IRIS 313-11036]	IRIS_313-11036	T	aus	Pakistan	cA (Aus)
421::IRGC 28458-1::[IRIS 313-11037]	IRIS_313-11037	T	aus	Pakistan	cA (Aus)
IR 73690-7-2-1-1-3-2-2-1::IRGC 117384-1::[IRIS 313-10380]	IRIS_313-10380	T	aus	Philippines	cA (Aus)
PODI HEENATI::IRGC 36345-1::[IRIS 313-9636]	IRIS_313-9636	T	aus	Sri Lanka	cA (Aus)
HODARAWALA::IRGC 67631-1::[IRIS 313-10020]	IRIS_313-10020	T	aus	Sri Lanka	cA (Aus)
KURULU WEE (WHITE)::IRGC 66518-1::[IRIS 313-8342]	IRIS_313-8342	T	aus	Sri Lanka	cA (Aus)
KURKARUPPAN::IRGC 15449-1::[IRIS 313-9861]	IRIS_313-9861	T	aus	Sri Lanka	cA (Aus)
WIR 1391::IRGC 51605-1::[IRIS 313-9963]	IRIS_313-9963	T	aus	Sri Lanka	cA (Aus)
RANRUWAN::IRGC 36360-1::[IRIS 313-11191]	IRIS_313-11191	T	aus	Sri Lanka	cA (Aus)
DAWN CI 9534::GERVEX 481-C1::[IRIS 313-8073]	IRIS_313-8073	T	aus	United States of America	cA (Aus)
KASHA::IRGC 83865-1::[IRIS 313-12094]	IRIS_313-12094	T	aro	Bangladesh	cB (Bas)
LAL AMAN 207::IRGC 37754-1::[IRIS 313-11217]	IRIS_313-11217	T	aro	Bangladesh	cB (Bas)
BADSHABHOG 4-60::IRGC 37793-2::[IRIS 313-11218]	IRIS_313-11218	T	aro	Bangladesh	cB (Bas)
OVAL RED 29 B 601::IRGC 38130-2::[IRIS 313-11223]	IRIS_313-11223	T	aro	Bangladesh	cB (Bas)
SHANKA::IRGC 67848-1::[IRIS 313-8814]	IRIS_313-8814	T	aro	Bhutan	cB (Bas)
TIMMURAY::IRGC 67857-1::[IRIS 313-8765]	IRIS_313-8765	T	aro	Bhutan	cB (Bas)
CHHOTI MASHINO::IRGC 67830-1::[IRIS 313-11743]	IRIS_313-11743	T	aro	Bhutan	cB (Bas)
ARC 10497::[IRIS 313-8813]	IRIS_313-8813	T	aro	India	cB (Bas)
JC 157::[IRIS 313-9629]	IRIS_313-9629	T	aro	India	cB (Bas)
JC 1::[IRIS 313-8326]	IRIS_313-8326	T	aro	India	cB (Bas)
PANKHARI 203::[IRIS 313-9083]	IRIS_313-9083	T	aro	India	cB (Bas)
JC 149::[IRIS 313-8385]	IRIS_313-8385	T	aro	India	cB (Bas)
KALISAL::IRGC 52324-1::[IRIS 313-11451]	IRIS_313-11451	T	aro	India	cB (Bas)
HANSRAJ::IRGC 70836-1::[IRIS 313-11825]	IRIS_313-11825	T	aro	India	cB (Bas)
HIRA NAKHI::IRGC 70840-1::[IRIS 313-11826]	IRIS_313-11826	T	aro	India	cB (Bas)
SANNABATHA::IRGC 5971-1::[IRIS 313-10521]	IRIS_313-10521	T	aro	India	cB (Bas)
ARC 11571::IRGC 21487-2::[IRIS 313-10868]	IRIS_313-10868	T	aro	India	cB (Bas)
ARC 13502::IRGC 41126-2::[IRIS 313-11258]	IRIS_313-11258	T	aro	India	cB (Bas)
BAJAL::IRGC 45024-2::[IRIS 313-11350]	IRIS_313-11350	T	aro	India	cB (Bas)
CR 44-1::IRGC 45397-1::[IRIS 313-11356]	IRIS_313-11356	T	aro	India	cB (Bas)
JALADHI 1::IRGC 45858-2::[IRIS 313-11360]	IRIS_313-11360	T	aro	India	cB (Bas)
KEYA NUNIA::IRGC 46117-2::[IRIS 313-11362]	IRIS_313-11362	T	aro	India	cB (Bas)
T 3::IRGC 46760-2::[IRIS 313-11373]	IRIS_313-11373	T	aro	India	cB (Bas)
CODE NO 31225::IRGC 46865-2::[IRIS 313-11375]	IRIS_313-11375	T	aro	India	cB (Bas)
KARNAL LOCAL::[CX149]	CX149	T	aro	India	cB (Bas)
DOM ZARD::[IRIS 313-8747]	IRIS_313-8747	T	aro	Iran	cB (Bas)
SADRI RICE 1::[CX104]	CX104	T	aro	Iran	cB (Bas)
KHASAR::[CX143]	CX143	T	aro	Iran	cB (Bas)
DOMSIAH::[CX65]	CX65	T	aro	Iran	cB (Bas)
TAROM MOLAII::[CX66]	CX66	T	aro	Iran	cB (Bas)
BINAM::[CX67]	CX67	T	aro	Iran	cB (Bas)
UP15::[CX110]	CX110	T	aro	Japan	cB (Bas)
P 335::IRGC 69001-1::[IRIS 313-11765]	IRIS_313-11765	T	aro	Liberia	cB (Bas)
CHHOTE DHAN::[IRIS 313-8268]	IRIS_313-8268	T	aro	Nepal	cB (Bas)
RATO BASMATI::IRGC 59205-1::[IRIS 313-11567]	IRIS_313-11567	T	aro	Nepal	cB (Bas)
CHOBO::IRGC 61930-1::[IRIS 313-11625]	IRIS_313-11625	T	aro	Nepal	cB (Bas)
GUDURA::IRGC 61955-1::[IRIS 313-11626]	IRIS_313-11626	T	aro	Nepal	cB (Bas)
JADO::IRGC 61966-1::[IRIS 313-11627]	IRIS_313-11627	T	aro	Nepal	cB (Bas)
POHHERLIMASION::IRGC 62025-1::[IRIS 313-11630]	IRIS_313-11630	T	aro	Nepal	cB (Bas)
SETO JHINUWA::IRGC 62043-1::[IRIS 313-11632]	IRIS_313-11632	T	aro	Nepal	cB (Bas)
MADHUWA KARIA::IRGC 16138-2::[IRIS 313-10732]	IRIS_313-10732	T	aro	Nepal	cB (Bas)
RAM SALEE KATAKA::IRGC 24014-1::[IRIS 313-10926]	IRIS_313-10926	T	aro	Nepal	cB (Bas)
CHAWAL::IRGC 73090-1::[IRIS 313-9601]	IRIS_313-9601	T	aro	Pakistan	cB (Bas)
BASMATI 1::IRGC 27798-1::[IRIS 313-8656]	IRIS_313-8656	T	aro	Pakistan	cB (Bas)
BARA PASHAWARI 390::IRGC 27779-1::[IRIS 313-11021]	IRIS_313-11021	T	aro	Pakistan	cB (Bas)
BASMATI SUFAID 100::IRGC 27791-1::[IRIS 313-11022]	IRIS_313-11022	T	aro	Pakistan	cB (Bas)
BASMATI SURKH 161::IRGC 27797-1::[IRIS 313-11023]	IRIS_313-11023	T	aro	Pakistan	cB (Bas)
HANSRAJ::IRGC 27936-2::[IRIS 313-11026]	IRIS_313-11026	T	aro	Pakistan	cB (Bas)
MUTANT 12-42::IRGC 28076-1::[IRIS 313-11030]	IRIS_313-11030	T	aro	Pakistan	cB (Bas)
PALAM PURI BAS 137::IRGC 28084-1::[IRIS 313-11032]	IRIS_313-11032	T	aro	Pakistan	cB (Bas)
BASMATI 385::[CX72]	CX72	T	aro	Pakistan	cB (Bas)
MILAGROSA, ZAWA BANDAY::[CX59]	CX59	T	aro	Philippines	cB (Bas)
TAIPEI 167::IRGC 65371-1::[IRIS 313-11698]	IRIS_313-11698	T	aro	Taiwan	cB (Bas)
COLOMBIA 1::IRGC 116970-1::[IRIS 313-10272]	IRIS_313-10272	T	japx	Colombia	GJ-adm
ESTRELA A::IRGC 72918-1::[IRIS 313-10061]	IRIS_313-10061	T	japx	Portugal	GJ-adm
CIRAD 403::GERVEX 9039-C1::[IRIS 313-7863]	IRIS_313-7863	T	trop	Brazil	GJ-trp
YUNLU 103::[CX359]	CX359	T	trop	China	GJ-trp
WAB 56-125::IRTP 19771-G1::[IRIS 313-15905]	IRIS_313-15905	T	trop	Cote d'Ivoire	GJ-trp
NERICA 1::[CX371]	CX371	T	trop	Cote d'Ivoire	GJ-trp
NERICA 2::[CX372]	CX372	T	trop	Cote d'Ivoire	GJ-trp
KETAN SAPI::IRGC 17954-2::[IRIS 313-10784]	IRIS_313-10784	T	trop	Indonesia	GJ-trp
PALOTAN MELATI::IRGC 18426-2::[IRIS 313-10800]	IRIS_313-10800	T	trop	Indonesia	GJ-trp
PANNITHI::IRGC 51049-1::[IRIS 313-9949]	IRIS_313-9949	T	trop	Sri Lanka	GJ-trp
BR24::[CX3]	CX3	T	ind1A	Bangladesh	XI-1A
XIA ZHI BAI::IRGC 53437-1::[IRIS 313-9111]	IRIS_313-9111	T	ind1A	China	XI-1A
CHANG LE SAN SHU ZAO::IRGC 63561-1::[IRIS 313-8433]	IRIS_313-8433	T	ind1A	China	XI-1A
PAI YI PING::IRGC 1368-1::[IRIS 313-8645]	IRIS_313-8645	T	ind1A	China	XI-1A
E ZI 96::IRGC 70188-1::[IRIS 313-8859]	IRIS_313-8859	T	ind1A	China	XI-1A
FU ZAO XIAN::IRGC 63619-1::[IRIS 313-8940]	IRIS_313-8940	T	ind1A	China	XI-1A
YONG JIN ZAO 3::IRGC 70441-1::[IRIS 313-9253]	IRIS_313-9253	T	ind1A	China	XI-1A
CHIH SHEN LI::IRGC 1306-1::[IRIS 313-9324]	IRIS_313-9324	T	ind1A	China	XI-1A
TSAO SHENG LI 1::IRGC 1309-1::[IRIS 313-9469]	IRIS_313-9469	T	ind1A	China	XI-1A
NAN TE HAO::IRGC 59797-1::[IRIS 313-9727]	IRIS_313-9727	T	ind1A	China	XI-1A
SAN SHIH TSI::IRGC 1038-1::[IRIS 313-10129]	IRIS_313-10129	T	ind1A	China	XI-1A
HE GU TSAO::IRGC 51302-1::[IRIS 313-10154]	IRIS_313-10154	T	ind1A	China	XI-1A
MIN ZAO 6::IRGC 63772-1::[IRIS 313-10170]	IRIS_313-10170	T	ind1A	China	XI-1A
DENG DENG QI::IRGC 72036-1::[IRIS 313-10190]	IRIS_313-10190	T	ind1A	China	XI-1A
MIN KE ZHAN::IRGC 72230-1::[IRIS 313-10191]	IRIS_313-10191	T	ind1A	China	XI-1A
JIN HUA 258::IRGC 63670-1::[IRIS 313-11665]	IRIS_313-11665	T	ind1A	China	XI-1A
LUO AI ZAO 3::IRGC 63730-1::[IRIS 313-11667]	IRIS_313-11667	T	ind1A	China	XI-1A
RONG DAO 4::IRGC 63820-1::[IRIS 313-11668]	IRIS_313-11668	T	ind1A	China	XI-1A
HONG YANG ZAO 3::IRGC 67177-1::[IRIS 313-11727]	IRIS_313-11727	T	ind1A	China	XI-1A
QING ZAO 3::IRGC 67281-1::[IRIS 313-11732]	IRIS_313-11732	T	ind1A	China	XI-1A
SHUANG BAI AI 2::IRGC 67309-1::[IRIS 313-11733]	IRIS_313-11733	T	ind1A	China	XI-1A
SI CHAO 1::IRGC 67335-1::[IRIS 313-11734]	IRIS_313-11734	T	ind1A	China	XI-1A
E 2070::IRGC 67981-1::[IRIS 313-11746]	IRIS_313-11746	T	ind1A	China	XI-1A
M 6034-1::IRGC 68193-1::[IRIS 313-11752]	IRIS_313-11752	T	ind1A	China	XI-1A
XIANG CHANG ZAO::IRGC 68268-1::[IRIS 313-11753]	IRIS_313-11753	T	ind1A	China	XI-1A
JIE CAO ZHAN::IRGC 70305-1::[IRIS 313-11802]	IRIS_313-11802	T	ind1A	China	XI-1A
DA GU AI 7::IRGC 70075-1::[IRIS 313-11795]	IRIS_313-11795	T	ind1A	China	XI-1A
BAI MI ZAI 7::IRGC 71940-1::[IRIS 313-11852]	IRIS_313-11852	T	ind1A	China	XI-1A
DA HEI GU::IRGC 72009-1::[IRIS 313-11856]	IRIS_313-11856	T	ind1A	China	XI-1A
HENG YE ZAO::IRGC 72092-1::[IRIS 313-11862]	IRIS_313-11862	T	ind1A	China	XI-1A
HONG DU BAI::IRGC 72098-1::[IRIS 313-11863]	IRIS_313-11863	T	ind1A	China	XI-1A
HUO QING::IRGC 72148-1::[IRIS 313-11865]	IRIS_313-11865	T	ind1A	China	XI-1A
JIANG ER ZAO::IRGC 72152-1::[IRIS 313-11866]	IRIS_313-11866	T	ind1A	China	XI-1A
LIU LI YOU::IRGC 72198-1::[IRIS 313-11868]	IRIS_313-11868	T	ind1A	China	XI-1A
MA WEI ZHAN::IRGC 72220-1::[IRIS 313-11869]	IRIS_313-11869	T	ind1A	China	XI-1A
NAN JING XIAO DAO::IRGC 72236-2::[IRIS 313-11870]	IRIS_313-11870	T	ind1A	China	XI-1A
E ZI 110::IRGC 70201-1::[IRIS 313-11799]	IRIS_313-11799	T	ind1A	China	XI-1A
SAN ZHAO QI::IRGC 72289-1::[IRIS 313-11871]	IRIS_313-11871	T	ind1A	China	XI-1A
AI DA::IRGC 72567-1::[IRIS 313-11876]	IRIS_313-11876	T	ind1A	China	XI-1A
BAI RI XIAN::IRGC 72588-1::[IRIS 313-11878]	IRIS_313-11878	T	ind1A	China	XI-1A
MI GU::IRGC 76687-1::[IRIS 313-11950]	IRIS_313-11950	T	ind1A	China	XI-1A
SAN BAO GU::IRGC 76732-1::[IRIS 313-11953]	IRIS_313-11953	T	ind1A	China	XI-1A
GUANG XUAN LIU HAO::IRGC 77341-1::[IRIS 313-11965]	IRIS_313-11965	T	ind1A	China	XI-1A
ZHAO DAN AI::IRGC 77422-1::[IRIS 313-11968]	IRIS_313-11968	T	ind1A	China	XI-1A
YAN ZHAN::IRGC 79740-1::[IRIS 313-12010]	IRIS_313-12010	T	ind1A	China	XI-1A
LIANG GUANG::IRGC 78551-1::[IRIS 313-11986]	IRIS_313-11986	T	ind1A	China	XI-1A
AIJIAONANTE::IRGC 96974-1::[IRIS 313-12273]	IRIS_313-12273	T	ind1A	China	XI-1A
CE IN TSAN::IRGC 4362-1::[IRIS 313-10497]	IRIS_313-10497	T	ind1A	China	XI-1A
TON ROO SHUN::IRGC 4572-1::[IRIS 313-10502]	IRIS_313-10502	T	ind1A	China	XI-1A
HSIEH DAU::IRGC 4727-1::[IRIS 313-10504]	IRIS_313-10504	T	ind1A	China	XI-1A
TA PAI MAUNG::IRGC 7292-1::[IRIS 313-10560]	IRIS_313-10560	T	ind1A	China	XI-1A
NAN TEO 14::IRGC 7304-1::[IRIS 313-10561]	IRIS_313-10561	T	ind1A	China	XI-1A
CHINA 1039 MUTANT (DWARF)::IRGC 24168-2::[IRIS 313-10932]	IRIS_313-10932	T	ind1A	China	XI-1A
AI NAN TSAO 39::IRGC 28461-2::[IRIS 313-11038]	IRIS_313-11038	T	ind1A	China	XI-1A
KWANG LU AI 4::IRGC 28480-2::[IRIS 313-11039]	IRIS_313-11039	T	ind1A	China	XI-1A
13946 (GUANG QIU 15)::IRGC 50320-1::[IRIS 313-11422]	IRIS_313-11422	T	ind1A	China	XI-1A
GUANGLUAI 4::[B061]	B061	T	ind1A	China	XI-1A
GUIZHAO 2::[B063]	B063	T	ind1A	China	XI-1A
FUNINGZIPIGENGZI::[B067]	B067	T	ind1A	China	XI-1A
TAISHANNUO::[B074]	B074	T	ind1A	China	XI-1A
DONGTINGWANXIAN::[B083]	B083	T	ind1A	China	XI-1A
XUGUNUO::[B085]	B085	T	ind1A	China	XI-1A
GONGJU 73::[B092]	B092	T	ind1A	China	XI-1A
QITOUGU::[B093]	B093	T	ind1A	China	XI-1A
LIUSHA 1::[B112]	B112	T	ind1A	China	XI-1A
AIMAKANG::[B115]	B115	T	ind1A	China	XI-1A
GUANGLUAI 15-1::[B119]	B119	T	ind1A	China	XI-1A
LUKE 3::[B121]	B121	T	ind1A	China	XI-1A
ZAOXIAN 240::[B126]	B126	T	ind1A	China	XI-1A
DANGYU 5::[B127]	B127	T	ind1A	China	XI-1A
PEI C122::[B140]	B140	T	ind1A	China	XI-1A
L 301B::[B150]	B150	T	ind1A	China	XI-1A
JIEFANGXIAN::[B198]	B198	T	ind1A	China	XI-1A
LUCAIHAO::[B208]	B208	T	ind1A	China	XI-1A
NANXIONGZAOYOUZHAN::[B210]	B210	T	ind1A	China	XI-1A
HANMADAO4::[B216]	B216	T	ind1A	China	XI-1A
BEIZINUO::[B222]	B222	T	ind1A	China	XI-1A
YOUNIAN::[B224]	B224	T	ind1A	China	XI-1A
CHAOYANGYIHAO B::[B249]	B249	T	ind1A	China	XI-1A
SANBAILI::[B264]	B264	T	ind1A	China	XI-1A
GANG 46B::[CX10]	CX10	T	ind1A	China	XI-1A
GUANG LU AI 4::[CX114]	CX114	T	ind1A	China	XI-1A
YU QIU GU::[CX123]	CX123	T	ind1A	China	XI-1A
ZHENGSHAN97::[CX133]	CX133	T	ind1A	China	XI-1A
ZAOXIAN 14::[CX18]	CX18	T	ind1A	China	XI-1A
UPRH 233::IRGC 61667-1::[IRIS 313-8435]	IRIS_313-8435	T	ind1A	India	XI-1A
MR 136-1::IRGC 50707-1::[IRIS 313-11433]	IRIS_313-11433	T	ind1A	India	XI-1A
BHAVANI::[CX61]	CX61	T	ind1A	India	XI-1A
MALAIHONG::[B010]	B010	T	ind1A	Malaysia	XI-1A
ANADI WHITE::IRGC 61897-1::[IRIS 313-11624]	IRIS_313-11624	T	ind1A	Nepal	XI-1A
I 814::IRGC 76028-1::[IRIS 313-11944]	IRIS_313-11944	T	ind1A	Nepal	XI-1A
KORASISI::IRGC 5285-1::[IRIS 313-9505]	IRIS_313-9505	T	ind1A	Philippines	XI-1A
KAHAMU::[B015]	B015	T	ind1A	Romania	XI-1A
HSINCHU AI CHIO CHIENG::IRGC 78182-1::[IRIS 313-11980]	IRIS_313-11980	T	ind1A	Taiwan	XI-1A
TAICHUNG WOO GEN 2::IRGC 5525-1::[IRIS 313-10515]	IRIS_313-10515	T	ind1A	Taiwan	XI-1A
XIANLUOSICHI::[B024]	B024	T	ind1A	Thailand	XI-1A
CRILLO LA FRIA::IRGC 10793-1::[IRIS 313-9822]	IRIS_313-9822	T	ind1A	Venezuela	XI-1A
VIETNAM ZAODAO::[B009]	B009	T	ind1A	Viet Nam	XI-1A
1088::[CX387]	CX387	T	ind1B	_no_info	XI-1B
JWR 221::[B146]	B146	T	ind1B	China	XI-1B
829::[CX250]	CX250	T	ind1B	China	XI-1B
DUO 57::[CX290]	CX290	T	ind1B	China	XI-1B
HUA 564::[CX340]	CX340	T	ind1B	China	XI-1B
MOLIZHANXUAN::[CX394]	CX394	T	ind1B	China	XI-1B
IRGA 411-1-6-1F-A::IRGC 117344-1::[IRIS 313-10402]	IRIS_313-10402	T	ind1B	Colombia	XI-1B
CICA 8::C1::[IRIS 313-7664]	IRIS_313-7664	T	ind1B	Colombia	XI-1B
DUMAI::[B029]	B029	T	ind1B	India	XI-1B
ROHINI::[B032]	B032	T	ind1B	India	XI-1B
SABRAN::IRGC 34630-1::[IRIS 313-11162]	IRIS_313-11162	T	ind1B	Indonesia	XI-1B
PALUNG 2::[CX100]	CX100	T	ind1B	Nepal	XI-1B
CHHOMROMG::[CX90]	CX90	T	ind1B	Nepal	XI-1B
IRRI 146::G1::[IRIS 313-15902]	IRIS_313-15902	T	ind1B	Philippines	XI-1B
IR 2003-P7-7-4-2::IRGC 32671-1::[IRIS 313-8392]	IRIS_313-8392	T	ind1B	Philippines	XI-1B
IR 5494 (BPH 1)::IRGC 24484-1::[IRIS 313-8616]	IRIS_313-8616	T	ind1B	Philippines	XI-1B
IR 22::IRGC 11356-C1::[IRIS 313-7688]	IRIS_313-7688	T	ind1B	Philippines	XI-1B
CHANDINA::IRGC 36420-1::[IRIS 313-9917]	IRIS_313-9917	T	ind1B	Sri Lanka	XI-1B
ELONI::IRGC 116980-1::[IRIS 313-10290]	IRIS_313-10290	T	ind1B	Surinam	XI-1B
KR200::[CX388]	CX388	T	ind1B	Thailand	XI-1B
CS94::[CX79]	CX79	T	ind1B	Viet Nam	XI-1B
OM1706::[CX80]	CX80	T	ind1B	Viet Nam	XI-1B
LATA MONA::IRGC 49333-1::[IRIS 313-8349]	IRIS_313-8349	T	ind2	Bangladesh	XI-2
PUILLIPINA KATARI::IRGC 77293-1::[IRIS 313-8509]	IRIS_313-8509	T	ind2	Bangladesh	XI-2
CHAKOL::IRGC 77226-1::[IRIS 313-8854]	IRIS_313-8854	T	ind2	Bangladesh	XI-2
BHOJON KOLPO::IRGC 31727-1::[IRIS 313-9067]	IRIS_313-9067	T	ind2	Bangladesh	XI-2
GOJOL GORIA::IRGC 26629-1::[IRIS 313-9139]	IRIS_313-9139	T	ind2	Bangladesh	XI-2
BADAL 1163::IRGC 32796-1::[IRIS 313-9148]	IRIS_313-9148	T	ind2	Bangladesh	XI-2
KALO CHAKOL::IRGC 77258-1::[IRIS 313-9218]	IRIS_313-9218	T	ind2	Bangladesh	XI-2
PURA BINNI::IRGC 26772-1::[IRIS 313-9271]	IRIS_313-9271	T	ind2	Bangladesh	XI-2
KALABAIL::IRGC 25877-1::[IRIS 313-9391]	IRIS_313-9391	T	ind2	Bangladesh	XI-2
DA 7::[IRIS 313-8703]	IRIS_313-8703	T	ind2	Bangladesh	XI-2
NOLOS::IRGC 77285-1::[IRIS 313-8733]	IRIS_313-8733	T	ind2	Bangladesh	XI-2
PATNAI 31-675::IRGC 38145-1::[IRIS 313-9049]	IRIS_313-9049	T	ind2	Bangladesh	XI-2
DUDHSWAR 15-141::IRGC 37951-1::[IRIS 313-9397]	IRIS_313-9397	T	ind2	Bangladesh	XI-2
VUOTTA SAIL::IRGC 77306-1::[IRIS 313-11964]	IRIS_313-11964	T	ind2	Bangladesh	XI-2
BADAL 76::IRGC 6586-1::[IRIS 313-10539]	IRIS_313-10539	T	ind2	Bangladesh	XI-2
BADAL::IRGC 26290-2::[IRIS 313-10971]	IRIS_313-10971	T	ind2	Bangladesh	XI-2
KALA DIGHA::IRGC 26367-2::[IRIS 313-10973]	IRIS_313-10973	T	ind2	Bangladesh	XI-2
KAMRANGA::IRGC 26373-2::[IRIS 313-10974]	IRIS_313-10974	T	ind2	Bangladesh	XI-2
KOLA MUCHI::IRGC 26384-2::[IRIS 313-10975]	IRIS_313-10975	T	ind2	Bangladesh	XI-2
MATI CHAL::IRGC 26399-2::[IRIS 313-10977]	IRIS_313-10977	T	ind2	Bangladesh	XI-2
LUDI GOCHYA::IRGC 26504-2::[IRIS 313-10982]	IRIS_313-10982	T	ind2	Bangladesh	XI-2
DUDHSAR::IRGC 26609-2::[IRIS 313-10984]	IRIS_313-10984	T	ind2	Bangladesh	XI-2
GOBOL SAIL (BALAM)::IRGC 26624-2::[IRIS 313-10985]	IRIS_313-10985	T	ind2	Bangladesh	XI-2
BIRUI SAIL::IRGC 31745-2::[IRIS 313-11114]	IRIS_313-11114	T	ind2	Bangladesh	XI-2
KALA MUNA::IRGC 31832-2::[IRIS 313-11115]	IRIS_313-11115	T	ind2	Bangladesh	XI-2
GOCHIAGARI::IRGC 37086-2::[IRIS 313-11203]	IRIS_313-11203	T	ind2	Bangladesh	XI-2
VADAI::IRGC 37341-1::[IRIS 313-11209]	IRIS_313-11209	T	ind2	Bangladesh	XI-2
KADAMSAIL::IRGC 37468-2::[IRIS 313-11211]	IRIS_313-11211	T	ind2	Bangladesh	XI-2
KALOBONA::IRGC 37478-2::[IRIS 313-11212]	IRIS_313-11212	T	ind2	Bangladesh	XI-2
BLACK 28-564::IRGC 37815-2::[IRIS 313-11219]	IRIS_313-11219	T	ind2	Bangladesh	XI-2
CHITRAJ 14-134::IRGC 37837-2::[IRIS 313-11220]	IRIS_313-11220	T	ind2	Bangladesh	XI-2
DUDHSWAR 15-157::IRGC 37967-2::[IRIS 313-11222]	IRIS_313-11222	T	ind2	Bangladesh	XI-2
SADAJIRA 19-258::IRGC 38293-2::[IRIS 313-11226]	IRIS_313-11226	T	ind2	Bangladesh	XI-2
SADAJIRA 19-317::IRGC 38344-2::[IRIS 313-11227]	IRIS_313-11227	T	ind2	Bangladesh	XI-2
SADAJIRA 19-339::IRGC 38361-2::[IRIS 313-11228]	IRIS_313-11228	T	ind2	Bangladesh	XI-2
STRAW 23-438::IRGC 38426-2::[IRIS 313-11230]	IRIS_313-11230	T	ind2	Bangladesh	XI-2
BR 116-3B-53::IRGC 39559-2::[IRIS 313-11241]	IRIS_313-11241	T	ind2	Bangladesh	XI-2
GANDHISAIL::IRGC 43826-2::[IRIS 313-11321]	IRIS_313-11321	T	ind2	Bangladesh	XI-2
AMON 4::IRGC 49375-2::[IRIS 313-11404]	IRIS_313-11404	T	ind2	Bangladesh	XI-2
DISSI::IRGC 101346-1::[IRIS 313-12325]	IRIS_313-12325	T	ind2	Cameroon	XI-2
AUS 78-62::IRGC 69456-1::[IRIS 313-9294]	IRIS_313-9294	T	ind2	Gambia	XI-2
KEERIPALA CHILL PADDY::IRGC 49790-1::[IRIS 313-8559]	IRIS_313-8559	T	ind2	India	XI-2
DUDRE::IRGC 52523-1::[IRIS 313-8631]	IRIS_313-8631	T	ind2	India	XI-2
ARC 14060::IRGC 41374-1::[IRIS 313-8844]	IRIS_313-8844	T	ind2	India	XI-2
ARC 14654::IRGC 41663-1::[IRIS 313-8900]	IRIS_313-8900	T	ind2	India	XI-2
PATALASAFED SUNGHAWADO::IRGC 61133-1::[IRIS 313-8920]	IRIS_313-8920	T	ind2	India	XI-2
G 25::IRGC 45733-1::[IRIS 313-9259]	IRIS_313-9259	T	ind2	India	XI-2
SONAMUKHI::IRGC 46693-1::[IRIS 313-9287]	IRIS_313-9287	T	ind2	India	XI-2
BK 26::IRGC 45197-1::[IRIS 313-9348]	IRIS_313-9348	T	ind2	India	XI-2
GOKULGANJA::IRGC 45701-1::[IRIS 313-9433]	IRIS_313-9433	T	ind2	India	XI-2
DHANE BURWA::IRGC 10105-1::[IRIS 313-8530]	IRIS_313-8530	T	ind2	India	XI-2
T 315::IRGC 54792-1::[IRIS 313-8727]	IRIS_313-8727	T	ind2	India	XI-2
NONA BOKRA::IRGC 22710-C1::[IRIS 313-7736]	IRIS_313-7736	T	ind2	India	XI-2
NCS 102::IRGC 51854-1::[IRIS 313-11445]	IRIS_313-11445	T	ind2	India	XI-2
BARAMANJ::IRGC 52067-1::[IRIS 313-11448]	IRIS_313-11448	T	ind2	India	XI-2
VAIKATHARYAN::IRGC 52805-1::[IRIS 313-11461]	IRIS_313-11461	T	ind2	India	XI-2
LOCAL::IRGC 53300-1::[IRIS 313-11478]	IRIS_313-11478	T	ind2	India	XI-2
K 1074::IRGC 55017-1::[IRIS 313-11505]	IRIS_313-11505	T	ind2	India	XI-2
NCS 766::IRGC 62478-1::[IRIS 313-11645]	IRIS_313-11645	T	ind2	India	XI-2
BELLO::IRGC 6658-2::[IRIS 313-10542]	IRIS_313-10542	T	ind2	India	XI-2
DAMODAR::IRGC 17038-1::[IRIS 313-10756]	IRIS_313-10756	T	ind2	India	XI-2
PERUNEL 0-69-18::IRGC 19581-1::[IRIS 313-10835]	IRIS_313-10835	T	ind2	India	XI-2
VELLA PERUVAZHA 0-68-12::IRGC 19588-1::[IRIS 313-10836]	IRIS_313-10836	T	ind2	India	XI-2
ARC 10159::IRGC 20754-2::[IRIS 313-10855]	IRIS_313-10855	T	ind2	India	XI-2
ARC 11322::IRGC 21315-2::[IRIS 313-10863]	IRIS_313-10863	T	ind2	India	XI-2
ARC 12180::IRGC 21965-2::[IRIS 313-10880]	IRIS_313-10880	T	ind2	India	XI-2
OR 117-8::IRGC 39680-2::[IRIS 313-11242]	IRIS_313-11242	T	ind2	India	XI-2
ARC 18064::IRGC 42237-1::[IRIS 313-11285]	IRIS_313-11285	T	ind2	India	XI-2
ARC 11245::IRGC 42651-2::[IRIS 313-11294]	IRIS_313-11294	T	ind2	India	XI-2
ARC 14868::IRGC 43009-2::[IRIS 313-11301]	IRIS_313-11301	T	ind2	India	XI-2
ARC 15929::IRGC 43269-2::[IRIS 313-11310]	IRIS_313-11310	T	ind2	India	XI-2
ARC 14737::IRGC 41729-2::[IRIS 313-11271]	IRIS_313-11271	T	ind2	India	XI-2
BANCHI::IRGC 45055-2::[IRIS 313-11351]	IRIS_313-11351	T	ind2	India	XI-2
CAC 75::IRGC 45352-2::[IRIS 313-11354]	IRIS_313-11354	T	ind2	India	XI-2
MAKARANDASAIL::IRGC 46289-2::[IRIS 313-11367]	IRIS_313-11367	T	ind2	India	XI-2
PANIKELASH::IRGC 46500-2::[IRIS 313-11368]	IRIS_313-11368	T	ind2	India	XI-2
BATCHA BHOG (SCENTED)::IRGC 49440-2::[IRIS 313-11407]	IRIS_313-11407	T	ind2	India	XI-2
KONAMANI::IRGC 49806-1::[IRIS 313-11416]	IRIS_313-11416	T	ind2	India	XI-2
MATALI::IRGC 49891-2::[IRIS 313-11418]	IRIS_313-11418	T	ind2	India	XI-2
W1263::[CX160]	CX160	T	ind2	India	XI-2
SKK::IRGC 54356-1::[IRIS 313-11500]	IRIS_313-11500	T	ind2	Indonesia	XI-2
NS 252::IRGC 68878-1::[IRIS 313-10030]	IRIS_313-10030	T	ind2	Madagascar	XI-2
MAKALIOKA STANDARD::IRGC 12768-1::[IRIS 313-8595]	IRIS_313-8595	T	ind2	Madagascar	XI-2
NS 1515::IRGC 68947-1::[IRIS 313-11762]	IRIS_313-11762	T	ind2	Madagascar	XI-2
TSIPALA MENAHAR::IRGC 69979-1::[IRIS 313-11794]	IRIS_313-11794	T	ind2	Madagascar	XI-2
VARY GONY::IRGC 97308-2::[IRIS 313-12284]	IRIS_313-12284	T	ind2	Madagascar	XI-2
MOONOR::IRGC 59136-1::[IRIS 313-11566]	IRIS_313-11566	T	ind2	Nepal	XI-2
EX WUKARI (WILD)::IRGC 63214-1::[IRIS 313-11657]	IRIS_313-11657	T	ind2	Nigeria	XI-2
ADANKARU::IRGC 79842-1::[IRIS 313-12014]	IRIS_313-12014	T	ind2	Nigeria	XI-2
DOGON IRI::IRGC 79882-1::[IRIS 313-12015]	IRIS_313-12015	T	ind2	Nigeria	XI-2
MILAGROSA::IRGC 44634-2::[IRIS 313-11339]	IRIS_313-11339	T	ind2	Philippines	XI-2
BAANYALOJOPOIHUN::IRGC 7928-2::[IRIS 313-10576]	IRIS_313-10576	T	ind2	Sierra Leone	XI-2
MUTTU SAMBA::IRGC 36333-1::[IRIS 313-9039]	IRIS_313-9039	T	ind2	Sri Lanka	XI-2
POKKALI::IRGC 8948-1::[IRIS 313-8244]	IRIS_313-8244	T	ind2	Sri Lanka	XI-2
KURULUTUDU::IRGC 36304-1::[IRIS 313-8925]	IRIS_313-8925	T	ind2	Sri Lanka	XI-2
KALU ILANKALAYAN::IRGC 36270-1::[IRIS 313-8968]	IRIS_313-8968	T	ind2	Sri Lanka	XI-2
RANGOON SAMBA::IRGC 11940-1::[IRIS 313-9832]	IRIS_313-9832	T	ind2	Sri Lanka	XI-2
MODDAI KARUPPAN::IRGC 15465-1::[IRIS 313-9862]	IRIS_313-9862	T	ind2	Sri Lanka	XI-2
SITHAIYAN KOTTAI SAMBA::IRGC 50155-1::[IRIS 313-9936]	IRIS_313-9936	T	ind2	Sri Lanka	XI-2
HERATH BANDA::IRGC 67630-1::[IRIS 313-11741]	IRIS_313-11741	T	ind2	Sri Lanka	XI-2
MUDALIGA WEE::IRGC 74706-1::[IRIS 313-11916]	IRIS_313-11916	T	ind2	Sri Lanka	XI-2
SAMBA::IRGC 11993-1::[IRIS 313-10661]	IRIS_313-10661	T	ind2	Sri Lanka	XI-2
PERIYA VELLAI::IRGC 15475-1::[IRIS 313-10717]	IRIS_313-10717	T	ind2	Sri Lanka	XI-2
VELLAI KOLOMBAN::IRGC 15517-1::[IRIS 313-10719]	IRIS_313-10719	T	ind2	Sri Lanka	XI-2
SUDU KARAYAL::IRGC 15348-1::[IRIS 313-10715]	IRIS_313-10715	T	ind2	Sri Lanka	XI-2
SAYAM::IRGC 31538-2::[IRIS 313-11110]	IRIS_313-11110	T	ind2	Sri Lanka	XI-2
KHAO LEUANG RAI::IRGC 48168-1::[IRIS 313-9121]	IRIS_313-9121	T	ind2	Thailand	XI-2
PATISAIL::IRGC 37562-1::[IRIS 313-8932]	IRIS_313-8932	T	ind3	Bangladesh	XI-3
NEANG CHEK::IRGC 83894-1::[IRIS 313-12096]	IRIS_313-12096	T	ind3	Cambodia	XI-3
SRAU KHGNAERNG::IRGC 87073-1::[IRIS 313-12143]	IRIS_313-12143	T	ind3	Cambodia	XI-3
RUS RUSSEI::IRGC 94341-1::[IRIS 313-12251]	IRIS_313-12251	T	ind3	Cambodia	XI-3
LUO SI ZHAN::IRGC 67211-1::[IRIS 313-11728]	IRIS_313-11728	T	ind3	China	XI-3
N'YA NOFF::IRGC 69749-1::[IRIS 313-11786]	IRIS_313-11786	T	ind3	Gambia	XI-3
MANARE (PHOM)::IRGC 61437-1::[IRIS 313-11615]	IRIS_313-11615	T	ind3	Guinea	XI-3
SOSSOKA::IRGC 66478-1::[IRIS 313-11716]	IRIS_313-11716	T	ind3	Guinea	XI-3
KONYAN::IRGC 66931-1::[IRIS 313-11724]	IRIS_313-11724	T	ind3	Guinea	XI-3
KACIK TARAM::IRGC 35310-1::[IRIS 313-9208]	IRIS_313-9208	T	ind3	Indonesia	XI-3
KETAN SERANG::IRGC 14615-1::[IRIS 313-9590]	IRIS_313-9590	T	ind3	Indonesia	XI-3
LIMA::IRGC 81487-1::[IRIS 313-12048]	IRIS_313-12048	T	ind3	Indonesia	XI-3
GADABUNG (GUNDIL)::IRGC 17569-2::[IRIS 313-10768]	IRIS_313-10768	T	ind3	Indonesia	XI-3
RADEN DJAWA (GUNDIL)::IRGC 18558-1::[IRIS 313-10806]	IRIS_313-10806	T	ind3	Indonesia	XI-3
PULUT WAJIT::IRGC 24624-1::[IRIS 313-10937]	IRIS_313-10937	T	ind3	Indonesia	XI-3
INDO NO 13075::IRGC 48665-1::[IRIS 313-11395]	IRIS_313-11395	T	ind3	Indonesia	XI-3
ZERO::IRGC 70707-2::[IRIS 313-11813]	IRIS_313-11813	T	ind3	Kenya	XI-3
KIKUBA::IRGC 70722-1::[IRIS 313-11814]	IRIS_313-11814	T	ind3	Kenya	XI-3
HMA GNENG::IRGC 85751-1::[IRIS 313-12128]	IRIS_313-12128	T	ind3	Lao People's Democratic Republic	XI-3
KHAO PA::IRGC 85972-1::[IRIS 313-12130]	IRIS_313-12130	T	ind3	Lao People's Democratic Republic	XI-3
DO NOUAN::IRGC 89648-1::[IRIS 313-12193]	IRIS_313-12193	T	ind3	Lao People's Democratic Republic	XI-3
NOON SOUNG::IRGC 91956-1::[IRIS 313-12224]	IRIS_313-12224	T	ind3	Lao People's Democratic Republic	XI-3
EA KHAW NGAN::IRGC 95176-2::[IRIS 313-12260]	IRIS_313-12260	T	ind3	Lao People's Democratic Republic	XI-3
PA KHENG KHAW::IRGC 98779-1::[IRIS 313-12305]	IRIS_313-12305	T	ind3	Lao People's Democratic Republic	XI-3
KHIE TOM::IRGC 95601-1::[IRIS 313-12263]	IRIS_313-12263	T	ind3	Lao People's Democratic Republic	XI-3
DO KHAW::IRGC 106977-1::[IRIS 313-12334]	IRIS_313-12334	T	ind3	Lao People's Democratic Republic	XI-3
KHAN THAI DO::IRGC 12990-1::[IRIS 313-10681]	IRIS_313-10681	T	ind3	Lao People's Democratic Republic	XI-3
PA KHENG::IRGC 12996-1::[IRIS 313-10682]	IRIS_313-10682	T	ind3	Lao People's Democratic Republic	XI-3
NGAN TIA::IRGC 13010-1::[IRIS 313-10683]	IRIS_313-10683	T	ind3	Lao People's Democratic Republic	XI-3
LAI NOK KHA::IRGC 29604-2::[IRIS 313-11076]	IRIS_313-11076	T	ind3	Lao People's Democratic Republic	XI-3
EA TIA::IRGC 29713-2::[IRIS 313-11083]	IRIS_313-11083	T	ind3	Lao People's Democratic Republic	XI-3
KHAO THAMA::IRGC 29838-2::[IRIS 313-11086]	IRIS_313-11086	T	ind3	Lao People's Democratic Republic	XI-3
RADIN PAHANG::IRGC 14487-1::[IRIS 313-8316]	IRIS_313-8316	T	ind3	Malaysia	XI-3
MANUS::IRGC 71570-1::[IRIS 313-9102]	IRIS_313-9102	T	ind3	Malaysia	XI-3
PULUT SELEMYAM::IRGC 71820-1::[IRIS 313-11849]	IRIS_313-11849	T	ind3	Malaysia	XI-3
TOLIL 14::IRGC 13836-2::[IRIS 313-10695]	IRIS_313-10695	T	ind3	Malaysia	XI-3
EKAYIN SAW::IRGC 97468-2::[IRIS 313-12286]	IRIS_313-12286	T	ind3	Myanmar	XI-3
EMAHTAKYAN::IRGC 97789-1::[IRIS 313-12292]	IRIS_313-12292	T	ind3	Myanmar	XI-3
LWANKHAN::IRGC 33330-1::[IRIS 313-11133]	IRIS_313-11133	T	ind3	Myanmar	XI-3
MAUNG NYO::IRGC 33351-2::[IRIS 313-11135]	IRIS_313-11135	T	ind3	Myanmar	XI-3
NGASEIN THEEDAT (C 30)::IRGC 33504-2::[IRIS 313-11138]	IRIS_313-11138	T	ind3	Myanmar	XI-3
PADAN::IRGC 33544-2::[IRIS 313-11140]	IRIS_313-11140	T	ind3	Myanmar	XI-3
YODAYA::IRGC 33901-2::[IRIS 313-11149]	IRIS_313-11149	T	ind3	Myanmar	XI-3
LIONG ORN::IRGC 38875-2::[IRIS 313-11236]	IRIS_313-11236	T	ind3	Nigeria	XI-3
CARREON::[IRIS 313-8292]	IRIS_313-8292	T	ind3	Philippines	XI-3
BUCAYAB::IRGC 44357-1::[IRIS 313-8948]	IRIS_313-8948	T	ind3	Philippines	XI-3
BANGBANG::IRGC 53131-1::[IRIS 313-11472]	IRIS_313-11472	T	ind3	Philippines	XI-3
RAMINAD (GERMAN)::IRGC 53058-1::[IRIS 313-11485]	IRIS_313-11485	T	ind3	Philippines	XI-3
KAGIOS PUTI::IRGC 76965-1::[IRIS 313-11959]	IRIS_313-11959	T	ind3	Philippines	XI-3
TUI (KIDAYAN)::IRGC 79058-1::[IRIS 313-11996]	IRIS_313-11996	T	ind3	Philippines	XI-3
MARAMAY::IRGC 82628-1::[IRIS 313-12066]	IRIS_313-12066	T	ind3	Philippines	XI-3
BINOLAYANGUN::IRGC 791-2::[IRIS 313-10448]	IRIS_313-10448	T	ind3	Philippines	XI-3
MACAN SAPAC::IRGC 5212-2::[IRIS 313-10511]	IRIS_313-10511	T	ind3	Philippines	XI-3
SIPOT::IRGC 5825-1::[IRIS 313-10517]	IRIS_313-10517	T	ind3	Philippines	XI-3
DICULA::IRGC 36729-2::[IRIS 313-11196]	IRIS_313-11196	T	ind3	Philippines	XI-3
LINANGAN::IRGC 47255-2::[IRIS 313-11381]	IRIS_313-11381	T	ind3	Philippines	XI-3
MOUSOIR::IRGC 15866-1::[IRIS 313-10724]	IRIS_313-10724	T	ind3	Senegal	XI-3
TUBMAN::IRGC 58682-1::[IRIS 313-11556]	IRIS_313-11556	T	ind3	Sierra Leone	XI-3
NALUMOOLAI KARUPAN::IRGC 8993-1::[IRIS 313-9809]	IRIS_313-9809	T	ind3	Sri Lanka	XI-3
FAYA MOSHI::IRGC 69653-1::[IRIS 313-8909]	IRIS_313-8909	T	ind3	Tanzania	XI-3
KATUMANI::IRGC 69695-1::[IRIS 313-11779]	IRIS_313-11779	T	ind3	Tanzania	XI-3
KHAO DAWK MALI 105::IRGC 27748-2::[IRIS 313-8253]	IRIS_313-8253	T	ind3	Thailand	XI-3
LEUANG CHAIYAPHUM::IRGC 78266-1::[IRIS 313-9020]	IRIS_313-9020	T	ind3	Thailand	XI-3
KHAO KAI::IRGC 78251-1::[IRIS 313-9281]	IRIS_313-9281	T	ind3	Thailand	XI-3
HAM 48::IRGC 29740-1::[IRIS 313-9357]	IRIS_313-9357	T	ind3	Thailand	XI-3
PAHK NOK GAEW::IRGC 64572-1::[IRIS 313-9415]	IRIS_313-9415	T	ind3	Thailand	XI-3
RD 15::IRGC 47705-1::[IRIS 313-10151]	IRIS_313-10151	T	ind3	Thailand	XI-3
KHAO PRAHJIN::IRGC 64420-1::[IRIS 313-8702]	IRIS_313-8702	T	ind3	Thailand	XI-3
KHAO PLAH LAI NAK::IRGC 65941-1::[IRIS 313-8870]	IRIS_313-8870	T	ind3	Thailand	XI-3
LEUANG SAWED::IRGC 78268-1::[IRIS 313-9406]	IRIS_313-9406	T	ind3	Thailand	XI-3
MAE MAI LUD NI::IRGC 66065-1::[IRIS 313-9062]	IRIS_313-9062	T	ind3	Thailand	XI-3
PRADOO DAENG::IRGC 55265-1::[IRIS 313-11509]	IRIS_313-11509	T	ind3	Thailand	XI-3
JAO KHAO::IRGC 57046-1::[IRIS 313-11530]	IRIS_313-11530	T	ind3	Thailand	XI-3
BEUA KAE::IRGC 64221-1::[IRIS 313-11674]	IRIS_313-11674	T	ind3	Thailand	XI-3
GASET BOW::IRGC 64316-1::[IRIS 313-11679]	IRIS_313-11679	T	ind3	Thailand	XI-3
KHAO' PAWM::IRGC 64416-2::[IRIS 313-11681]	IRIS_313-11681	T	ind3	Thailand	XI-3
MA EUE::IRGC 64502-1::[IRIS 313-11682]	IRIS_313-11682	T	ind3	Thailand	XI-3
DAW NOK KAEN::IRGC 65548-1::[IRIS 313-11700]	IRIS_313-11700	T	ind3	Thailand	XI-3
DAWK PUT::IRGC 66699-1::[IRIS 313-11719]	IRIS_313-11719	T	ind3	Thailand	XI-3
BAHN DAENG::IRGC 65771-1::[IRIS 313-11704]	IRIS_313-11704	T	ind3	Thailand	XI-3
DAWK PUD KHAO::IRGC 65808-1::[IRIS 313-11705]	IRIS_313-11705	T	ind3	Thailand	XI-3
LEUM DERN::IRGC 71288-1::[IRIS 313-11838]	IRIS_313-11838	T	ind3	Thailand	XI-3
NIAW YUANG KHANUN::IRGC 71362-1::[IRIS 313-11842]	IRIS_313-11842	T	ind3	Thailand	XI-3
MA YOO::IRGC 73507-1::[IRIS 313-11898]	IRIS_313-11898	T	ind3	Thailand	XI-3
KHAO SETTI::IRGC 77084-1::[IRIS 313-11962]	IRIS_313-11962	T	ind3	Thailand	XI-3
KHAO BAI SRI::IRGC 6110-2::[IRIS 313-10524]	IRIS_313-10524	T	ind3	Thailand	XI-3
JAO' HAWN MAE JAN::IRGC 44022-2::[IRIS 313-11327]	IRIS_313-11327	T	ind3	Thailand	XI-3
KHAO DAWK MALI TIA::IRGC 47773-2::[IRIS 313-11386]	IRIS_313-11386	T	ind3	Thailand	XI-3
SAHM RUANG NAK::IRGC 47818-1::[IRIS 313-11387]	IRIS_313-11387	T	ind3	Thailand	XI-3
NAH MOI::IRGC 48353-2::[IRIS 313-11390]	IRIS_313-11390	T	ind3	Thailand	XI-3
KHAO DAWK MALI 105::[CX154]	CX154	T	ind3	Thailand	XI-3
CADUNG SO BLOC 1::IRGC 30231-1::[IRIS 313-11096]	IRIS_313-11096	T	ind3	Viet Nam	XI-3
P59279::[CX119]	CX119	T	indx	_no_info	XI-adm
KCD1::[CX349]	CX349	T	indx	_no_info	XI-adm
SELN 244A6-20::[B021]	B021	T	indx	Australia	XI-adm
RAYADA::IRGC 27594-1::[IRIS 313-9108]	IRIS_313-9108	T	indx	Bangladesh	XI-adm
NAZIRA SAIL::IRGC 77284-1::[IRIS 313-9696]	IRIS_313-9696	T	indx	Bangladesh	XI-adm
PANI TORONG::IRGC 26411-1::[IRIS 313-10978]	IRIS_313-10978	T	indx	Bangladesh	XI-adm
BOROJYOT::IRGC 26578-2::[IRIS 313-10983]	IRIS_313-10983	T	indx	Bangladesh	XI-adm
KARTIKHAMA::IRGC 37149-2::[IRIS 313-11204]	IRIS_313-11204	T	indx	Bangladesh	XI-adm
PARIJAT::IRGC 37272-2::[IRIS 313-11208]	IRIS_313-11208	T	indx	Bangladesh	XI-adm
SADAJIRA (DEEP STRAW) 16-194::IRGC 38251-2::[IRIS 313-11225]	IRIS_313-11225	T	indx	Bangladesh	XI-adm
BRC 25-146-2-1::[B176]	B176	T	indx	Bangladesh	XI-adm
IAC 165::IRGC 82775-2::[IRIS 313-15903]	IRIS_313-15903	T	indx	Brazil	XI-adm
EPEAL 102::IRGC 78698-1::[IRIS 313-10220]	IRIS_313-10220	T	indx	Brazil	XI-adm
GNASSOUMADOUGOU::IRGC 75595-1::[IRIS 313-11938]	IRIS_313-11938	T	indx	Burkina Faso	XI-adm
CHUA DAU::IRGC 4785-1::[IRIS 313-9555]	IRIS_313-9555	T	indx	China	XI-adm
JIN JUN DAO::IRGC 59710-1::[IRIS 313-8405]	IRIS_313-8405	T	indx	China	XI-adm
E 2040::IRGC 67968-1::[IRIS 313-8914]	IRIS_313-8914	T	indx	China	XI-adm
XI GAN JING REN::IRGC 60035-1::[IRIS 313-9184]	IRIS_313-9184	T	indx	China	XI-adm
MEI FENG 9::IRGC 63735-1::[IRIS 313-10168]	IRIS_313-10168	T	indx	China	XI-adm
BA BAI GU::IRGC 79580-1::[IRIS 313-10221]	IRIS_313-10221	T	indx	China	XI-adm
TONG GU HONG::IRGC 81026-1::[IRIS 313-10226]	IRIS_313-10226	T	indx	China	XI-adm
GAO LIANG ZAO::IRGC 59563-1::[IRIS 313-11573]	IRIS_313-11573	T	indx	China	XI-adm
TAI ZHOU XIAN::IRGC 59912-1::[IRIS 313-11580]	IRIS_313-11580	T	indx	China	XI-adm
CUN GU NUO::IRGC 63576-1::[IRIS 313-11664]	IRIS_313-11664	T	indx	China	XI-adm
MEI LIU ZAO 5::IRGC 67231-1::[IRIS 313-11729]	IRIS_313-11729	T	indx	China	XI-adm
YI LI ZHONG::IRGC 67382-1::[IRIS 313-11735]	IRIS_313-11735	T	indx	China	XI-adm
FAN WU::IRGC 70245-1::[IRIS 313-11801]	IRIS_313-11801	T	indx	China	XI-adm
BIE LEI::IRGC 76478-1::[IRIS 313-11947]	IRIS_313-11947	T	indx	China	XI-adm
YU TOU ZHONG::IRGC 79749-1::[IRIS 313-12011]	IRIS_313-12011	T	indx	China	XI-adm
AI JIAO ZI::IRGC 82255-1::[IRIS 313-12057]	IRIS_313-12057	T	indx	China	XI-adm
RUSTY LATE::IRGC 3506-1::[IRIS 313-10477]	IRIS_313-10477	T	indx	China	XI-adm
HUANGSIGUIZHAN::[B065]	B065	T	indx	China	XI-adm
SAN**QISHILUO::[B088]	B088	T	indx	China	XI-adm
QITOUBAIGU3::[B089]	B089	T	indx	China	XI-adm
XIAOHONGGU::[B091]	B091	T	indx	China	XI-adm
JINZHINUO4::[B096]	B096	T	indx	China	XI-adm
WENXIANGNUO::[B106]	B106	T	indx	China	XI-adm
DAWANNUO::[B107]	B107	T	indx	China	XI-adm
CHENWAN 3::[B113]	B113	T	indx	China	XI-adm
HONGWAN 1::[B120]	B120	T	indx	China	XI-adm
ZAOSHUXIANGHEIMI::[B123]	B123	T	indx	China	XI-adm
SIBEITIZHAO 6::[B128]	B128	T	indx	China	XI-adm
YANSHUICHI::[B133]	B133	T	indx	China	XI-adm
HONGGENGHANGU3::[B135]	B135	T	indx	China	XI-adm
BAOXIE-7B::[B155]	B155	T	indx	China	XI-adm
HAOHUANGLA::[B165]	B165	T	indx	China	XI-adm
BIWUSHENG::[B203]	B203	T	indx	China	XI-adm
AIHECHI::[B207]	B207	T	indx	China	XI-adm
MENJIADING 2::[B229]	B229	T	indx	China	XI-adm
JIANGNONGZAO 1 B::[B253]	B253	T	indx	China	XI-adm
JINGHU3 B::[B254]	B254	T	indx	China	XI-adm
WUKEZHAN::[B265]	B265	T	indx	China	XI-adm
NANGAOGU::[B268]	B268	T	indx	China	XI-adm
YUN HUI 72::[CX115]	CX115	T	indx	China	XI-adm
YETUOZAI::[CX118]	CX118	T	indx	China	XI-adm
GAOZI::[CX207]	CX207	T	indx	China	XI-adm
ZHONGYOUZAO 81::[CX221]	CX221	T	indx	China	XI-adm
D15::[CX291]	CX291	T	indx	China	XI-adm
LX2007::[CX303]	CX303	T	indx	China	XI-adm
MENGGUANDAMAGU::[CX319]	CX319	T	indx	China	XI-adm
HUA 565::[CX341]	CX341	T	indx	China	XI-adm
WANXIAN 77::[CX343]	CX343	T	indx	China	XI-adm
YUELIANGGU::[CX390]	CX390	T	indx	China	XI-adm
DUOXI 1::[CX431]	CX431	T	indx	China	XI-adm
PT60::[CX48]	CX48	T	indx	China	XI-adm
DIANDUN 502::[CX52]	CX52	T	indx	China	XI-adm
JIANGXISIMIAO::[CX53]	CX53	T	indx	China	XI-adm
LINYITANGDAO::[CX54]	CX54	T	indx	China	XI-adm
IRGA 659-1-2-2-2::IRGC 117345-1::[IRIS 313-10403]	IRIS_313-10403	T	indx	Colombia	XI-adm
MONOLAYA::[CX265]	CX265	T	indx	Colombia	XI-adm
IA CUBA 17::IRGC 116990-1::[IRIS 313-10271]	IRIS_313-10271	T	indx	Cuba	XI-adm
C.MEDIO 7::[B193]	B193	T	indx	Cuba	XI-adm
INIAP 6::IRGC 117002-1::[IRIS 313-10307]	IRIS_313-10307	T	indx	Ecuador	XI-adm
EX AUBERGE::IRGC 79898-1::[IRIS 313-12016]	IRIS_313-12016	T	indx	Egypt	XI-adm
MERLE::GERVEX 1685-C1::[IRIS 313-8215]	IRIS_313-8215	T	indx	France	XI-adm
ICTA MOTAGUA::IRGC 116995-1::[IRIS 313-10275]	IRIS_313-10275	T	indx	Guatemala	XI-adm
HAM MOON::IRGC 9135-2::[IRIS 313-10614]	IRIS_313-10614	T	indx	Hong Kong	XI-adm
CO 39::[IRIS 313-8265]	IRIS_313-8265	T	indx	India	XI-adm
ARC 11901::IRGC 21727-1::[IRIS 313-8585]	IRIS_313-8585	T	indx	India	XI-adm
ARC 11524::IRGC 42672-1::[IRIS 313-8946]	IRIS_313-8946	T	indx	India	XI-adm
CR 60-10::IRGC 15777-1::[IRIS 313-9023]	IRIS_313-9023	T	indx	India	XI-adm
ARC 13778::IRGC 41216-1::[IRIS 313-9347]	IRIS_313-9347	T	indx	India	XI-adm
ARC 18092::IRGC 42256-1::[IRIS 313-9427]	IRIS_313-9427	T	indx	India	XI-adm
CAUVERY::IRGC 45255-1::[IRIS 313-10148]	IRIS_313-10148	T	indx	India	XI-adm
PULUTHI KARAN (MIXED)::IRGC 77530-1::[IRIS 313-8306]	IRIS_313-8306	T	indx	India	XI-adm
ARC 18202::IRGC 42328-1::[IRIS 313-8414]	IRIS_313-8414	T	indx	India	XI-adm
CO 19::IRGC 5905-1::[IRIS 313-8657]	IRIS_313-8657	T	indx	India	XI-adm
KODIA PHUL::IRGC 52168-1::[IRIS 313-11449]	IRIS_313-11449	T	indx	India	XI-adm
ADUKKAN::IRGC 81783-1::[IRIS 313-12052]	IRIS_313-12052	T	indx	India	XI-adm
PTB 18::IRGC 6105-1::[IRIS 313-10523]	IRIS_313-10523	T	indx	India	XI-adm
ARC 7255::IRGC 12343-2::[IRIS 313-10668]	IRIS_313-10668	T	indx	India	XI-adm
ARC 10846::IRGC 12656-2::[IRIS 313-10674]	IRIS_313-10674	T	indx	India	XI-adm
ARC 10939::IRGC 21150-2::[IRIS 313-10859]	IRIS_313-10859	T	indx	India	XI-adm
ARC 12559::IRGC 22148-2::[IRIS 313-10885]	IRIS_313-10885	T	indx	India	XI-adm
KAVIVARI SAMBA::IRGC 28597-2::[IRIS 313-11040]	IRIS_313-11040	T	indx	India	XI-adm
VELLAIKOTTAI::IRGC 28618-1::[IRIS 313-11042]	IRIS_313-11042	T	indx	India	XI-adm
CR 157-392-4::IRGC 39247-2::[IRIS 313-11240]	IRIS_313-11240	T	indx	India	XI-adm
ARC 14975::IRGC 41848-1::[IRIS 313-11275]	IRIS_313-11275	T	indx	India	XI-adm
ARC 18001::IRGC 42195-2::[IRIS 313-11284]	IRIS_313-11284	T	indx	India	XI-adm
ARC 14299::IRGC 42889-2::[IRIS 313-11299]	IRIS_313-11299	T	indx	India	XI-adm
KHIRPULI::IRGC 46143-1::[IRIS 313-11364]	IRIS_313-11364	T	indx	India	XI-adm
AEB 368 RIP P TYPE ADT::IRGC 49359-2::[IRIS 313-11403]	IRIS_313-11403	T	indx	India	XI-adm
KARUNJEERAGA SAMBA::IRGC 49774-1::[IRIS 313-11414]	IRIS_313-11414	T	indx	India	XI-adm
MUTHA SAMBA::IRGC 49924-2::[IRIS 313-11419]	IRIS_313-11419	T	indx	India	XI-adm
CO 22::[B011]	B011	T	indx	India	XI-adm
VANDANA::[CX236]	CX236	T	indx	India	XI-adm
TKM 9::[CX24]	CX24	T	indx	India	XI-adm
RR 272-17-829::IRGC 117354-1::[IRIS 313-10412]	IRIS_313-10412	T	indx	Indonesia	XI-adm
PADI LADANG ASE POLO KOMEK::[B026]	B026	T	indx	Indonesia	XI-adm
TAMASHIRO HIKARI::IRGC 74534-1::[IRIS 313-10077]	IRIS_313-10077	T	indx	Japan	XI-adm
SLG1::[CX182]	CX182	T	indx	Japan	XI-adm
DALSUNG 41::IRGC 79385-1::[IRIS 313-10103]	IRIS_313-10103	T	indx	Korea, Republic of	XI-adm
CHAO BONG::IRGC 80266-2::[IRIS 313-12028]	IRIS_313-12028	T	indx	Lao People's Democratic Republic	XI-adm
AE NOUA::IRGC 89308-1::[IRIS 313-12185]	IRIS_313-12185	T	indx	Lao People's Democratic Republic	XI-adm
BAO DAM::IRGC 89352-1::[IRIS 313-12186]	IRIS_313-12186	T	indx	Lao People's Democratic Republic	XI-adm
CHAO KHAW NYAO::IRGC 89460-1::[IRIS 313-12190]	IRIS_313-12190	T	indx	Lao People's Democratic Republic	XI-adm
SALA::IRGC 90457-1::[IRIS 313-12207]	IRIS_313-12207	T	indx	Lao People's Democratic Republic	XI-adm
CHAO KHIE KHOUAY::IRGC 90968-1::[IRIS 313-12220]	IRIS_313-12220	T	indx	Lao People's Democratic Republic	XI-adm
NGAM KON DAM::IRGC 98486-1::[IRIS 313-12300]	IRIS_313-12300	T	indx	Lao People's Democratic Republic	XI-adm
LG 9274::IRGC 98715-1::[IRIS 313-12303]	IRIS_313-12303	T	indx	Lao People's Democratic Republic	XI-adm
PHOU SAO LEUM NYANG::IRGC 11570-2::[IRIS 313-10651]	IRIS_313-10651	T	indx	Lao People's Democratic Republic	XI-adm
Y 115::IRGC 30856-2::[IRIS 313-11101]	IRIS_313-11101	T	indx	Liberia	XI-adm
TSIMATAHOPAOSA::IRGC 69884-1::[IRIS 313-10050]	IRIS_313-10050	T	indx	Madagascar	XI-adm
MR84::[CX156]	CX156	T	indx	Malaysia	XI-adm
H 15-23-DA::C1::[IRIS 313-7681]	IRIS_313-7681	T	indx	Mali	XI-adm
CUYAMEL 3820::IRGC 116975-1::[IRIS 313-10263]	IRIS_313-10263	T	indx	Mexico	XI-adm
ZACATEPEC A 79::IRGC 51116-1::[IRIS 313-11438]	IRIS_313-11438	T	indx	Mexico	XI-adm
HOE PHAR THAE::IRGC 57907-1::[IRIS 313-11541]	IRIS_313-11541	T	indx	Myanmar	XI-adm
NGA CHAN HMWE::IRGC 58146-1::[IRIS 313-11546]	IRIS_313-11546	T	indx	Myanmar	XI-adm
TAUNGYA SABA::IRGC 58226-1::[IRIS 313-11549]	IRIS_313-11549	T	indx	Myanmar	XI-adm
KARILETYONE::IRGC 70745-1::[IRIS 313-11816]	IRIS_313-11816	T	indx	Myanmar	XI-adm
LETYONE::IRGC 70753-1::[IRIS 313-11818]	IRIS_313-11818	T	indx	Myanmar	XI-adm
SHAN KAUK HNYIN::IRGC 81656-1::[IRIS 313-12050]	IRIS_313-12050	T	indx	Myanmar	XI-adm
KYAUK KYI::IRGC 82773-1::[IRIS 313-12072]	IRIS_313-12072	T	indx	Myanmar	XI-adm
MAYATAUNG::IRGC 95957-1::[IRIS 313-12268]	IRIS_313-12268	T	indx	Myanmar	XI-adm
SHWEWARHNAN::IRGC 96053-1::[IRIS 313-12269]	IRIS_313-12269	T	indx	Myanmar	XI-adm
TOAM JUM::IRGC 96077-1::[IRIS 313-12270]	IRIS_313-12270	T	indx	Myanmar	XI-adm
C 34-13::IRGC 6797-2::[IRIS 313-10547]	IRIS_313-10547	T	indx	Myanmar	XI-adm
KALAI::IRGC 33151-2::[IRIS 313-11131]	IRIS_313-11131	T	indx	Myanmar	XI-adm
KALALAN::IRGC 33154-2::[IRIS 313-11132]	IRIS_313-11132	T	indx	Myanmar	XI-adm
NGALONGYI::IRGC 33479-2::[IRIS 313-11137]	IRIS_313-11137	T	indx	Myanmar	XI-adm
TANBAUNG::IRGC 33732-2::[IRIS 313-11143]	IRIS_313-11143	T	indx	Myanmar	XI-adm
THEEDAT NGASEIN::IRGC 33779-2::[IRIS 313-11146]	IRIS_313-11146	T	indx	Myanmar	XI-adm
TYB 11::IRGC 33821-2::[IRIS 313-11147]	IRIS_313-11147	T	indx	Myanmar	XI-adm
GARURA::IRGC 64111-1::[IRIS 313-10007]	IRIS_313-10007	T	indx	Nepal	XI-adm
KARUEL::IRGC 83792-1::[IRIS 313-12093]	IRIS_313-12093	T	indx	Nepal	XI-adm
MOTANGE PAHELLO LAULE::IRGC 16160-1::[IRIS 313-10733]	IRIS_313-10733	T	indx	Nepal	XI-adm
TOC 5430::IRGC 70487-1::[IRIS 313-10054]	IRIS_313-10054	T	indx	Panama	XI-adm
CEA 3::IRGC 116965-1::[IRIS 313-10260]	IRIS_313-10260	T	indx	Paraguay	XI-adm
IR 07F287::G1::[IRIS 313-15900]	IRIS_313-15900	T	indx	Philippines	XI-adm
OYAK PAKANG::IRGC 55422-1::[IRIS 313-11512]	IRIS_313-11512	T	indx	Philippines	XI-adm
531::IRGC 82643-1::[IRIS 313-12067]	IRIS_313-12067	T	indx	Philippines	XI-adm
MAGSIING::IRGC 5211-1::[IRIS 313-10510]	IRIS_313-10510	T	indx	Philippines	XI-adm
KALAGNON::IRGC 30335-1::[IRIS 313-11097]	IRIS_313-11097	T	indx	Philippines	XI-adm
PINILING DANIEL::IRGC 38828-2::[IRIS 313-11235]	IRIS_313-11235	T	indx	Philippines	XI-adm
IR 4535-PP 23-6-8-1::IRGC 40402-2::[IRIS 313-11249]	IRIS_313-11249	T	indx	Philippines	XI-adm
AMARILLO::IRGC 47120-1::[IRIS 313-11377]	IRIS_313-11377	T	indx	Philippines	XI-adm
IR 9747 SEL::IRGC 47695-1::[IRIS 313-11385]	IRIS_313-11385	T	indx	Philippines	XI-adm
80B::[B137]	B137	T	indx	Philippines	XI-adm
IR65600-27-1-2-2::[CX117]	CX117	T	indx	Philippines	XI-adm
IR68::[CX278]	CX278	T	indx	Philippines	XI-adm
IR74::[CX296]	CX296	T	indx	Philippines	XI-adm
ERNEST::IRGC 15884-2::[IRIS 313-10725]	IRIS_313-10725	T	indx	Senegal	XI-adm
WAR 72-2-1-1::IRGC 117361-1::[IRIS 313-10421]	IRIS_313-10421	T	indx	Sierra Leone	XI-adm
SOLOMON RED RICE::IRGC 50950-1::[IRIS 313-9944]	IRIS_313-9944	T	indx	Solomon Islands	XI-adm
PUTTU NELLU::IRGC 55346-1::[IRIS 313-9969]	IRIS_313-9969	T	indx	Sri Lanka	XI-adm
HEENDIKWEE::IRGC 15587-2::[IRIS 313-10720]	IRIS_313-10720	T	indx	Sri Lanka	XI-adm
NIAO YAO::IRGC 5496-1::[IRIS 313-8743]	IRIS_313-8743	T	indx	Taiwan	XI-adm
PAGAIYAHAN::[IRIS 313-8880]	IRIS_313-8880	T	indx	Taiwan	XI-adm
CHING LIU::IRGC 65018-1::[IRIS 313-11694]	IRIS_313-11694	T	indx	Taiwan	XI-adm
LEUANG 28-1-87::IRGC 874-1::[IRIS 313-9114]	IRIS_313-9114	T	indx	Thailand	XI-adm
DAW LUEY 4-3::IRGC 76929-1::[IRIS 313-11957]	IRIS_313-11957	T	indx	Thailand	XI-adm
AMERICAN RICE::[B035]	B035	T	indx	United States of America	XI-adm
SOM NGHE AN::IRGC 60751-1::[IRIS 313-8409]	IRIS_313-8409	T	indx	Viet Nam	XI-adm
BAT DO::IRGC 7014-1::[IRIS 313-8341]	IRIS_313-8341	T	indx	Viet Nam	XI-adm
VEN THAP::IRGC 56138-1::[IRIS 313-9317]	IRIS_313-9317	T	indx	Viet Nam	XI-adm
SOM CAU 70 A::IRGC 8227-C1::[IRIS 313-7778]	IRIS_313-7778	T	indx	Viet Nam	XI-adm
CHAN THANH HOA::IRGC 60647-1::[IRIS 313-11594]	IRIS_313-11594	T	indx	Viet Nam	XI-adm
LUA DUC::IRGC 16718-1::[IRIS 313-10748]	IRIS_313-10748	T	indx	Viet Nam	XI-adm

## Sheet: Admix
JAPONICA NIPPONBARE POSITIONS	ASSAY ID	34287911	SUBPOPULATION	Country	K9_group_Admixture
BERENJ 1277 S::IRGC 3461-1::[IRIS 313-9783]	IRIS_313-9783	T	admix	Afghanistan	admix
GENIT::IRGC 3272-1::[IRIS 313-9778]	IRIS_313-9778	C	admix	Argentina	admix
KOIYA DIGHA::IRGC 63517-1::[IRIS 313-9445]	IRIS_313-9445	T	admix	Bangladesh	admix
KALAMON 113::IRGC 6534-1::[IRIS 313-10537]	IRIS_313-10537	T	admix	Bangladesh	admix
DUDHSAR::IRGC 26458-1::[IRIS 313-10980]	IRIS_313-10980	T	admix	Bangladesh	admix
KHAGRAI DIGHA::IRGC 53529-1::[IRIS 313-11486]	IRIS_313-11486	C/T	admix	Bangladesh	admix
BAZAIL 980::IRGC 32817-2::[IRIS 313-11124]	IRIS_313-11124	C/T	admix	Bangladesh	admix
GASMAL 339::IRGC 29333-1::[IRIS 313-11066]	IRIS_313-11066	C	admix	Bangladesh	admix
TUPA::IRGC 29432-1::[IRIS 313-11070]	IRIS_313-11070	C	admix	Bangladesh	admix
DHALA AMAN 973::IRGC 32861-1::[IRIS 313-11125]	IRIS_313-11125	C	admix	Bangladesh	admix
KAMJA::IRGC 62171-1::[IRIS 313-8302]	IRIS_313-8302	T	admix	Bhutan	admix
TIMA::IRGC 67856-1::[IRIS 313-9506]	IRIS_313-9506	C/T	admix	Bhutan	admix
YANGKUM (RED)::[IRIS 313-9404]	IRIS_313-9404	C	admix	Bhutan	admix
KOCHUM::IRGC 64906-1::[IRIS 313-11690]	IRIS_313-11690	C	admix	Bhutan	admix
MARAVILHA::[CX280]	CX280	T	admix	Brazil	admix
BRANCO PRECOCE::IRGC 50441-2::[IRIS 313-11425]	IRIS_313-11425	C	admix	Brazil	admix
BAWANGBIAN 1::[B084]	B084	C	admix	China	admix
MUGUANUO::[B086]	B086	C	admix	China	admix
GENG 7623::[B141]	B141	C	admix	China	admix
NINGHUI 21::[B142]	B142	C	admix	China	admix
QB_604::[CX210]	CX210	C	admix	China	admix
C349::[CX286]	CX286	C	admix	China	admix
COMPACT PLANT TYPE MATERIAL::[CX365]	CX365	C	admix	China	admix
YSBR1::[CX395]	CX395	C	admix	China	admix
C418::[CX6]	CX6	C	admix	China	admix
TAI 6::IRGC 69058-1::[IRIS 313-8739]	IRIS_313-8739	T	admix	Cote d'Ivoire	admix
MALOGBANA::IRGC 16086-1::[IRIS 313-10729]	IRIS_313-10729	C	admix	Cote d'Ivoire	admix
JINEIYADAO::[B020]	B020		admix	Guinea	admix
ARC 13252::IRGC 22604-1::[IRIS 313-8382]	IRIS_313-8382	T	admix	India	admix
SONAPATNAI::IRGC 46695-1::[IRIS 313-9120]	IRIS_313-9120	T	admix	India	admix
ISWAR KORA::IRGC 50674-1::[IRIS 313-11432]	IRIS_313-11432	T	admix	India	admix
GODADANI::IRGC 60944-1::[IRIS 313-11598]	IRIS_313-11598	T	admix	India	admix
UPRH 31::IRGC 61503-1::[IRIS 313-11616]	IRIS_313-11616	T	admix	India	admix
ARC 12124::IRGC 21929-1::[IRIS 313-10879]	IRIS_313-10879	T	admix	India	admix
ARC 13204::IRGC 22558-1::[IRIS 313-10894]	IRIS_313-10894	T	admix	India	admix
ARC 13276::IRGC 22622-2::[IRIS 313-10896]	IRIS_313-10896	T	admix	India	admix
RATNAGIRI 45-2::IRGC 39709-1::[IRIS 313-11243]	IRIS_313-11243	T	admix	India	admix
LAWANGAI::IRGC 49850-2::[IRIS 313-11417]	IRIS_313-11417	T	admix	India	admix
ARC 11626::IRGC 21528-1::[IRIS 313-9392]	IRIS_313-9392	C/T	admix	India	admix
HR 22::IRGC 6394-1::[IRIS 313-10531]	IRIS_313-10531	C/T	admix	India	admix
ZIRI::[CX108]	CX108	C/T	admix	India	admix
ARC 12536::IRGC 41068-1::[IRIS 313-9053]	IRIS_313-9053	C	admix	India	admix
ARC 10916::IRGC 12673-1::[IRIS 313-10676]	IRIS_313-10676	C	admix	India	admix
ARC 7263::IRGC 20570-2::[IRIS 313-10850]	IRIS_313-10850	C	admix	India	admix
ARC 10537::IRGC 20981-1::[IRIS 313-10856]	IRIS_313-10856	C	admix	India	admix
ARC 10825::IRGC 21082-1::[IRIS 313-10857]	IRIS_313-10857	C	admix	India	admix
ARC 11338::IRGC 21329-1::[IRIS 313-10864]	IRIS_313-10864	C	admix	India	admix
ARC 12413::IRGC 22044-1::[IRIS 313-10881]	IRIS_313-10881		admix	India	admix
ARC 12490::IRGC 22095-1::[IRIS 313-10883]	IRIS_313-10883	C	admix	India	admix
ARC 6579::IRGC 42510-1::[IRIS 313-11290]	IRIS_313-11290	C	admix	India	admix
ARC 11397::IRGC 42664-1::[IRIS 313-11295]	IRIS_313-11295	C	admix	India	admix
ARC 13460::IRGC 42732-2::[IRIS 313-11297]	IRIS_313-11297	C	admix	India	admix
SUKAMANDI 1005::IRGC 6065-1::[IRIS 313-10522]	IRIS_313-10522	T	admix	Indonesia	admix
POENOET HITAM::IRGC 8193-1::[IRIS 313-8324]	IRIS_313-8324	C	admix	Indonesia	admix
SUKARADJA::IRGC 18936-1::[IRIS 313-9242]	IRIS_313-9242	C	admix	Indonesia	admix
ANDEL WELUT::IRGC 16339-1::[IRIS 313-10738]	IRIS_313-10738	C	admix	Indonesia	admix
PARE MAROMBA::IRGC 25074-2::[IRIS 313-10948]	IRIS_313-10948	C	admix	Indonesia	admix
TELURIKAN::IRGC 27478-1::[IRIS 313-11012]	IRIS_313-11012	C	admix	Indonesia	admix
TJANTAJAN::[B173]	B173	C	admix	Indonesia	admix
FRAGANCE::GERVEX 1651-C1::[IRIS 313-8184]	IRIS_313-8184	C	admix	Italy	admix
UKON NISHIKI::IRGC 8314-1::[IRIS 313-10585]	IRIS_313-10585	C	admix	Japan	admix
GINGA::[CX112]	CX112	C	admix	Japan	admix
MILYANG23::[CX29]	CX29	C	admix	Korea, Republic of	admix
KHAO PA SIEV::IRGC 30063-1::[IRIS 313-11092]	IRIS_313-11092	C	admix	Lao People's Democratic Republic	admix
KALAPATLE::IRGC 68500-1::[IRIS 313-10025]	IRIS_313-10025	T	admix	Madagascar	admix
LATSIBOZAKA 112-1::GERVEX 8233-C1::[IRIS 313-7722]	IRIS_313-7722	T	admix	Madagascar	admix
TSIMIAKABIJA::IRGC 69074-1::[IRIS 313-11766]	IRIS_313-11766	T	admix	Madagascar	admix
TANALA::IRGC 79467-1::[IRIS 313-12004]	IRIS_313-12004	T	admix	Madagascar	admix
BETSILAIZINA::GERVEX 8405-C1::[IRIS 313-7646]	IRIS_313-7646	C	admix	Madagascar	admix
AMBOHIMANDAY::IRGC 68330-1::[IRIS 313-11754]	IRIS_313-11754	C	admix	Madagascar	admix
VARY LAVA DE BOLOGNE::IRGC 69101-1::[IRIS 313-11767]	IRIS_313-11767	C	admix	Madagascar	admix
DARAWAL::IRGC 71514-1::[IRIS 313-9101]	IRIS_313-9101	C/T	admix	Malaysia	admix
PULUT MERAH 2::IRGC 60427-1::[IRIS 313-11591]	IRIS_313-11591	C	admix	Malaysia	admix
DELI 2::IRGC 80313-1::[IRIS 313-12030]	IRIS_313-12030	C	admix	Malaysia	admix
MR39::[CX316]	CX316	C	admix	Malaysia	admix
C 1 6-5-2::IRGC 10669-1::[IRIS 313-9818]	IRIS_313-9818	C	admix	Mexico	admix
KHAO KUM PAR::IRGC 57966-1::[IRIS 313-11542]	IRIS_313-11542	T	admix	Myanmar	admix
NGAKWE THETYIN::IRGC 33477-2::[IRIS 313-11136]	IRIS_313-11136	C	admix	Myanmar	admix
KAKANI 2::IRGC 13373-C1::[IRIS 313-7933]	IRIS_313-7933	T	admix	Nepal	admix
KARISHNABELI::IRGC 61979-1::[IRIS 313-11628]	IRIS_313-11628	C/T	admix	Nepal	admix
JUNGEMARSI::IRGC 76901-1::[IRIS 313-11956]	IRIS_313-11956	C/T	admix	Nepal	admix
KAUSHI::IRGC 49789-1::[IRIS 313-11415]	IRIS_313-11415	C/T	admix	Nigeria	admix
YERI BUTUKA::IRGC 82591-1::[IRIS 313-12065]	IRIS_313-12065	C	admix	Nigeria	admix
TOG5674::[CX400]	CX400	C	admix	Nigeria	admix
PDR 34-2-1-2::IRGC 117020-1::[IRIS 313-10295]	IRIS_313-10295	T	admix	Pakistan	admix
RATRIO::IRGC 28181-1::[IRIS 313-11033]	IRIS_313-11033	T	admix	Pakistan	admix
PUSA(BASMATI 1)::[CX46]	CX46	T	admix	Pakistan	admix
ZIRA SHAHI::IRGC 28327-1::[IRIS 313-11035]	IRIS_313-11035	C	admix	Pakistan	admix
RUBIO::[CX103]	CX103	C	admix	Peru	admix
R42::[B192]	B192	T	admix	Philippines	admix
FIDJI::GERVEX 1636-C1::[IRIS 313-8172]	IRIS_313-8172	C	admix	Philippines	admix
IR47686-4-4-B-1::[CX242]	CX242	C	admix	Philippines	admix
CX579::[CX579]	CX579	C	admix	Philippines	admix
105::IRGC 40896-1::[IRIS 313-8783]	IRIS_313-8783	T	admix	Sri Lanka	admix
CIWINI SML::IRGC 50642-1::[IRIS 313-9939]	IRIS_313-9939	C	admix	Surinam	admix
SML ACORNI::IRGC 13389-1::[IRIS 313-9464]	IRIS_313-9464	C	admix	Surinam	admix
PAOTSUPAGAIAHON::IRGC 17072-1::[IRIS 313-8873]	IRIS_313-8873	C	admix	Taiwan	admix
TAIZHONG 65/TAIZHONGHR539::[B158]	B158	C	admix	Taiwan	admix
LEK::IRGC 40199-1::[IRIS 313-8911]	IRIS_313-8911	C/T	admix	Thailand	admix
PAIZ AMBARBU::IRGC 36179-1::[IRIS 313-11189]	IRIS_313-11189	T	admix	Union of Soviet Socialist Republics (Former)	admix
NEWREX::IRGC 64657-1::[IRIS 313-9648]	IRIS_313-9648	C	admix	United States of America	admix
TOG6542::[CX402]	CX402	C	admix	West Africa	admix
MARHARORA::IRGC 63511-1::[IRIS 313-11663]	IRIS_313-11663	C	admix	Zimbabwe	admix

## Sheet: cA(Aus)
JAPONICA NIPPONBARE POSITIONS	ASSAY ID	34287911	SUBPOPULATION	Country	K9_group_Admixture
KARIA::IRGC 6702-1::[IRIS 313-10545]	IRIS_313-10545	T	aus	_no_info	cA (Aus)
JAGLI BORO::IRGC 27516-2::[IRIS 313-8252]	IRIS_313-8252	T	aus	Bangladesh	cA (Aus)
JABOR SAIL::IRGC 66831-1::[IRIS 313-8410]	IRIS_313-8410	T	aus	Bangladesh	cA (Aus)
CHANDARHAT::IRGC 25845-1::[IRIS 313-9368]	IRIS_313-9368	T	aus	Bangladesh	cA (Aus)
CHUNGUR BALI::IRGC 25855-1::[IRIS 313-9422]	IRIS_313-9422	T	aus	Bangladesh	cA (Aus)
KALIA::IRGC 34699-1::[IRIS 313-9626]	IRIS_313-9626	T	aus	Bangladesh	cA (Aus)
LENJA MURALI::IRGC 66815-1::[IRIS 313-9661]	IRIS_313-9661	T	aus	Bangladesh	cA (Aus)
LALSAITA::IRGC 43915-1::[IRIS 313-8789]	IRIS_313-8789	T	aus	Bangladesh	cA (Aus)
STRAW 23-400::IRGC 38390-1::[IRIS 313-8822]	IRIS_313-8822	T	aus	Bangladesh	cA (Aus)
BINNAFUL::IRGC 53479-1::[IRIS 313-11481]	IRIS_313-11481	T	aus	Bangladesh	cA (Aus)
BONGEZA::IRGC 53483-1::[IRIS 313-11482]	IRIS_313-11482	T	aus	Bangladesh	cA (Aus)
BOTESHSHORE::IRGC 53484-1::[IRIS 313-11483]	IRIS_313-11483	T	aus	Bangladesh	cA (Aus)
LARA BORO::IRGC 79342-1::[IRIS 313-12002]	IRIS_313-12002	T	aus	Bangladesh	cA (Aus)
LAL MOTI::IRGC 82168-1::[IRIS 313-12055]	IRIS_313-12055	T	aus	Bangladesh	cA (Aus)
HATEA::IRGC 86973-1::[IRIS 313-12141]	IRIS_313-12141	T	aus	Bangladesh	cA (Aus)
DB 3::IRGC 8361-1::[IRIS 313-10587]	IRIS_313-10587	T	aus	Bangladesh	cA (Aus)
DJ 69::IRGC 8482-1::[IRIS 313-10592]	IRIS_313-10592	T	aus	Bangladesh	cA (Aus)
DJ 47::IRGC 8497-1::[IRIS 313-10593]	IRIS_313-10593	T	aus	Bangladesh	cA (Aus)
DJ 29::IRGC 8505-1::[IRIS 313-10594]	IRIS_313-10594	T	aus	Bangladesh	cA (Aus)
DL 5::IRGC 8593-1::[IRIS 313-10595]	IRIS_313-10595	T	aus	Bangladesh	cA (Aus)
UCP 41::IRGC 8742-1::[IRIS 313-10600]	IRIS_313-10600	T	aus	Bangladesh	cA (Aus)
UCP 122::IRGC 8794-1::[IRIS 313-10603]	IRIS_313-10603	T	aus	Bangladesh	cA (Aus)
DV 2::IRGC 8806-1::[IRIS 313-10604]	IRIS_313-10604	T	aus	Bangladesh	cA (Aus)
DV 110::IRGC 8855-1::[IRIS 313-10606]	IRIS_313-10606	T	aus	Bangladesh	cA (Aus)
KATAKCHIKON::IRGC 25880-1::[IRIS 313-10963]	IRIS_313-10963	T	aus	Bangladesh	cA (Aus)
TILOKCHAN (SONABETHI)::IRGC 25927-1::[IRIS 313-10965]	IRIS_313-10965	T	aus	Bangladesh	cA (Aus)
BORA DIGA::IRGC 26439-1::[IRIS 313-10979]	IRIS_313-10979	T	aus	Bangladesh	cA (Aus)
BOTESWAR 2::IRGC 27536-1::[IRIS 313-11013]	IRIS_313-11013	T	aus	Bangladesh	cA (Aus)
CHAKILA::IRGC 27540-1::[IRIS 313-11014]	IRIS_313-11014	T	aus	Bangladesh	cA (Aus)
HANPA::IRGC 27547-2::[IRIS 313-11015]	IRIS_313-11015	T	aus	Bangladesh	cA (Aus)
KACHILON::IRGC 27555-1::[IRIS 313-11016]	IRIS_313-11016	T	aus	Bangladesh	cA (Aus)
MADISA::IRGC 27568-1::[IRIS 313-11018]	IRIS_313-11018	T	aus	Bangladesh	cA (Aus)
PORANG::IRGC 27577-1::[IRIS 313-11019]	IRIS_313-11019	T	aus	Bangladesh	cA (Aus)
AUS 84::IRGC 28947-2::[IRIS 313-11047]	IRIS_313-11047	T	aus	Bangladesh	cA (Aus)
AUS 171::IRGC 29004-1::[IRIS 313-11048]	IRIS_313-11048	T	aus	Bangladesh	cA (Aus)
AUS 282::IRGC 29072-1::[IRIS 313-11053]	IRIS_313-11053	T	aus	Bangladesh	cA (Aus)
AUS 299::IRGC 29087-1::[IRIS 313-11055]	IRIS_313-11055	T	aus	Bangladesh	cA (Aus)
AUS 301::IRGC 29089-1::[IRIS 313-11056]	IRIS_313-11056	T	aus	Bangladesh	cA (Aus)
AUS 329::IRGC 29116-1::[IRIS 313-11058]	IRIS_313-11058	T	aus	Bangladesh	cA (Aus)
AUS 344::IRGC 29131-1::[IRIS 313-11059]	IRIS_313-11059	T	aus	Bangladesh	cA (Aus)
AUS 359::IRGC 29146-2::[IRIS 313-11060]	IRIS_313-11060	T	aus	Bangladesh	cA (Aus)
BORO 70-2::IRGC 29283-1::[IRIS 313-11063]	IRIS_313-11063	T	aus	Bangladesh	cA (Aus)
BORO 275::IRGC 29294-2::[IRIS 313-11064]	IRIS_313-11064	T	aus	Bangladesh	cA (Aus)
BORO 394::IRGC 29297-2::[IRIS 313-11065]	IRIS_313-11065	T	aus	Bangladesh	cA (Aus)
KALIBORO 600::IRGC 29367-1::[IRIS 313-11067]	IRIS_313-11067	T	aus	Bangladesh	cA (Aus)
SAITA::IRGC 31618-1::[IRIS 313-11111]	IRIS_313-11111	T	aus	Bangladesh	cA (Aus)
HIJOL DIGA::IRGC 31655-1::[IRIS 313-11112]	IRIS_313-11112	T	aus	Bangladesh	cA (Aus)
BAZAIL 975::IRGC 32816-2::[IRIS 313-11123]	IRIS_313-11123	T	aus	Bangladesh	cA (Aus)
JASURE AUS::IRGC 43860-1::[IRIS 313-11322]	IRIS_313-11322	T	aus	Bangladesh	cA (Aus)
SADUMONI::IRGC 25919-1::[IRIS 313-10964]	IRIS_313-10964	C/T	aus	Bangladesh	cA (Aus)
JHORA::IRGC 43862-1::[IRIS 313-11323]	IRIS_313-11323	C/T	aus	Bangladesh	cA (Aus)
BHADOIA 303::IRGC 6588-1::[IRIS 313-8321]	IRIS_313-8321	C	aus	Bangladesh	cA (Aus)
HOLOI BASH (SOLOI BASH)::IRGC 64778-1::[IRIS 313-8721]	IRIS_313-8721	C	aus	Bangladesh	cA (Aus)
BATHURI::IRGC 25838-1::[IRIS 313-8963]	IRIS_313-8963	C	aus	Bangladesh	cA (Aus)
NOROI::IRGC 31611-1::[IRIS 313-8864]	IRIS_313-8864	C	aus	Bangladesh	cA (Aus)
KOYRA::IRGC 77267-1::[IRIS 313-8283]	IRIS_313-8283	C	aus	Bangladesh	cA (Aus)
AUS 439::IRGC 29221-1::[IRIS 313-8641]	IRIS_313-8641	C	aus	Bangladesh	cA (Aus)
EJALI::IRGC 53500-1::[IRIS 313-11484]	IRIS_313-11484	C	aus	Bangladesh	cA (Aus)
GORIA::IRGC 58736-1::[IRIS 313-11557]	IRIS_313-11557	C	aus	Bangladesh	cA (Aus)
PORASHI::IRGC 78397-1::[IRIS 313-11982]	IRIS_313-11982	C	aus	Bangladesh	cA (Aus)
DD 126::IRGC 8667-1::[IRIS 313-10598]	IRIS_313-10598	C	aus	Bangladesh	cA (Aus)
DM 49::IRGC 8775-1::[IRIS 313-10602]	IRIS_313-10602	C	aus	Bangladesh	cA (Aus)
DV 86::IRGC 8840-1::[IRIS 313-10605]	IRIS_313-10605	C	aus	Bangladesh	cA (Aus)
PANKHIRAJ::IRGC 24139-1::[IRIS 313-10930]	IRIS_313-10930	C	aus	Bangladesh	cA (Aus)
LAKHSMI DIGHA::IRGC 26390-2::[IRIS 313-10976]	IRIS_313-10976	C	aus	Bangladesh	cA (Aus)
JHUL DIGA::IRGC 26478-1::[IRIS 313-10981]	IRIS_313-10981	C	aus	Bangladesh	cA (Aus)
SUNGA WALA::IRGC 26802-1::[IRIS 313-10987]	IRIS_313-10987	C	aus	Bangladesh	cA (Aus)
LOROI::IRGC 27567-1::[IRIS 313-11017]	IRIS_313-11017	C	aus	Bangladesh	cA (Aus)
AUS 219::IRGC 29031-1::[IRIS 313-11049]	IRIS_313-11049	C	aus	Bangladesh	cA (Aus)
AUS 233::IRGC 29036-1::[IRIS 313-11050]	IRIS_313-11050	C	aus	Bangladesh	cA (Aus)
AUS 242::IRGC 29040-1::[IRIS 313-11051]	IRIS_313-11051	C	aus	Bangladesh	cA (Aus)
AUS 278::IRGC 29068-1::[IRIS 313-11052]	IRIS_313-11052	C	aus	Bangladesh	cA (Aus)
AUS 295::IRGC 29083-1::[IRIS 313-11054]	IRIS_313-11054	C	aus	Bangladesh	cA (Aus)
AUS 308::IRGC 29096-1::[IRIS 313-11057]	IRIS_313-11057	C	aus	Bangladesh	cA (Aus)
AUS 449::IRGC 29230-1::[IRIS 313-11061]	IRIS_313-11061	C	aus	Bangladesh	cA (Aus)
KORTIK KAIKA::IRGC 31841-1::[IRIS 313-11116]	IRIS_313-11116	C	aus	Bangladesh	cA (Aus)
DHARIAL::IRGC 34034-1::[IRIS 313-11154]	IRIS_313-11154	C	aus	Bangladesh	cA (Aus)
NATEL BORO::IRGC 34749-1::[IRIS 313-11163]	IRIS_313-11163	C	aus	Bangladesh	cA (Aus)
ZARBASAIL::IRGC 37346-1::[IRIS 313-11210]	IRIS_313-11210	C	aus	Bangladesh	cA (Aus)
NARIKEL BADI::IRGC 37550-1::[IRIS 313-11213]	IRIS_313-11213	C	aus	Bangladesh	cA (Aus)
SHITTA AMAN::IRGC 37596-1::[IRIS 313-11214]	IRIS_313-11214	C	aus	Bangladesh	cA (Aus)
KHAMA 1183::IRGC 37685-2::[IRIS 313-11216]	IRIS_313-11216	C	aus	Bangladesh	cA (Aus)
KALABOKRI::IRGC 43872-1::[IRIS 313-11324]	IRIS_313-11324	C	aus	Bangladesh	cA (Aus)
INDIA DULAR (NO ORDEM 7)::IRGC 26070-1::[IRIS 313-10969]	IRIS_313-10969	T	aus	Brazil	cA (Aus)
QINGKE::[B164]	B164	T	aus	China	cA (Aus)
HUHUI 91269::[B243]	B243	T	aus	China	cA (Aus)
COLOMBIA XXI::G1::[IRIS 313-15908]	IRIS_313-15908	T	aus	Colombia	cA (Aus)
ARC 11959::IRGC 21780-1::[IRIS 313-8554]	IRIS_313-8554	T	aus	India	cA (Aus)
ARC 10100::IRGC 20709-1::[IRIS 313-9137]	IRIS_313-9137	T	aus	India	cA (Aus)
SIMUL KHURI::IRGC 35154-1::[IRIS 313-8771]	IRIS_313-8771	T	aus	India	cA (Aus)
BEGUM::IRGC 33990-1::[IRIS 313-9641]	IRIS_313-9641	T	aus	India	cA (Aus)
LOCAL BHAT::IRGC 52343-1::[IRIS 313-11452]	IRIS_313-11452	T	aus	India	cA (Aus)
CIPPI::IRGC 52415-1::[IRIS 313-11455]	IRIS_313-11455	T	aus	India	cA (Aus)
KOLAMBA::IRGC 52456-1::[IRIS 313-11456]	IRIS_313-11456	T	aus	India	cA (Aus)
KARAHANI::IRGC 52664-1::[IRIS 313-11458]	IRIS_313-11458	T	aus	India	cA (Aus)
SALSI::IRGC 52833-1::[IRIS 313-11462]	IRIS_313-11462	T	aus	India	cA (Aus)
KALIPINCH::IRGC 53271-1::[IRIS 313-11476]	IRIS_313-11476	T	aus	India	cA (Aus)
KANPURI::IRGC 53278-1::[IRIS 313-11477]	IRIS_313-11477	T	aus	India	cA (Aus)
KALU T 139::IRGC 53670-1::[IRIS 313-11489]	IRIS_313-11489	T	aus	India	cA (Aus)
SIRHANTI::IRGC 53930-1::[IRIS 313-11492]	IRIS_313-11492	T	aus	India	cA (Aus)
AMAKOYALI::IRGC 60878-1::[IRIS 313-11595]	IRIS_313-11595	T	aus	India	cA (Aus)
MALCHI::IRGC 61004-1::[IRIS 313-11602]	IRIS_313-11602	T	aus	India	cA (Aus)
PANDRI PAREWA::IRGC 61030-1::[IRIS 313-11603]	IRIS_313-11603	T	aus	India	cA (Aus)
SUGARKAND::IRGC 61059-1::[IRIS 313-11604]	IRIS_313-11604	T	aus	India	cA (Aus)
UPRH 33::IRGC 61505-1::[IRIS 313-11617]	IRIS_313-11617	T	aus	India	cA (Aus)
UPRH 58::IRGC 61525-1::[IRIS 313-11618]	IRIS_313-11618	T	aus	India	cA (Aus)
UPRH 166::IRGC 61615-1::[IRIS 313-11619]	IRIS_313-11619	T	aus	India	cA (Aus)
UPRH 197::IRGC 61641-1::[IRIS 313-11620]	IRIS_313-11620	T	aus	India	cA (Aus)
NCS 271 A::IRGC 62216-1::[IRIS 313-11636]	IRIS_313-11636	T	aus	India	cA (Aus)
GORA DHAN 2::IRGC 66269-1::[IRIS 313-11712]	IRIS_313-11712	T	aus	India	cA (Aus)
CHUNDI::IRGC 67486-1::[IRIS 313-11737]	IRIS_313-11737	T	aus	India	cA (Aus)
KALIBAJARI::IRGC 67718-1::[IRIS 313-11742]	IRIS_313-11742	T	aus	India	cA (Aus)
BUTNAPAR::IRGC 74734-1::[IRIS 313-11917]	IRIS_313-11917	T	aus	India	cA (Aus)
KARANGI::IRGC 77128-1::[IRIS 313-11963]	IRIS_313-11963	T	aus	India	cA (Aus)
DODGUI::IRGC 6666-1::[IRIS 313-10543]	IRIS_313-10543	T	aus	India	cA (Aus)
T 21::IRGC 8892-1::[IRIS 313-10608]	IRIS_313-10608	T	aus	India	cA (Aus)
ARC 10843::IRGC 12653-1::[IRIS 313-10673]	IRIS_313-10673	T	aus	India	cA (Aus)
ARC 7336::IRGC 20606-1::[IRIS 313-10852]	IRIS_313-10852	T	aus	India	cA (Aus)
ARC 10145::IRGC 20744-1::[IRIS 313-10854]	IRIS_313-10854	T	aus	India	cA (Aus)
ARC 11276::IRGC 21278-1::[IRIS 313-10861]	IRIS_313-10861	T	aus	India	cA (Aus)
ARC 11751::IRGC 21614-1::[IRIS 313-10869]	IRIS_313-10869	T	aus	India	cA (Aus)
ARC 11777::IRGC 21639-1::[IRIS 313-10871]	IRIS_313-10871	T	aus	India	cA (Aus)
ARC 12021::IRGC 21837-1::[IRIS 313-10875]	IRIS_313-10875	T	aus	India	cA (Aus)
ARC 12067::IRGC 21881-1::[IRIS 313-10876]	IRIS_313-10876	T	aus	India	cA (Aus)
ARC 12079::IRGC 21888-1::[IRIS 313-10877]	IRIS_313-10877	T	aus	India	cA (Aus)
ARC 12101::IRGC 21907-1::[IRIS 313-10878]	IRIS_313-10878	T	aus	India	cA (Aus)
ARC 12433::IRGC 22064-1::[IRIS 313-10882]	IRIS_313-10882	T	aus	India	cA (Aus)
ARC 12867::IRGC 22401-1::[IRIS 313-10891]	IRIS_313-10891	T	aus	India	cA (Aus)
ARC 12920::IRGC 22450-1::[IRIS 313-10892]	IRIS_313-10892	T	aus	India	cA (Aus)
BAK TULSI::IRGC 34831-1::[IRIS 313-11164]	IRIS_313-11164	T	aus	India	cA (Aus)
BHUT MURI::IRGC 34861-1::[IRIS 313-11166]	IRIS_313-11166	T	aus	India	cA (Aus)
KADA CHOPA::IRGC 34954-1::[IRIS 313-11168]	IRIS_313-11168	T	aus	India	cA (Aus)
KANAI BASHI::IRGC 34967-1::[IRIS 313-11169]	IRIS_313-11169	T	aus	India	cA (Aus)
LAL TAURA::IRGC 35017-1::[IRIS 313-11170]	IRIS_313-11170	T	aus	India	cA (Aus)
M 142::IRGC 35054-1::[IRIS 313-11171]	IRIS_313-11171	T	aus	India	cA (Aus)
RANI BHOG::IRGC 35109-1::[IRIS 313-11172]	IRIS_313-11172	T	aus	India	cA (Aus)
SADA AUS::IRGC 35117-1::[IRIS 313-11173]	IRIS_313-11173	T	aus	India	cA (Aus)
SLO 19::IRGC 35157-1::[IRIS 313-11174]	IRIS_313-11174	T	aus	India	cA (Aus)
SONA AUS::IRGC 35160-1::[IRIS 313-11175]	IRIS_313-11175	T	aus	India	cA (Aus)
R 146::IRGC 38606-1::[IRIS 313-11232]	IRIS_313-11232	T	aus	India	cA (Aus)
ARC 14150::IRGC 41435-2::[IRIS 313-11265]	IRIS_313-11265	T	aus	India	cA (Aus)
ARC 15129::IRGC 41938-1::[IRIS 313-11277]	IRIS_313-11277	T	aus	India	cA (Aus)
ARC 13544::IRGC 42743-1::[IRIS 313-11298]	IRIS_313-11298	T	aus	India	cA (Aus)
ARC 14756::IRGC 41736-1::[IRIS 313-11272]	IRIS_313-11272	T	aus	India	cA (Aus)
AUS PADDY (RED)::IRGC 44978-1::[IRIS 313-11348]	IRIS_313-11348	T	aus	India	cA (Aus)
CHILE BORO::IRGC 45297-2::[IRIS 313-11353]	IRIS_313-11353	T	aus	India	cA (Aus)
SATHI::IRGC 46659-1::[IRIS 313-11371]	IRIS_313-11371	T	aus	India	cA (Aus)
W 398::IRGC 46787-1::[IRIS 313-11374]	IRIS_313-11374	T	aus	India	cA (Aus)
N22::[CX368]	CX368	T	aus	India	cA (Aus)
JHONA 349::[CX63]	CX63	T	aus	India	cA (Aus)
N 22::IRGC 46459-1::[IRIS 313-10150]	IRIS_313-10150	C/T	aus	India	cA (Aus)
ARC 14901::IRGC 41811-1::[IRIS 313-11274]	IRIS_313-11274	C/T	aus	India	cA (Aus)
DANGAR::IRGC 76296-1::[IRIS 313-9610]	IRIS_313-9610	C	aus	India	cA (Aus)
BARI SUTAR::IRGC 52410-1::[IRIS 313-11454]	IRIS_313-11454	C	aus	India	cA (Aus)
D 204-1::IRGC 6445-1::[IRIS 313-10534]	IRIS_313-10534	C	aus	India	cA (Aus)
ARC 5756::IRGC 20220-2::[IRIS 313-10845]	IRIS_313-10845	C	aus	India	cA (Aus)
ARC 7001::IRGC 20436-1::[IRIS 313-10849]	IRIS_313-10849	C	aus	India	cA (Aus)
ARC 11822::IRGC 21677-1::[IRIS 313-10873]	IRIS_313-10873	C	aus	India	cA (Aus)
BENA JHUPI::IRGC 34850-2::[IRIS 313-11165]	IRIS_313-11165	C	aus	India	cA (Aus)
ARC 7425::IRGC 42538-1::[IRIS 313-11291]	IRIS_313-11291	C	aus	India	cA (Aus)
KALAR KAR::IRGC 49737-2::[IRIS 313-11413]	IRIS_313-11413	C	aus	India	cA (Aus)
KASALATH::[CX227]	CX227	C	aus	India	cA (Aus)
MHARAKA::IRGC 70612-1::[IRIS 313-11809]	IRIS_313-11809	T	aus	Kenya	cA (Aus)
LATIJHABAR::IRGC 61991-1::[IRIS 313-11629]	IRIS_313-11629	T	aus	Nepal	cA (Aus)
MANSARA DHAN::IRGC 86940-1::[IRIS 313-12139]	IRIS_313-12139	T	aus	Nepal	cA (Aus)
SETYA::IRGC 88654-1::[IRIS 313-12183]	IRIS_313-12183	T	aus	Nepal	cA (Aus)
SIDALI::IRGC 9567-1::[IRIS 313-10623]	IRIS_313-10623	T	aus	Nepal	cA (Aus)
DEVARASI::IRGC 16173-1::[IRIS 313-10734]	IRIS_313-10734	T	aus	Nepal	cA (Aus)
LAL SAR::IRGC 16185-1::[IRIS 313-10735]	IRIS_313-10735	T	aus	Nepal	cA (Aus)
RERM BILASH::IRGC 16273-2::[IRIS 313-10736]	IRIS_313-10736	T	aus	Nepal	cA (Aus)
GHAIYA::IRGC 16286-1::[IRIS 313-10737]	IRIS_313-10737	T	aus	Nepal	cA (Aus)
KAMULI::IRGC 23928-1::[IRIS 313-10925]	IRIS_313-10925	T	aus	Nepal	cA (Aus)
SUGA PANKHA::IRGC 24054-1::[IRIS 313-10927]	IRIS_313-10927	T	aus	Nepal	cA (Aus)
ZACAODAO 13::[B049]	B049	T	aus	Nepal	cA (Aus)
SUFAID 246::IRGC 28303-1::[IRIS 313-8390]	IRIS_313-8390	T	aus	Pakistan	cA (Aus)
KHARSU 80::IRGC 28016-1::[IRIS 313-8398]	IRIS_313-8398	T	aus	Pakistan	cA (Aus)
TAK SUFAID::IRGC 73127-1::[IRIS 313-9283]	IRIS_313-9283	T	aus	Pakistan	cA (Aus)
KANGRI::IRGC 73104-1::[IRIS 313-11888]	IRIS_313-11888	T	aus	Pakistan	cA (Aus)
BAMLA SUFFAID 320::IRGC 27776-1::[IRIS 313-11020]	IRIS_313-11020	T	aus	Pakistan	cA (Aus)
DHAN 263::IRGC 27926-2::[IRIS 313-11025]	IRIS_313-11025	T	aus	Pakistan	cA (Aus)
JHONA 101::IRGC 27976-1::[IRIS 313-11027]	IRIS_313-11027	T	aus	Pakistan	cA (Aus)
MOTIA::IRGC 28036-1::[IRIS 313-11028]	IRIS_313-11028	T	aus	Pakistan	cA (Aus)
MUSHKAN 340 A::IRGC 28073-1::[IRIS 313-11029]	IRIS_313-11029	T	aus	Pakistan	cA (Aus)
NAWAN SATHRA BAGAR 344::IRGC 28079-1::[IRIS 313-11031]	IRIS_313-11031	T	aus	Pakistan	cA (Aus)
SANTHI 206::IRGC 28215-1::[IRIS 313-11034]	IRIS_313-11034	T	aus	Pakistan	cA (Aus)
34::IRGC 28371-2::[IRIS 313-11036]	IRIS_313-11036	T	aus	Pakistan	cA (Aus)
421::IRGC 28458-1::[IRIS 313-11037]	IRIS_313-11037	T	aus	Pakistan	cA (Aus)
BEGMI 135::IRGC 27845-1::[IRIS 313-11024]	IRIS_313-11024	C/T	aus	Pakistan	cA (Aus)
TAK::IRGC 73124-1::[IRIS 313-8655]	IRIS_313-8655	C	aus	Pakistan	cA (Aus)
JAMBALI::IRGC 73101-1::[IRIS 313-9449]	IRIS_313-9449	C	aus	Pakistan	cA (Aus)
SOLAY GHAT::IRGC 73121-1::[IRIS 313-9695]	IRIS_313-9695	C	aus	Pakistan	cA (Aus)
RATUA 81::IRGC 6829-1::[IRIS 313-10549]	IRIS_313-10549	C	aus	Pakistan	cA (Aus)
IR 73690-7-2-1-1-3-2-2-1::IRGC 117384-1::[IRIS 313-10380]	IRIS_313-10380	T	aus	Philippines	cA (Aus)
PODI HEENATI::IRGC 36345-1::[IRIS 313-9636]	IRIS_313-9636	T	aus	Sri Lanka	cA (Aus)
HODARAWALA::IRGC 67631-1::[IRIS 313-10020]	IRIS_313-10020	T	aus	Sri Lanka	cA (Aus)
KURULU WEE (WHITE)::IRGC 66518-1::[IRIS 313-8342]	IRIS_313-8342	T	aus	Sri Lanka	cA (Aus)
KURKARUPPAN::IRGC 15449-1::[IRIS 313-9861]	IRIS_313-9861	T	aus	Sri Lanka	cA (Aus)
WIR 1391::IRGC 51605-1::[IRIS 313-9963]	IRIS_313-9963	T	aus	Sri Lanka	cA (Aus)
RANRUWAN::IRGC 36360-1::[IRIS 313-11191]	IRIS_313-11191	T	aus	Sri Lanka	cA (Aus)
KARUTHA SEENATI::IRGC 15515-2::[IRIS 313-10718]	IRIS_313-10718	C	aus	Sri Lanka	cA (Aus)
DAWN CI 9534::GERVEX 481-C1::[IRIS 313-8073]	IRIS_313-8073	T	aus	United States of America	cA (Aus)

## Sheet: cB(Bas)
JAPONICA NIPPONBARE POSITIONS	ASSAY ID	34287911	SUBPOPULATION	Country	K9_group_Admixture
KASHA::IRGC 83865-1::[IRIS 313-12094]	IRIS_313-12094	T	aro	Bangladesh	cB (Bas)
LAL AMAN 207::IRGC 37754-1::[IRIS 313-11217]	IRIS_313-11217	T	aro	Bangladesh	cB (Bas)
BADSHABHOG 4-60::IRGC 37793-2::[IRIS 313-11218]	IRIS_313-11218	T	aro	Bangladesh	cB (Bas)
OVAL RED 29 B 601::IRGC 38130-2::[IRIS 313-11223]	IRIS_313-11223	T	aro	Bangladesh	cB (Bas)
TK DEEP STRAW 34-786::IRGC 38522-1::[IRIS 313-9170]	IRIS_313-9170	C	aro	Bangladesh	cB (Bas)
TK RED 35-799::IRGC 38535-1::[IRIS 313-9682]	IRIS_313-9682	C	aro	Bangladesh	cB (Bas)
BEGUNBICHI 33::IRGC 29260-1::[IRIS 313-11062]	IRIS_313-11062	C	aro	Bangladesh	cB (Bas)
PANKAIT 31::IRGC 29377-1::[IRIS 313-11068]	IRIS_313-11068	C	aro	Bangladesh	cB (Bas)
TUPA 15-3::IRGC 29416-2::[IRIS 313-11069]	IRIS_313-11069	C	aro	Bangladesh	cB (Bas)
MOTANGA::IRGC 49242-2::[IRIS 313-11401]	IRIS_313-11401	C	aro	Bangladesh	cB (Bas)
SHANKA::IRGC 67848-1::[IRIS 313-8814]	IRIS_313-8814	T	aro	Bhutan	cB (Bas)
TIMMURAY::IRGC 67857-1::[IRIS 313-8765]	IRIS_313-8765	T	aro	Bhutan	cB (Bas)
CHHOTI MASHINO::IRGC 67830-1::[IRIS 313-11743]	IRIS_313-11743	T	aro	Bhutan	cB (Bas)
ARC 10497::[IRIS 313-8813]	IRIS_313-8813	T	aro	India	cB (Bas)
JC 157::[IRIS 313-9629]	IRIS_313-9629	T	aro	India	cB (Bas)
JC 1::[IRIS 313-8326]	IRIS_313-8326	T	aro	India	cB (Bas)
PANKHARI 203::[IRIS 313-9083]	IRIS_313-9083	T	aro	India	cB (Bas)
JC 149::[IRIS 313-8385]	IRIS_313-8385	T	aro	India	cB (Bas)
KALISAL::IRGC 52324-1::[IRIS 313-11451]	IRIS_313-11451	T	aro	India	cB (Bas)
HANSRAJ::IRGC 70836-1::[IRIS 313-11825]	IRIS_313-11825	T	aro	India	cB (Bas)
HIRA NAKHI::IRGC 70840-1::[IRIS 313-11826]	IRIS_313-11826	T	aro	India	cB (Bas)
SANNABATHA::IRGC 5971-1::[IRIS 313-10521]	IRIS_313-10521	T	aro	India	cB (Bas)
ARC 11571::IRGC 21487-2::[IRIS 313-10868]	IRIS_313-10868	T	aro	India	cB (Bas)
ARC 13502::IRGC 41126-2::[IRIS 313-11258]	IRIS_313-11258	T	aro	India	cB (Bas)
BAJAL::IRGC 45024-2::[IRIS 313-11350]	IRIS_313-11350	T	aro	India	cB (Bas)
CR 44-1::IRGC 45397-1::[IRIS 313-11356]	IRIS_313-11356	T	aro	India	cB (Bas)
JALADHI 1::IRGC 45858-2::[IRIS 313-11360]	IRIS_313-11360	T	aro	India	cB (Bas)
KEYA NUNIA::IRGC 46117-2::[IRIS 313-11362]	IRIS_313-11362	T	aro	India	cB (Bas)
T 3::IRGC 46760-2::[IRIS 313-11373]	IRIS_313-11373	T	aro	India	cB (Bas)
CODE NO 31225::IRGC 46865-2::[IRIS 313-11375]	IRIS_313-11375	T	aro	India	cB (Bas)
KARNAL LOCAL::[CX149]	CX149	T	aro	India	cB (Bas)
IET 14720::IRTP 23179-G1::[IRIS 313-15909]	IRIS_313-15909	C/T	aro	India	cB (Bas)
ARC 13829::[IRIS 313-8712]	IRIS_313-8712	C	aro	India	cB (Bas)
ARC 7091::IRGC 20491-1::[IRIS 313-8498]	IRIS_313-8498	C	aro	India	cB (Bas)
ARC 7229::IRGC 12331-1::[IRIS 313-9172]	IRIS_313-9172	C	aro	India	cB (Bas)
ARC 10296::IRGC 12421-2::[IRIS 313-10670]	IRIS_313-10670	C	aro	India	cB (Bas)
ARC 7296::IRGC 20585-1::[IRIS 313-10851]	IRIS_313-10851	C	aro	India	cB (Bas)
ARC 7281::IRGC 24252-2::[IRIS 313-10933]	IRIS_313-10933	C	aro	India	cB (Bas)
ARC 13515::IRGC 41134-2::[IRIS 313-11259]	IRIS_313-11259	C	aro	India	cB (Bas)
ARC 18578::IRGC 42459-2::[IRIS 313-11289]	IRIS_313-11289	C	aro	India	cB (Bas)
ARC 10975::IRGC 42611-2::[IRIS 313-11293]	IRIS_313-11293	C	aro	India	cB (Bas)
ARC 14398::IRGC 41544-2::[IRIS 313-11268]	IRIS_313-11268	C	aro	India	cB (Bas)
ARC 14663::IRGC 41671-2::[IRIS 313-11270]	IRIS_313-11270	C	aro	India	cB (Bas)
BUCHI::IRGC 45237-2::[IRIS 313-11352]	IRIS_313-11352	C	aro	India	cB (Bas)
DOM ZARD::[IRIS 313-8747]	IRIS_313-8747	T	aro	Iran	cB (Bas)
SADRI RICE 1::[CX104]	CX104	T	aro	Iran	cB (Bas)
KHASAR::[CX143]	CX143	T	aro	Iran	cB (Bas)
DOMSIAH::[CX65]	CX65	T	aro	Iran	cB (Bas)
TAROM MOLAII::[CX66]	CX66	T	aro	Iran	cB (Bas)
BINAM::[CX67]	CX67	T	aro	Iran	cB (Bas)
UP15::[CX110]	CX110	T	aro	Japan	cB (Bas)
P 335::IRGC 69001-1::[IRIS 313-11765]	IRIS_313-11765	T	aro	Liberia	cB (Bas)
NS 1576::IRGC 68951-1::[IRIS 313-10032]	IRIS_313-10032	C	aro	Madagascar	cB (Bas)
IRAT 118::IRGC 55785-1::[IRIS 313-9978]	IRIS_313-9978	C	aro	Madagascar	cB (Bas)
KYAIN WAR ME DONE::IRGC 82819-1::[IRIS 313-12074]	IRIS_313-12074	C	aro	Myanmar	cB (Bas)
CHHOTE DHAN::[IRIS 313-8268]	IRIS_313-8268	T	aro	Nepal	cB (Bas)
RATO BASMATI::IRGC 59205-1::[IRIS 313-11567]	IRIS_313-11567	T	aro	Nepal	cB (Bas)
CHOBO::IRGC 61930-1::[IRIS 313-11625]	IRIS_313-11625	T	aro	Nepal	cB (Bas)
GUDURA::IRGC 61955-1::[IRIS 313-11626]	IRIS_313-11626	T	aro	Nepal	cB (Bas)
JADO::IRGC 61966-1::[IRIS 313-11627]	IRIS_313-11627	T	aro	Nepal	cB (Bas)
POHHERLIMASION::IRGC 62025-1::[IRIS 313-11630]	IRIS_313-11630	T	aro	Nepal	cB (Bas)
SETO JHINUWA::IRGC 62043-1::[IRIS 313-11632]	IRIS_313-11632	T	aro	Nepal	cB (Bas)
MADHUWA KARIA::IRGC 16138-2::[IRIS 313-10732]	IRIS_313-10732	T	aro	Nepal	cB (Bas)
RAM SALEE KATAKA::IRGC 24014-1::[IRIS 313-10926]	IRIS_313-10926	T	aro	Nepal	cB (Bas)
HALIDA::IRGC 59005-1::[IRIS 313-11564]	IRIS_313-11564	C	aro	Nepal	cB (Bas)
CHAWAL::IRGC 73090-1::[IRIS 313-9601]	IRIS_313-9601	T	aro	Pakistan	cB (Bas)
BASMATI 1::IRGC 27798-1::[IRIS 313-8656]	IRIS_313-8656	T	aro	Pakistan	cB (Bas)
BARA PASHAWARI 390::IRGC 27779-1::[IRIS 313-11021]	IRIS_313-11021	T	aro	Pakistan	cB (Bas)
BASMATI SUFAID 100::IRGC 27791-1::[IRIS 313-11022]	IRIS_313-11022	T	aro	Pakistan	cB (Bas)
BASMATI SURKH 161::IRGC 27797-1::[IRIS 313-11023]	IRIS_313-11023	T	aro	Pakistan	cB (Bas)
HANSRAJ::IRGC 27936-2::[IRIS 313-11026]	IRIS_313-11026	T	aro	Pakistan	cB (Bas)
MUTANT 12-42::IRGC 28076-1::[IRIS 313-11030]	IRIS_313-11030	T	aro	Pakistan	cB (Bas)
PALAM PURI BAS 137::IRGC 28084-1::[IRIS 313-11032]	IRIS_313-11032	T	aro	Pakistan	cB (Bas)
BASMATI 385::[CX72]	CX72	T	aro	Pakistan	cB (Bas)
MILAGROSA, ZAWA BANDAY::[CX59]	CX59	T	aro	Philippines	cB (Bas)
TAIPEI 167::IRGC 65371-1::[IRIS 313-11698]	IRIS_313-11698	T	aro	Taiwan	cB (Bas)

## Sheet: GJ-adm
JAPONICA NIPPONBARE POSITIONS	ASSAY ID	34287911	SUBPOPULATION	Country	K9_group_Admixture
FORTUNA INIA::IRGC 55865-1::[IRIS 313-9980]	IRIS_313-9980	C	japx	Argentina	GJ-adm
EAN 4 C 1::IRGC 26016-1::[IRIS 313-9193]	IRIS_313-9193	C	japx	Brazil	GJ-adm
CUIABANA::IRTP 17401-C1::[IRIS 313-7870]	IRIS_313-7870	C	japx	Brazil	GJ-adm
JIJUCAS CLARO::[B036]	B036	C	japx	Brazil	GJ-adm
SLAVA::GERVEX 1287-C1::[IRIS 313-8143]	IRIS_313-8143	C	japx	Bulgaria	GJ-adm
PA YANG NOEUGN::IRGC 87778-1::[IRIS 313-12164]	IRIS_313-12164	C	japx	Cambodia	GJ-adm
GUMEI 2::[CX11]	CX11	C/T	japx	China	GJ-adm
XINTUAN HEI GU::IRGC 56159-1::[IRIS 313-11522]	IRIS_313-11522	C	japx	China	GJ-adm
LIJIAN 942::IRGC 82399-1::[IRIS 313-12060]	IRIS_313-12060	C	japx	China	GJ-adm
LU TAO 2::IRGC 1175-1::[IRIS 313-10453]	IRIS_313-10453	C	japx	China	GJ-adm
PI 160862-1::IRGC 1452-1::[IRIS 313-10459]	IRIS_313-10459	C	japx	China	GJ-adm
SENG CHUI LIN::IRGC 7313-1::[IRIS 313-10562]	IRIS_313-10562	C	japx	China	GJ-adm
ZAOSHENGBAI::[B003]	B003	C	japx	China	GJ-adm
DANDONGLUDAO::[B069]	B069	C	japx	China	GJ-adm
LAOGUANGTOU 83::[B070]	B070	C	japx	China	GJ-adm
LENGSHUIGU 2::[B109]	B109	C	japx	China	GJ-adm
YUYANNUO::[B136]	B136	C	japx	China	GJ-adm
HUHUI 628::[B144]	B144	C	japx	China	GJ-adm
LENGSHUINUO::[B148]	B148	C	japx	China	GJ-adm
CUNSANLI::[B205]	B205	C	japx	China	GJ-adm
HAOBAYONG 1::[B228]	B228	C	japx	China	GJ-adm
BANJIEMANG2::[B230]	B230	C	japx	China	GJ-adm
QD_441::[CX138]	CX138	C	japx	China	GJ-adm
AI YEH LU::[CX142]	CX142	C	japx	China	GJ-adm
02428-IL::[CX277]	CX277	C	japx	China	GJ-adm
LIJIANGXINTUANHEIGU::[CX282]	CX282		japx	China	GJ-adm
HAN 502::[CX284]	CX284	C	japx	China	GJ-adm
HP121::[CX307]	CX307	C	japx	China	GJ-adm
COLOMBIA 1::IRGC 116970-1::[IRIS 313-10272]	IRIS_313-10272	T	japx	Colombia	GJ-adm
CT 23::GERVEX 1488-C1::[IRIS 313-8158]	IRIS_313-8158	C	japx	Colombia	GJ-adm
CT 36::GERVEX 1489-C1::[IRIS 313-8159]	IRIS_313-8159	C	japx	Colombia	GJ-adm
ARLESIENNE::GERVEX 1530-C1::[IRIS 313-8168]	IRIS_313-8168	C	japx	France	GJ-adm
CALENDAL::GERVEX 1516-C1::[IRIS 313-8166]	IRIS_313-8166	C	japx	France	GJ-adm
DELTA::GERVEX 1519-C1::[IRIS 313-8167]	IRIS_313-8167	C	japx	France	GJ-adm
MEJANES 2::GERVEX 1560-C1::[IRIS 313-8170]	IRIS_313-8170	C	japx	France	GJ-adm
MELAS::GERVEX 1684-C1::[IRIS 313-8214]	IRIS_313-8214	C	japx	Greece	GJ-adm
ARC 11359::IRGC 21348-1::[IRIS 313-9176]	IRIS_313-9176	C	japx	India	GJ-adm
ARC 10028::IRGC 20656-2::[IRIS 313-10853]	IRIS_313-10853	C	japx	India	GJ-adm
ARC 11281::IRGC 21283-1::[IRIS 313-10862]	IRIS_313-10862	C	japx	India	GJ-adm
ARC 11802::IRGC 21662-2::[IRIS 313-10872]	IRIS_313-10872	C	japx	India	GJ-adm
KHUDWANI ACC 202::IRGC 34154-1::[IRIS 313-11156]	IRIS_313-11156	C	japx	India	GJ-adm
DACCA6::[CX109]	CX109	C	japx	India	GJ-adm
GERDEH::[IRIS 313-8256]	IRIS_313-8256	C	japx	Iran	GJ-adm
MOLO::IRGC 81603-1::[IRIS 313-10111]	IRIS_313-10111	C	japx	Italy	GJ-adm
GITANO::IRGC 82424-1::[IRIS 313-10119]	IRIS_313-10119	C	japx	Italy	GJ-adm
SALVO::GERVEX 1672-C1::[IRIS 313-8205]	IRIS_313-8205	C	japx	Italy	GJ-adm
GRITNA::GERVEX 71-C1::[IRIS 313-8029]	IRIS_313-8029	C	japx	Italy	GJ-adm
LUXOR::GERVEX 1662-C1::[IRIS 313-8195]	IRIS_313-8195	C	japx	Italy	GJ-adm
RUBIDIO::GERVEX 146-C1::[IRIS 313-8053]	IRIS_313-8053	C	japx	Italy	GJ-adm
MESTRE::GERVEX 1082-C1::[IRIS 313-8121]	IRIS_313-8121	C	japx	Italy	GJ-adm
LORD::GERVEX 127-C1::[IRIS 313-8049]	IRIS_313-8049	C	japx	Italy	GJ-adm
GRALDO::GERVEX 108-C1::[IRIS 313-8041]	IRIS_313-8041	C	japx	Italy	GJ-adm
RUBINO::GERVEX 80-C1::[IRIS 313-8031]	IRIS_313-8031	C	japx	Italy	GJ-adm
RONCOLO::GERVEX 124-C1::[IRIS 313-8048]	IRIS_313-8048	C	japx	Italy	GJ-adm
GIGANTE VERCELLI::GERVEX 1408-C1::[IRIS 313-8154]	IRIS_313-8154	C	japx	Italy	GJ-adm
AUGUSTO::GERVEX 1643-C1::[IRIS 313-8177]	IRIS_313-8177	C	japx	Italy	GJ-adm
ANSEATICO::GERVEX 67-C1::[IRIS 313-8027]	IRIS_313-8027	C	japx	Italy	GJ-adm
RIZZOTTO 51/1::GERVEX 50-C1::[IRIS 313-8023]	IRIS_313-8023	C	japx	Italy	GJ-adm
DORELLA::GERVEX 100-C1::[IRIS 313-8037]	IRIS_313-8037	C	japx	Italy	GJ-adm
RIKUTO KEMOCHI::[IRIS 313-9523]	IRIS_313-9523	C	japx	Japan	GJ-adm
JOKJEBICHAL::IRGC 77663-1::[IRIS 313-10096]	IRIS_313-10096	C	japx	Korea, Republic of	GJ-adm
KHAO NAM YEN::IRGC 29546-2::[IRIS 313-11075]	IRIS_313-11075	C	japx	Lao People's Democratic Republic	GJ-adm
LOMPUG::IRGC 71559-1::[IRIS 313-8883]	IRIS_313-8883	C	japx	Malaysia	GJ-adm
MANAUTHUKHA::[CX32]	CX32	C	japx	Myanmar	GJ-adm
CANLUBANG::IRGC 69816-1::[IRIS 313-11788]	IRIS_313-11788	C	japx	Philippines	GJ-adm
IR69428-6-1-1-3-3::[CX205]	CX205	C	japx	Philippines	GJ-adm
ESTRELA A::IRGC 72918-1::[IRIS 313-10061]	IRIS_313-10061	T	japx	Portugal	GJ-adm
OTA::GERVEX 1145-C1::[IRIS 313-8124]	IRIS_313-8124	C	japx	Portugal	GJ-adm
HAREM::GERVEX 929-C1::[IRIS 313-8116]	IRIS_313-8116	C	japx	Portugal	GJ-adm
FAMILIA 181::GERVEX 901-C1::[IRIS 313-8115]	IRIS_313-8115	C	japx	Portugal	GJ-adm
SANDOCA::GERVEX 1262-C1::[IRIS 313-8139]	IRIS_313-8139	C	japx	Portugal	GJ-adm
SAGRES::GERVEX 1258-C1::[IRIS 313-8137]	IRIS_313-8137	C	japx	Portugal	GJ-adm
AMARELES::[CX139]	CX139	C	japx	Portugal	GJ-adm
KULON::GERVEX 1473-C1::[IRIS 313-8155]	IRIS_313-8155	C	japx	Russia	GJ-adm
EGYPTIAN::IRGC 3217-1::[IRIS 313-9774]	IRIS_313-9774	C	japx	Turkey	GJ-adm
CALROSE 76::IRGC 34275-1::[IRIS 313-8669]	IRIS_313-8669	C	japx	United States of America	GJ-adm
IMPROVED BLUE ROSE::IRGC 5022-1::[IRIS 313-9366]	IRIS_313-9366	C	japx	United States of America	GJ-adm
CP 231::IRGC 34018-1::[IRIS 313-8658]	IRIS_313-8658	C	japx	United States of America	GJ-adm
NEP NGAU::IRGC 78369-1::[IRIS 313-8735]	IRIS_313-8735	C	japx	Viet Nam	GJ-adm
NEP HOA VANG::[IRIS 313-8690]	IRIS_313-8690	C	japx	Viet Nam	GJ-adm
CAU1::[CX353]	CX353	C	japx	Viet Nam	GJ-adm
CAU2::[CX354]	CX354	C	japx	Viet Nam	GJ-adm

## Sheet: GJ-sbtrp
JAPONICA NIPPONBARE POSITIONS	ASSAY ID	34287911	SUBPOPULATION	Country	K9_group_Admixture
TSCHINANANGKA::IRGC 64935-1::[IRIS 313-9048]	IRIS_313-9048	C	subtrop	Bhutan	GJ-sbtrp
DAGPA MRAS::IRGC 62166-1::[IRIS 313-8486]	IRIS_313-8486	C	subtrop	Bhutan	GJ-sbtrp
MANDASHERPO::IRGC 64913-1::[IRIS 313-8519]	IRIS_313-8519	C	subtrop	Bhutan	GJ-sbtrp
JANA (NAM)::IRGC 64897-1::[IRIS 313-8815]	IRIS_313-8815	C	subtrop	Bhutan	GJ-sbtrp
KAMNAM::IRGC 64902-1::[IRIS 313-8857]	IRIS_313-8857	C	subtrop	Bhutan	GJ-sbtrp
DAGPA BARA::IRGC 64887-1::[IRIS 313-9529]	IRIS_313-9529	C	subtrop	Bhutan	GJ-sbtrp
BALINGMI::IRGC 62156-1::[IRIS 313-8637]	IRIS_313-8637	C	subtrop	Bhutan	GJ-sbtrp
SHANGYIPA::IRGC 64928-1::[IRIS 313-11691]	IRIS_313-11691	C	subtrop	Bhutan	GJ-sbtrp
KAO SONG HAI::IRGC 61827-1::[IRIS 313-11623]	IRIS_313-11623	C	subtrop	China	GJ-sbtrp
XISHI 15::[B134]	B134	C	subtrop	China	GJ-sbtrp
LAMUJIA::[B241]	B241	C	subtrop	China	GJ-sbtrp
SHANJIUGU::[B245]	B245	C	subtrop	China	GJ-sbtrp
HAOMAKE (K)::[B266]	B266	C	subtrop	China	GJ-sbtrp
CIRAD 358::C1::[IRIS 313-7859]	IRIS_313-7859	C	subtrop	Cote d'Ivoire	GJ-sbtrp
ARC 11430 B::IRGC 14567-1::[IRIS 313-8999]	IRIS_313-8999	C	subtrop	India	GJ-sbtrp
IC 25690::IRGC 53973-1::[IRIS 313-11494]	IRIS_313-11494	C	subtrop	India	GJ-sbtrp
IARI 11387::IRGC 19573-1::[IRIS 313-10834]	IRIS_313-10834	C	subtrop	India	GJ-sbtrp
ARC 6188::IRGC 20370-1::[IRIS 313-10848]	IRIS_313-10848	C	subtrop	India	GJ-sbtrp
ARC 11424::IRGC 21380-2::[IRIS 313-10865]	IRIS_313-10865	C	subtrop	India	GJ-sbtrp
ARC 11478::IRGC 21418-1::[IRIS 313-10866]	IRIS_313-10866	C	subtrop	India	GJ-sbtrp
ARC 11538::IRGC 21463-1::[IRIS 313-10867]	IRIS_313-10867	C	subtrop	India	GJ-sbtrp
ARC 11768::IRGC 21630-1::[IRIS 313-10870]	IRIS_313-10870	C	subtrop	India	GJ-sbtrp
ARC 11946::IRGC 21768-2::[IRIS 313-10874]	IRIS_313-10874	C	subtrop	India	GJ-sbtrp
ARC 12493::IRGC 22098-1::[IRIS 313-10884]	IRIS_313-10884	C	subtrop	India	GJ-sbtrp
ARC 12655::IRGC 22226-2::[IRIS 313-10886]	IRIS_313-10886	C	subtrop	India	GJ-sbtrp
ARC 12726::IRGC 22288-2::[IRIS 313-10888]	IRIS_313-10888	C	subtrop	India	GJ-sbtrp
ARC 12730::IRGC 22291-1::[IRIS 313-10889]	IRIS_313-10889	C	subtrop	India	GJ-sbtrp
ARC 12861::IRGC 22395-1::[IRIS 313-10890]	IRIS_313-10890	C	subtrop	India	GJ-sbtrp
ARC 13156::IRGC 22514-1::[IRIS 313-10893]	IRIS_313-10893	C	subtrop	India	GJ-sbtrp
ARC 13257::IRGC 22608-1::[IRIS 313-10895]	IRIS_313-10895	C	subtrop	India	GJ-sbtrp
HOKURIKU 52::IRGC 72491-1::[IRIS 313-10056]	IRIS_313-10056	C	subtrop	Japan	GJ-sbtrp
CHAO MEO::IRGC 80273-1::[IRIS 313-12029]	IRIS_313-12029	C	subtrop	Lao People's Democratic Republic	GJ-sbtrp
XIENG KANG::IRGC 82533-1::[IRIS 313-12063]	IRIS_313-12063	C	subtrop	Lao People's Democratic Republic	GJ-sbtrp
NIA::IRGC 82728-1::[IRIS 313-12071]	IRIS_313-12071	C	subtrop	Lao People's Democratic Republic	GJ-sbtrp
HANG::IRGC 82842-1::[IRIS 313-12076]	IRIS_313-12076	C	subtrop	Lao People's Democratic Republic	GJ-sbtrp
YOI::IRGC 82855-1::[IRIS 313-12077]	IRIS_313-12077	C	subtrop	Lao People's Democratic Republic	GJ-sbtrp
MON LAI::IRGC 85857-1::[IRIS 313-12129]	IRIS_313-12129	C	subtrop	Lao People's Democratic Republic	GJ-sbtrp
THATENG::IRGC 86377-1::[IRIS 313-12134]	IRIS_313-12134	C	subtrop	Lao People's Democratic Republic	GJ-sbtrp
LEUANG::IRGC 90000-1::[IRIS 313-12200]	IRIS_313-12200	C	subtrop	Lao People's Democratic Republic	GJ-sbtrp
PANG::IRGC 91987-1::[IRIS 313-12226]	IRIS_313-12226	C	subtrop	Lao People's Democratic Republic	GJ-sbtrp
SET::IRGC 92200-1::[IRIS 313-12227]	IRIS_313-12227	C	subtrop	Lao People's Democratic Republic	GJ-sbtrp
SOM::IRGC 92221-1::[IRIS 313-12228]	IRIS_313-12228	C	subtrop	Lao People's Democratic Republic	GJ-sbtrp
KHAO KHOT::IRGC 93892-1::[IRIS 313-12242]	IRIS_313-12242	C	subtrop	Lao People's Democratic Republic	GJ-sbtrp
A MOUK::IRGC 94474-1::[IRIS 313-12252]	IRIS_313-12252	C	subtrop	Lao People's Democratic Republic	GJ-sbtrp
BAN BONG::IRGC 94565-1::[IRIS 313-12254]	IRIS_313-12254	C	subtrop	Lao People's Democratic Republic	GJ-sbtrp
DENG PEE::IRGC 94991-1::[IRIS 313-12257]	IRIS_313-12257	C	subtrop	Lao People's Democratic Republic	GJ-sbtrp
DON::IRGC 95117-1::[IRIS 313-12258]	IRIS_313-12258	C	subtrop	Lao People's Democratic Republic	GJ-sbtrp
NYAE::IRGC 95302-1::[IRIS 313-12262]	IRIS_313-12262	C	subtrop	Lao People's Democratic Republic	GJ-sbtrp
MUANG TAY::IRGC 98382-1::[IRIS 313-12299]	IRIS_313-12299	C	subtrop	Lao People's Democratic Republic	GJ-sbtrp
POU::IRGC 98968-1::[IRIS 313-12307]	IRIS_313-12307	C	subtrop	Lao People's Democratic Republic	GJ-sbtrp
TAM::IRGC 99161-1::[IRIS 313-12311]	IRIS_313-12311	C	subtrop	Lao People's Democratic Republic	GJ-sbtrp
TA SENG::IRGC 99176-1::[IRIS 313-12312]	IRIS_313-12312	C	subtrop	Lao People's Democratic Republic	GJ-sbtrp
LAI HIN::IRGC 99305-1::[IRIS 313-12313]	IRIS_313-12313	C	subtrop	Lao People's Democratic Republic	GJ-sbtrp
LG 10344::IRGC 99789-1::[IRIS 313-12321]	IRIS_313-12321	C	subtrop	Lao People's Democratic Republic	GJ-sbtrp
VOK::IRGC 99831-1::[IRIS 313-12322]	IRIS_313-12322	C	subtrop	Lao People's Democratic Republic	GJ-sbtrp
BAN KEO::IRGC 99953-1::[IRIS 313-12323]	IRIS_313-12323	C	subtrop	Lao People's Democratic Republic	GJ-sbtrp
BER YA::IRGC 99970-1::[IRIS 313-12324]	IRIS_313-12324	C	subtrop	Lao People's Democratic Republic	GJ-sbtrp
CHAO PEE::IRGC 106767-1::[IRIS 313-12330]	IRIS_313-12330	C	subtrop	Lao People's Democratic Republic	GJ-sbtrp
KON SIM::IRGC 95626-1::[IRIS 313-12265]	IRIS_313-12265	C	subtrop	Lao People's Democratic Republic	GJ-sbtrp
DENG NYAY::IRGC 106907-1::[IRIS 313-12332]	IRIS_313-12332	C	subtrop	Lao People's Democratic Republic	GJ-sbtrp
DO LEUANG::IRGC 106990-1::[IRIS 313-12336]	IRIS_313-12336	C	subtrop	Lao People's Democratic Republic	GJ-sbtrp
DOK HIEN NOI::IRGC 107021-1::[IRIS 313-12337]	IRIS_313-12337	C	subtrop	Lao People's Democratic Republic	GJ-sbtrp
NYAO::IRGC 107091-1::[IRIS 313-12340]	IRIS_313-12340	C	subtrop	Lao People's Democratic Republic	GJ-sbtrp
NYON::IRGC 107099-1::[IRIS 313-12341]	IRIS_313-12341	C	subtrop	Lao People's Democratic Republic	GJ-sbtrp
HAI NA::IRGC 107117-1::[IRIS 313-12342]	IRIS_313-12342	C	subtrop	Lao People's Democratic Republic	GJ-sbtrp
KHAO::IRGC 107359-1::[IRIS 313-12344]	IRIS_313-12344	C	subtrop	Lao People's Democratic Republic	GJ-sbtrp
VIENG::IRGC 107375-2::[IRIS 313-12345]	IRIS_313-12345	C	subtrop	Lao People's Democratic Republic	GJ-sbtrp
LAB::IRGC 107468-1::[IRIS 313-12346]	IRIS_313-12346	C	subtrop	Lao People's Democratic Republic	GJ-sbtrp
LAI DAM::IRGC 107490-1::[IRIS 313-12347]	IRIS_313-12347	C	subtrop	Lao People's Democratic Republic	GJ-sbtrp
LOUK NOK::IRGC 107599-1::[IRIS 313-12348]	IRIS_313-12348	C	subtrop	Lao People's Democratic Republic	GJ-sbtrp
MAK KHEUA DENG::IRGC 107709-1::[IRIS 313-12349]	IRIS_313-12349	C	subtrop	Lao People's Democratic Republic	GJ-sbtrp
MAK KHEUA KANG::IRGC 107712-1::[IRIS 313-12350]	IRIS_313-12350	C	subtrop	Lao People's Democratic Republic	GJ-sbtrp
KHAO LOUANG::IRGC 107770-1::[IRIS 313-12351]	IRIS_313-12351	C	subtrop	Lao People's Democratic Republic	GJ-sbtrp
MEE::IRGC 107773-1::[IRIS 313-12352]	IRIS_313-12352	C	subtrop	Lao People's Democratic Republic	GJ-sbtrp
MOK::IRGC 107804-1::[IRIS 313-12353]	IRIS_313-12353	C	subtrop	Lao People's Democratic Republic	GJ-sbtrp
MAK KHEUA::IRGC 11628-1::[IRIS 313-10653]	IRIS_313-10653	C	subtrop	Lao People's Democratic Republic	GJ-sbtrp
NOK KOD::IRGC 11784-1::[IRIS 313-10656]	IRIS_313-10656	C	subtrop	Lao People's Democratic Republic	GJ-sbtrp
THANGONE::IRGC 11816-1::[IRIS 313-10657]	IRIS_313-10657	C	subtrop	Lao People's Democratic Republic	GJ-sbtrp
LEP HED::IRGC 11917-1::[IRIS 313-10660]	IRIS_313-10660	C	subtrop	Lao People's Democratic Republic	GJ-sbtrp
KHAI DO::IRGC 12903-2::[IRIS 313-10679]	IRIS_313-10679	C	subtrop	Lao People's Democratic Republic	GJ-sbtrp
R 258::IRGC 23702-2::[IRIS 313-10922]	IRIS_313-10922	C	subtrop	Lao People's Democratic Republic	GJ-sbtrp
[truncated: 32 more rows]

## Sheet: GJ-tmp
JAPONICA NIPPONBARE POSITIONS	ASSAY ID	34287911	SUBPOPULATION	Country	K9_group_Admixture
[truncated: 287 more rows]

[truncated: 6 more sheets: GJ-trp, XI-1A, XI-1B, XI-2, XI-3, XI-adm]
