# Supplementary material for: A conserved SNP variation in the pre-miR396c flanking region in Oryza sativa indica landraces correlates with mature miRNA abundance
Source: Sci Rep. 2023 Feb 7;13:2195. doi: 10.1038/s41598-023-28836-1 (PMC9905475; doi:10.1038/s41598-023-28836-1)
Supplement: Supplementary file 3 — Supplementary Information 3. [file 41598_2023_28836_MOESM3_ESM.xlsx]

## Sheet: Sheet 1
Supplementary Table 2 : Countrywise distribution of SNP variation (A/G; rs10234287911) in pre-miR396c sequence within the 3K-rice genome subpopulations
Country	G' allele		Country	A' allele
China	298		India	170
India	260		China	153
Indonesia	230		Bangladesh	104
Philippines	194		Philippines	30
Thailand	110		Thailand	35
Lao People's Democratic Republic	102		Nepal	29
Bangladesh	78		Sri Lanka	26
Malaysia	70		Myanmar	25
Cambodia	56		Pakistan	25
Madagascar	54		Lao People's Democratic Republic	23
Japan	51		Indonesia	14
Myanmar	50		Madagascar	11
United States of America	48		Viet Nam	10
Viet Nam	44		Colombia	7
Italy	37		Iran	6
Korea, Republic of	35		Malaysia	6
Taiwan	30		Taiwan	6
Cote d'Ivoire	29		Brazil	5
Sri Lanka	28		Bhutan	4
Brazil	27		Cote d'Ivoire	4
Portugal	23		Guinea	4
Senegal	20		Nigeria	4
Liberia	18		Cambodia	3
Sierra Leone	18		Japan	3
Colombia	17		Kenya	3
Bhutan	14		Sierra Leone	3
Australia	12		Cuba	2
Nepal	12		Gambia	2
Argentina	11		Liberia	2
Bulgaria	10		Mexico	2
Spain	10		Senegal	2
France	9		Tanzania	2
Nigeria	9		United States of America	2
Pakistan	9		Afghanistan	1
Surinam	8		Australia	1
Burkina Faso	7		Burkina Faso	1
Egypt	7		Cameroon	1
Hungary	7		Central America	1
Democratic People's Republic of Korea	6		Ecuador	1
Mali	6		Egypt	1
Gambia	5		France	1
Ghana	5		Guatemala	1
Kenya	5		Hong Kong	1
Peru	5		Italy	1
Tanzania	5		Korea, Republic of	1
Cuba	4		Mali	1
Greece	4		Panama	1
Guinea	4		Paraguay	1
Iran	4		Portugal	1
Burundi	3		Romania	1
Ecuador	3		Solomon Islands	1
Guinea-Bissau	3		Surinam	1
Guyana	3		Union of Soviet Socialist Republics (Former)	1
Mexico	3		Venezuela	1
